# Supplementary material for: Chronic irradiation of human cells reduces histone levels and deregulates gene expression
Source: Sci Rep. 2020 Feb 10;10:2200. doi: 10.1038/s41598-020-59163-4 (PMC7010678; doi:10.1038/s41598-020-59163-4)
Supplement: Supplementary file 2 — SILAC data. [file 41598_2020_59163_MOESM2_ESM.xlsx]

## Sheet: proteinGroups
Protein IDs	Majority protein IDs	Protein names	Gene names	Peptides 1	Peptides 2	Peptides 3	Unique peptides 1	Unique peptides 2	Unique peptides 3	Sequence coverage [%]	Sequence length	Q-value	Score	Ratio M/L normalized 1	Ratio H/L normalized 1	Ratio H/M normalized 1	Ratio M/L normalized 2	Ratio H/L normalized 2	Ratio H/M normalized 2	Ratio M/L normalized 3	Ratio H/L normalized 3	Ratio H/M normalized 3	Intensity 1	Intensity 2	Intensity 3
O14874;O14874-2;O14874-3;H3BTL2;H3BS02;H3BNP3;H3BQP2;H3BUV3	O14874;O14874-2;O14874-3;H3BTL2;H3BS02;H3BNP3	[3-methyl-2-oxobutanoate dehydrogenase [lipoamide]] kinase, mitochondrial	BCKDK	8	5	7	8	5	7	32.8	412	0	63.363	0.47315	0.53662	1.0943	0.92692	1.5714	1.5756	1.3105	0.96569	0.63989	1359500000	526460000	834740000
Q15118;Q15118-2;F8WC75;C9JKT3;F8WEJ6;C9IYB4	Q15118;Q15118-2;F8WC75;C9JKT3;F8WEJ6;C9IYB4	[Pyruvate dehydrogenase (acetyl-transferring)] kinase isozyme 1, mitochondrial	PDK1	1	1	1	1	1	1	6	436	0.00016337	2.9392	NaN	NaN	NaN	NaN	NaN	NaN	0.89287	0.57222	0.66222	39826000	14298000	31151000
Q9P0J1;Q9P0J1-2;E5RIV4;E5RIE5;E5RI96	Q9P0J1;Q9P0J1-2	[Pyruvate dehydrogenase [acetyl-transferring]]-phosphatase 1, mitochondrial	PDP1	11	9	11	11	9	11	30	537	0	157.42	0.71834	0.63391	0.97514	0.85257	1.2396	1.4882	1.3247	1.0194	0.72093	1254000000	1192500000	1562600000
Q9BV57;Q9BV57-2;A0A0G2JQN5;H7C382	Q9BV57;Q9BV57-2;A0A0G2JQN5	1,2-dihydroxy-3-keto-5-methylthiopentene dioxygenase	ADI1	11	10	10	11	10	10	72.1	179	0	55.804	1.5291	1.0861	0.73891	1.3316	1.1235	0.82835	1.3935	1.4051	1.0314	3089700000	2743300000	4114600000
Q04446;E9PGM4	Q04446;E9PGM4	1,4-alpha-glucan-branching enzyme	GBE1	37	34	37	37	34	37	60.1	702	0	323.31	1.1996	0.93296	0.78541	1.4937	1.724	1.118	2.0251	1.2776	0.59501	29119000000	24342000000	29708000000
P61604;B8ZZL8;B8ZZ54	P61604;B8ZZL8	10 kDa heat shock protein, mitochondrial	HSPE1	15	13	14	6	6	6	87.3	102	0	61.622	0.51823	0.57656	1.1602	0.79822	1.7263	2.0314	1.397	0.95596	0.66802	17144000000	20136000000	18682000000
Q15029-2;Q15029-3;Q15029;K7EP67;K7EJ74	Q15029-2;Q15029-3;Q15029	116 kDa U5 small nuclear ribonucleoprotein component	EFTUD2	38	38	37	37	37	36	48.8	937	0	323.31	0.86291	0.90697	1.0321	0.81334	0.90973	1.0552	0.81829	0.93976	1.1289	11859000000	11503000000	13483000000
Q9NRX4;Q9NRX4-2	Q9NRX4;Q9NRX4-2	14 kDa phosphohistidine phosphatase	PHPT1	8	8	7	8	8	7	68.8	125	0	114.71	1.6136	1.3198	0.80218	1.2278	1.0284	0.82976	1.279	1.3502	0.9922	5686500000	6689400000	6682900000
P31946-2;A0A0J9YWZ2	P31946-2	14-3-3 protein beta/alpha;14-3-3 protein beta/alpha, N-terminally processed	YWHAB	18	18	17	1	1	1	63.1	244	0	7.874	1.4536	1.0971	1.0812	1.4064	1.1842	0.73622	1.024	0.71575	0.9384	112240000	255610000	65838000
P31946;Q4VY20;Q4VY19;A0A0J9YWE8	P31946	14-3-3 protein beta/alpha;14-3-3 protein beta/alpha, N-terminally processed	YWHAB	19	19	17	2	2	1	63.4	246	0	323.31	1.1819	1.0789	0.95082	1.046	0.90988	0.91965	0.99084	1.0784	1.0485	21036000000	17082000000	27369000000
P62258;P62258-2;B4DJF2;I3L3T1;K7EIT4;K7EM20;I3L0W5	P62258;P62258-2;B4DJF2;I3L3T1	14-3-3 protein epsilon	YWHAE	29	29	26	26	26	23	78.8	255	0	323.31	1.0927	1.053	0.97996	0.97069	0.92214	1.012	0.95267	1.0319	1.0604	87725000000	69918000000	80873000000
Q04917;A2IDB2;F8WEB6;A2IDB1	Q04917;A2IDB2	14-3-3 protein eta	YWHAH	18	19	17	13	14	12	60.2	246	0	323.31	1.057	1.0687	1.0428	0.9251	0.84349	0.9639	0.75003	1.0177	1.3412	6067500000	5118500000	4302000000
P61981	P61981	14-3-3 protein gamma;14-3-3 protein gamma, N-terminally processed	YWHAG	21	21	20	14	14	14	64.8	247	0	323.31	1.2743	1.1297	0.89611	1.085	0.94705	0.91259	1.0115	1.0657	1.0373	14020000000	10996000000	12881000000
P31947-2;P31947	P31947-2;P31947	14-3-3 protein sigma	SFN	9	9	6	4	4	1	44	216	0	14.572	0.39946	0.34155	1.0204	1.0064	4.4698	4.619	4.8823	1.6191	0.32102	1454800000	1842800000	1276200000
P27348;E9PG15	P27348;E9PG15	14-3-3 protein theta	YWHAQ	19	19	17	12	12	10	60.4	245	0	323.31	1.0437	0.93127	0.89475	1.0248	1.221	1.1848	1.2026	1.1767	0.91481	28041000000	22784000000	25534000000
P63104;E7EX29;B0AZS6;P63104-2;B7Z2E6;H0YB80;E7ESK7;E9PD24;E7EVZ2;E5RIR4;E5RGE1	P63104;E7EX29;B0AZS6;P63104-2;B7Z2E6;H0YB80;E7ESK7	14-3-3 protein zeta/delta	YWHAZ	23	23	24	15	15	16	75.1	245	0	323.31	0.9769	0.96182	1.018	1.0024	1.1135	1.1324	1.1239	1.0353	0.86054	53546000000	49773000000	33800000000
A0A087X1G7;A0A0B4J1S4;O60613;A0A0J9YX89	A0A087X1G7;A0A0B4J1S4;O60613	15 kDa selenoprotein	2015-09-01	3	3	5	3	3	5	29.3	164	0	36.002	0.9324	0.81397	0.8536	0.95298	0.75026	0.75043	0.72254	0.9464	1.1621	942060000	804030000	1447600000
Q9C0C2;Q9C0C2-2;E9PKK0;E9PKE7	Q9C0C2;Q9C0C2-2	182 kDa tankyrase-1-binding protein	TNKS1BP1	49	53	53	49	53	53	41.6	1729	0	323.31	1.4561	1.3527	0.95439	0.9259	0.72285	0.77786	0.80767	1.0761	1.3398	9169300000	10159000000	11025000000
Q99943	Q99943	1-acyl-sn-glycerol-3-phosphate acyltransferase alpha	AGPAT1	2	2	2	2	2	2	14.8	283	0	74.81	0.733	0.8417	1.1113	1.0788	1.6411	1.2179	0.91882	0.88082	0.96491	670130000	290610000	677760000
O15120-2;O15120	O15120-2;O15120	1-acyl-sn-glycerol-3-phosphate acyltransferase beta	AGPAT2	1	0	1	1	0	1	5.7	246	0	3.7302	NaN	NaN	NaN	NaN	NaN	NaN	0.89181	1.0342	1.0786	59467000	0	42654000
Q9NUQ2;E5RH21	Q9NUQ2;E5RH21	1-acyl-sn-glycerol-3-phosphate acyltransferase epsilon	AGPAT5	1	2	0	1	2	0	5.8	364	0	5.2225	NaN	NaN	NaN	1.1079	1.4059	1.7761	NaN	NaN	NaN	33862000	65053000	0
Q9NRZ7-2;Q9NRZ7;Q9NRZ7-3;C9JL26	Q9NRZ7-2;Q9NRZ7;Q9NRZ7-3;C9JL26	1-acyl-sn-glycerol-3-phosphate acyltransferase gamma	AGPAT3	2	3	1	2	3	1	9.6	314	0.00016491	3.1161	0.74631	0.74426	0.99555	1.0215	1.2349	1.3084	1.4021	1.1444	0.76439	49008000	63789000	20955000
E9PDH4;Q9Y2I7;F8WEZ0;C9JL08;Q9Y2I7-2;Q9Y2I7-3;Q9Y2I7-4	E9PDH4;Q9Y2I7	1-phosphatidylinositol 3-phosphate 5-kinase	PIKFYVE	2	1	2	2	1	2	2.7	1384	0	6.7525	0.85016	0.81006	0.92872	NaN	NaN	NaN	1.6116	1.3676	0.85301	31854000	13845000	27631000
A0A087WW73;A0A087WT80;Q9NQ66-2;Q9NQ66;H0YCJ2;A0A0D9SF51;A0A0D9SG17;A0A0D9SGI7	A0A087WW73;A0A087WT80;Q9NQ66-2;Q9NQ66;H0YCJ2;A0A0D9SF51;A0A0D9SG17	1-phosphatidylinositol 4,5-bisphosphate phosphodiesterase beta-1;Phosphoinositide phospholipase C	PLCB1	0	1	3	0	1	3	3.7	1093	0.0007958	2.3716	NaN	NaN	NaN	NaN	NaN	NaN	0.7226	0.96011	2.8242	0	21526000	142660000
Q01970;Q01970-2	Q01970;Q01970-2	1-phosphatidylinositol 4,5-bisphosphate phosphodiesterase beta-3	PLCB3	21	22	26	21	22	26	31.8	1234	0	323.31	0.7811	0.89609	1.1997	0.85623	0.89519	1.019	0.7994	1.026	1.2556	2030600000	2341800000	2612500000
Q15147-2;Q15147;Q15147-5;Q15147-4	Q15147-2;Q15147;Q15147-5;Q15147-4	1-phosphatidylinositol 4,5-bisphosphate phosphodiesterase beta-4	PLCB4	3	1	2	3	1	2	3.5	1022	0	3.3288	2.5513	1.4703	0.62434	NaN	NaN	NaN	1.1117	1.4468	1.3322	70813000	18853000	34394000
P51178;P51178-2	P51178;P51178-2	1-phosphatidylinositol 4,5-bisphosphate phosphodiesterase delta-1	PLCD1	18	19	16	17	18	15	44.2	756	0	323.31	1.2297	0.99639	0.79445	1.3731	1.7272	1.1553	2.296	1.3857	0.64109	4401100000	3941000000	3493800000
Q8N3E9;H0YGF8;F5GXC1;K7EQF2	Q8N3E9	1-phosphatidylinositol 4,5-bisphosphate phosphodiesterase delta-3	PLCD3	12	12	14	12	12	14	27.4	789	0	179.26	1.3226	1.0165	0.70609	1.3923	1.823	1.161	2.8032	1.5778	0.57872	1607600000	1954800000	2105800000
P19174-2;P19174;V9GY71;V9GYH5;V9GY63;A0A0D9SEK2;M0QX77	P19174-2;P19174	1-phosphatidylinositol 4,5-bisphosphate phosphodiesterase gamma-1	PLCG1	16	18	19	16	18	19	22.5	1291	0	186.09	0.88204	0.87395	0.95621	0.87854	1.1681	1.2297	1.113	1.1595	0.97224	1193300000	1279900000	2041700000
P09543;P09543-2;K7ERC4;K7EN66;C9K0L8;K7ERZ0	P09543;P09543-2	2,3-cyclic-nucleotide 3-phosphodiesterase	CNP	21	22	19	21	22	19	48	421	0	213.86	0.80669	0.83244	0.96404	0.79397	1.0487	1.2804	1.1002	1.096	0.93867	2682800000	4441100000	5149900000
Q16698-2;Q16698;E5RJG7;E5RFV2;E5RJD2;E5RID6;H0YAW3	Q16698-2;Q16698	2,4-dienoyl-CoA reductase, mitochondrial	DECR1	15	15	13	15	15	13	48.2	326	0	218.23	0.73247	0.71877	0.98026	0.90914	1.3944	1.526	1.4161	0.99158	0.67013	9991200000	7119400000	7157500000
Q6L8Q7-2;Q6L8Q7;F6T1Q0	Q6L8Q7-2;Q6L8Q7;F6T1Q0	2,5-phosphodiesterase 12	PDE12	8	11	11	8	11	11	35.7	535	0	141.15	0.99323	0.98274	0.9963	1.1051	1.054	0.92615	1.1177	1.0855	0.92587	1227400000	1851200000	1552500000
Q05823-2;Q05823	Q05823-2;Q05823	2-5A-dependent ribonuclease	RNASEL	1	1	1	1	1	1	2.6	652	0	3.8694	NaN	NaN	NaN	NaN	NaN	NaN	NaN	NaN	NaN	52031000	169350000	27465000
Q9Y6K5;F8VWK9;F8VS35	Q9Y6K5	2-5-oligoadenylate synthase 3	OAS3	1	1	4	1	1	4	4.6	1087	0	7.2442	NaN	NaN	NaN	NaN	NaN	NaN	0.62893	0.64321	1.0216	38199000	17959000	137580000
A0A087X2I1;P62333;H0YJC0;H0YJS8;H0YJX2;H0YJE9;H0YJT1	A0A087X2I1;P62333;H0YJC0	26S protease regulatory subunit 10B	PSMC6	20	19	19	20	19	19	51.4	403	0	228.05	1.0224	1.0191	0.98362	1.039	1.0018	0.97268	1.022	1.019	0.95505	12348000000	7957000000	11253000000
P62191;P62191-2;G3V4X1	P62191;P62191-2	26S protease regulatory subunit 4	PSMC1	21	20	21	21	20	21	58	440	0	323.31	1.0512	1.0241	1.0019	1.0139	1.0247	1.0064	1.0392	0.97566	0.935	8336400000	11334000000	9431300000
R4GNH3;P17980;E9PM69;E9PKD5;E9PN50;E9PMD8;E9PLG2	R4GNH3;P17980;E9PM69;E9PKD5;E9PN50;E9PMD8	26S protease regulatory subunit 6A	PSMC3	22	25	24	22	25	24	68.3	423	0	323.31	0.9486	0.94455	0.99417	0.98552	1.0497	1.0559	1.0112	0.98002	0.91349	8704600000	9707200000	8521800000
P43686;P43686-2	P43686;P43686-2	26S protease regulatory subunit 6B	PSMC4	28	28	28	28	28	28	67.7	418	0	323.31	0.97774	1.0138	1.0243	1.0595	1.0027	0.94386	0.97468	0.97363	0.9771	13042000000	9978000000	10721000000
P35998;P35998-2;C9JLS9	P35998;P35998-2	26S protease regulatory subunit 7	PSMC2	29	28	29	29	28	29	62.1	433	0	281.16	0.88669	0.93852	1.0193	1.039	1.1251	1.0155	1.0268	0.99318	0.90073	15805000000	14702000000	12560000000
P62195;P62195-2;J3QQM1;J3QSA9;J3KRP2;J3QLH6;J3QSE0;J3QRW1;J3QRR3;J3KTQ9	P62195;P62195-2;J3QQM1;J3QSA9;J3KRP2	26S protease regulatory subunit 8	PSMC5	20	22	22	20	22	22	56.2	406	0	323.31	0.93932	0.96533	1.0139	1.0573	1.1036	1.007	1.0413	1.0566	0.97265	12216000000	14253000000	11543000000
Q99460-2;Q99460;A0A087WW66;H7C378;H7BZR6;C9J9M4;F8WCE3	Q99460-2;Q99460;A0A087WW66	26S proteasome non-ATPase regulatory subunit 1	PSMD1	36	39	42	36	39	42	55.9	922	0	323.31	1.0447	1.0267	0.93545	1.0367	1.1383	1.0126	1.1907	1.0686	0.9164	16099000000	18289000000	18171000000
O75832;B1AJY5;B1AJY7;O75832-2;B1AJY6	O75832;B1AJY5;B1AJY7;O75832-2	26S proteasome non-ATPase regulatory subunit 10	PSMD10	10	8	9	10	8	9	43.4	226	0	149.59	1.2756	1.1113	0.94756	1.0938	0.94263	0.9139	1.1033	1.1779	0.98734	2449100000	1968100000	2391400000
O00231;O00231-2;J3QRY4;J3QS13;J3KSW3	O00231;O00231-2	26S proteasome non-ATPase regulatory subunit 11	PSMD11	28	28	27	28	28	27	60.2	422	0	275.99	0.99219	0.99096	0.99762	1.0451	1.0543	1.0218	1.0251	1.0276	0.94001	13222000000	16783000000	15120000000
O00232;O00232-2;J3KTJ5;J3KSK1	O00232;O00232-2	26S proteasome non-ATPase regulatory subunit 12	PSMD12	25	25	22	25	25	22	55	456	0	323.31	0.93531	0.91348	0.97867	0.97011	1.0533	1.0672	1.0093	0.9827	0.90744	10446000000	17956000000	13066000000
Q9UNM6;A0A087WUL9;Q9UNM6-2;J3KNQ3;E9PL38;H0YD73;E9PQG3;E9PPD2;F8W8J6	Q9UNM6;A0A087WUL9;Q9UNM6-2;J3KNQ3;E9PL38	26S proteasome non-ATPase regulatory subunit 13	PSMD13	20	21	21	20	21	21	65.4	376	0	323.31	1.0034	1.0017	0.96075	1.0405	1.0276	1.0052	1.0512	1.0525	0.94925	9512900000	8160900000	11857000000
O00487;C9JW37	O00487	26S proteasome non-ATPase regulatory subunit 14	PSMD14	12	10	12	12	10	12	60	310	0	185.24	0.98497	0.99159	0.9758	1.0325	1.0478	1.008	1.0421	1.0109	0.93195	9305700000	6919600000	6942100000
Q13200;Q13200-3;Q13200-2;C9JPC0;H7C1H2;H7C2Q3;F8WBS8	Q13200;Q13200-3;Q13200-2	26S proteasome non-ATPase regulatory subunit 2	PSMD2	42	44	46	42	44	46	57.6	908	0	323.31	0.99752	0.97605	0.98419	1.0808	1.1876	1.0391	1.2587	1.0636	0.85764	23884000000	23237000000	23928000000
O43242;O43242-2;H0YGV8	O43242;O43242-2	26S proteasome non-ATPase regulatory subunit 3	PSMD3	36	30	29	36	30	29	64.6	534	0	321.73	1.076	1.001	0.97254	0.9719	1.0651	1.1168	1.0767	1.0292	0.88947	17274000000	13934000000	15250000000
P55036;P55036-2;A6PVX3;H0Y3Y9;H0Y561	P55036;P55036-2;A6PVX3	26S proteasome non-ATPase regulatory subunit 4	PSMD4	12	9	11	2	1	1	33.2	377	0	195.41	1.0992	1.071	0.95348	1.0105	0.93011	0.88845	0.96359	1.051	1.0187	5642000000	8904900000	3763400000
Q16401;Q16401-2;F2Z3J2;Q4VXH0	Q16401;Q16401-2	26S proteasome non-ATPase regulatory subunit 5	PSMD5	16	17	17	16	17	17	42.7	504	0	323.31	1.0085	0.98566	0.9736	0.88575	0.93606	1.0939	0.92666	1.0521	1.0825	5655600000	7254800000	7764300000
Q15008;Q15008-4;Q15008-3;Q15008-2;C9J0E9;C9J7B7;H7C531	Q15008;Q15008-4;Q15008-3;Q15008-2	26S proteasome non-ATPase regulatory subunit 6	PSMD6	27	25	29	27	25	29	68.1	389	0	163.66	0.92892	0.94062	0.9552	1.0427	1.0773	1.0424	1.1635	1.0676	0.92877	14598000000	7825300000	9554900000
P51665;H3BNT7;H3BTM8;H3BQV2	P51665;H3BNT7;H3BTM8	26S proteasome non-ATPase regulatory subunit 7	PSMD7	12	12	12	12	12	12	46.9	324	0	251.98	1.0057	0.9984	0.96035	1.0657	1.0888	0.98396	1.0631	1.0217	0.94655	9616400000	7040900000	8163200000
R4GMR5;P48556;K7EJR3;K7EJC1;K7ERW6;K7ENY6	R4GMR5;P48556;K7EJR3	26S proteasome non-ATPase regulatory subunit 8	PSMD8	13	11	16	13	11	16	58.2	287	0	323.31	1.066	0.98058	0.96297	1.0562	0.9928	0.98222	0.95735	1.0101	1.006	10780000000	9027400000	10840000000
F5H5V4;F5GX23;J3KN29;O00233-2;O00233;F5H7X1;F5H169;O00233-3	F5H5V4;F5GX23;J3KN29;O00233-2;O00233;F5H7X1;F5H169	26S proteasome non-ATPase regulatory subunit 9	PSMD9	8	9	9	8	9	9	49.7	153	0	40.65	1.1527	1.1285	1.0043	1.0563	1.0248	0.92234	0.89392	0.98893	1.1048	718760000	921990000	854680000
Q13442;F8WBW6	Q13442	28 kDa heat- and acid-stable phosphoprotein	PDAP1	12	12	14	12	12	14	48.6	181	0	95.033	1.2327	1.1978	0.97655	0.93504	0.65864	0.71948	0.6965	0.95058	1.3675	5240600000	3121200000	3467100000
P82664	P82664	28S ribosomal protein S10, mitochondrial	MRPS10	5	6	6	5	6	6	24.9	201	0	70.711	0.67816	0.71662	1.0869	0.78487	1.0721	1.4229	1.177	0.91158	0.80252	967140000	1022100000	1499700000
P82912-2;P82912;H0YL99;P82912-3	P82912-2;P82912;H0YL99;P82912-3	28S ribosomal protein S11, mitochondrial	MRPS11	4	4	4	4	4	4	22.3	193	0	27.904	0.70172	0.70304	1.0544	0.93818	1.3699	1.5185	1.1522	0.88945	0.74466	239520000	256350000	375480000
O15235	O15235	28S ribosomal protein S12, mitochondrial	MRPS12	2	2	2	2	2	2	8.7	138	0.0003241	2.7254	0.61208	0.66799	0.90347	0.91615	1.2755	1.2358	1.3969	1.1185	0.65035	6543000	7652100	9697500
O60783	O60783	28S ribosomal protein S14, mitochondrial	MRPS14	2	2	3	2	2	3	28.9	128	0	35.459	0.81831	0.78116	1.0832	0.8874	1.1881	1.318	1.1633	0.95544	0.68919	452360000	749420000	542840000
P82914	P82914	28S ribosomal protein S15, mitochondrial	MRPS15	4	4	5	4	4	5	19.5	257	0.00016466	3.091	0.85108	0.70427	0.95655	1.1906	1.4847	1.3294	1.2953	0.94785	0.77332	167310000	83224000	69451000
Q9Y3D3;A6ND22;Q9Y3D3-2	Q9Y3D3;A6ND22;Q9Y3D3-2	28S ribosomal protein S16, mitochondrial	MRPS16	4	4	5	4	4	5	54	137	0	79.159	0.71787	0.72116	0.97253	0.89736	1.2391	1.28	1.3026	1.0393	0.7582	697760000	732700000	708910000
I3L0E3;Q9Y2R5;E9PE17	I3L0E3;Q9Y2R5;E9PE17	28S ribosomal protein S17, mitochondrial	MRPS17	3	3	3	3	3	3	25.8	225	0	17.798	0.67763	0.65995	1.0388	0.89781	1.4758	1.7154	1.3567	0.95941	0.66925	524820000	403170000	542800000
Q9NVS2;Q5QPA5;Q9NVS2-2;Q9NVS2-3	Q9NVS2;Q5QPA5;Q9NVS2-2;Q9NVS2-3	28S ribosomal protein S18a, mitochondrial	MRPS18A	8	5	7	8	5	7	38.8	196	0	72.698	0.63449	0.64717	1.0586	0.85006	1.3419	1.5532	1.2016	0.95956	0.77407	389020000	158780000	404830000
Q9Y676;A0A0G2JIC6	Q9Y676;A0A0G2JIC6	28S ribosomal protein S18b, mitochondrial	MRPS18B	8	8	6	8	8	6	39.9	258	0	91.593	0.79714	0.7052	0.9346	0.92514	1.3909	1.6375	1.524	0.87328	0.61353	752850000	720720000	629630000
H0YAG5;D6RCM2;Q9Y3D5	H0YAG5;D6RCM2;Q9Y3D5	28S ribosomal protein S18c, mitochondrial	MRPS18C	1	1	1	1	1	1	15.9	113	0	3.9027	0.69031	0.66053	0.98821	0.87713	1.1672	1.3734	1.0409	1.0259	0.96841	81339000	151000000	169490000
Q9Y399;Q5T8A0	Q9Y399;Q5T8A0	28S ribosomal protein S2, mitochondrial	MRPS2	10	8	11	10	8	11	40.5	296	0	92.121	0.69468	0.72677	1.0414	0.8654	1.2268	1.4471	1.1374	0.90755	0.80349	1244700000	799680000	1062300000
A0A075B746;P82921	A0A075B746;P82921	28S ribosomal protein S21, mitochondrial	MRPS21	2	2	2	2	2	2	29.9	87	0	26.574	0.74498	0.75548	1.02	0.9026	1.2256	1.2525	0.93552	0.93576	0.78886	233000000	545370000	459540000
G5E9W7;G5E9V5;P82650;H7C5L9;H7C5F2;H7C5H3;P82650-2;C9J5D8	G5E9W7;G5E9V5;P82650;H7C5L9	28S ribosomal protein S22, mitochondrial	MRPS22	12	12	11	12	12	11	35.4	319	0	78.181	0.73964	0.71441	1.0896	0.86794	1.3369	1.398	1.2792	1.0299	0.80677	2418900000	2463200000	2790100000
Q9Y3D9;J3QLR8	Q9Y3D9;J3QLR8	28S ribosomal protein S23, mitochondrial	MRPS23	7	7	8	7	7	8	62.6	190	0	66.324	0.78822	0.75311	1.0197	0.8624	1.2304	1.4567	1.2489	0.94648	0.69657	2003800000	1498300000	2124000000
Q96EL2;F8VYR5	Q96EL2	28S ribosomal protein S24, mitochondrial	MRPS24	5	5	4	5	5	4	33.5	167	0	33.913	0.77686	0.70675	1.0202	0.97621	1.3177	1.5252	1.1537	0.99331	0.81146	272270000	329790000	228600000
P82663;E7EPW2;P82663-3;P82663-2	P82663;E7EPW2;P82663-3;P82663-2	28S ribosomal protein S25, mitochondrial	MRPS25	7	8	8	7	8	8	49.7	173	0	88.564	0.68715	0.6863	1.0189	0.84882	1.4054	1.5996	1.3263	0.97158	0.70485	1058300000	1499600000	1372900000
Q9BYN8	Q9BYN8	28S ribosomal protein S26, mitochondrial	MRPS26	6	7	7	6	7	7	32.7	205	0	34.285	0.67093	0.74662	1.0583	0.86148	1.317	1.5521	1.2958	0.97757	0.72413	376550000	1116200000	582120000
G5EA06;Q92552;Q92552-2;D6RH20;D6RJC7;E5RJ73	G5EA06;Q92552;Q92552-2;D6RH20	28S ribosomal protein S27, mitochondrial	MRPS27	10	11	12	10	11	12	37.2	358	0	88.959	0.67109	0.70732	1.0477	0.86609	1.3321	1.493	1.2138	0.96154	0.7801	1282600000	1360000000	1728200000
H0YAT2;Q9Y2Q9;E5RGC7;E5RK86;E5RFH3;H7C5V3;H0YC42;U3KQQ8	H0YAT2;Q9Y2Q9;E5RGC7;E5RK86;E5RFH3;H7C5V3;H0YC42	28S ribosomal protein S28, mitochondrial	MRPS28	4	4	4	4	4	4	30.1	143	0	7.888	0.76923	0.74269	1.1226	0.86233	1.3075	1.516	1.2149	1.0461	0.84036	776730000	882970000	1107100000
P51398-2;P51398-3;P51398;V9GZ03;V9GYJ9;V9GYL9;V9GYA7;V9GZ61;V9GYC9;V9GYW1;V9GY11;V9GYJ3;V9GYF7	P51398-2;P51398-3;P51398;V9GZ03;V9GYJ9;V9GYL9;V9GYA7;V9GZ61;V9GYC9	28S ribosomal protein S29, mitochondrial	DAP3	11	10	8	11	10	8	40.1	357	0	57.725	0.7018	0.69737	1.0753	0.9388	1.4321	1.424	1.278	0.89952	0.7531	4223300000	3572900000	1995200000
Q9NP92;A0A087WV52	Q9NP92;A0A087WV52	28S ribosomal protein S30, mitochondrial	MRPS30	4	5	3	4	5	3	16.2	439	0	47.329	0.5859	0.81906	1.2465	0.95727	1.2832	1.6858	1.0545	0.85176	0.71494	468320000	693450000	706460000
Q92665	Q92665	28S ribosomal protein S31, mitochondrial	MRPS31	9	9	8	9	9	8	34.2	395	0	140.5	0.67632	0.6836	0.97714	0.78084	1.1465	1.5079	1.1836	0.89153	0.74458	2463400000	2024800000	2191000000
Q9Y291;C9JBY7	Q9Y291;C9JBY7	28S ribosomal protein S33, mitochondrial	MRPS33	5	6	6	5	6	6	64.2	106	0	26.447	0.7703	0.83359	1.1366	0.8988	1.6037	1.5429	1.1112	0.86726	0.77552	341900000	380730000	392660000
C9JJ19;P82930;A0A087WUZ8	C9JJ19;P82930;A0A087WUZ8	28S ribosomal protein S34, mitochondrial	MRPS34	9	8	7	9	8	7	54.7	225	0	41.464	0.73248	0.78317	1.024	0.87214	1.1632	1.35	1.1953	0.91161	0.78091	876660000	1051000000	589090000
P82673;H0YG82;P82673-2	P82673	28S ribosomal protein S35, mitochondrial	MRPS35	6	8	4	6	8	4	33.1	323	0	61.284	0.61505	0.82317	1.4108	0.81976	1.1786	1.4034	1.2326	0.95587	0.74325	756700000	1232000000	468930000
P82909;D6R941	P82909	28S ribosomal protein S36, mitochondrial	MRPS36	6	6	6	6	6	6	69.9	103	0	121.77	0.71389	0.67824	0.99761	0.97485	1.605	1.6484	1.5692	0.98434	0.61293	1165600000	1407800000	1608900000
P82675;P82675-2	P82675	28S ribosomal protein S5, mitochondrial	MRPS5	8	6	6	8	6	6	25.8	430	0	56.724	0.68213	0.75498	0.97643	0.891	1.5054	1.6137	1.568	1.0243	0.80257	931090000	639460000	440580000
P82932	P82932	28S ribosomal protein S6, mitochondrial	MRPS6	6	4	6	6	4	6	44.8	125	0	6.6378	0.81023	0.73064	0.80909	0.85296	1.3194	1.5465	1.2799	1.0584	0.81926	107830000	196160000	241230000
J3QLS3;Q9Y2R9;J3QQS1;J3QKW2;J3KSI8	J3QLS3;Q9Y2R9;J3QQS1;J3QKW2;J3KSI8	28S ribosomal protein S7, mitochondrial	MRPS7	11	12	11	11	12	11	42.4	271	0	78.786	0.62814	0.72801	1.1332	0.90778	1.4172	1.4748	1.1753	0.9481	0.78332	2294800000	1771800000	2361300000
P82933	P82933	28S ribosomal protein S9, mitochondrial	MRPS9	10	7	7	10	7	7	34.1	396	0	75.023	0.63032	0.70765	1.0757	0.81845	1.1794	1.5236	1.3385	0.99575	0.75929	1445000000	1211700000	1040500000
O75600;O75600-2;F2Z340;C9IZC9;H7BZ75	O75600;O75600-2	2-amino-3-ketobutyrate coenzyme A ligase, mitochondrial	GCAT	2	3	3	2	3	3	15.3	419	0	47.412	0.59897	0.80016	1.2986	1.0048	1.0247	0.99054	1.0731	0.99513	0.93312	87695000	301980000	241240000
H0Y8X4;O43598;O43598-2	H0Y8X4;O43598;O43598-2	2-deoxynucleoside 5-phosphate N-hydrolase 1	DNPH1	6	7	6	6	7	6	30.9	243	0	91.021	1.5207	1.334	0.92764	1.271	1.0713	0.85488	1.1336	1.2427	1.0768	1823700000	2504500000	3358000000
Q9UJ83-2;Q9UJ83;C9J306;Q9UJ83-3;Q9UJ83-4;C9JJM7;B3KPX4	Q9UJ83-2;Q9UJ83;C9J306;Q9UJ83-3;Q9UJ83-4	2-hydroxyacyl-CoA lyase 1	HACL1	5	2	3	5	2	3	8.7	551	0	27.523	1.0831	1.0244	0.9612	1.1709	1.2062	1.0476	1.5034	0.9979	0.71073	402660000	493220000	348340000
Q5HYK3;F8VVX6;F8VP53;F8VVW7;B4DP72;Q5HYK3-2	Q5HYK3;F8VVX6;F8VP53;F8VVW7;B4DP72	2-methoxy-6-polyprenyl-1,4-benzoquinol methylase, mitochondrial	COQ5	4	0	6	4	0	6	27.5	327	0	19.921	0.7712	1.0016	1.1206	NaN	NaN	NaN	1.1317	0.90717	0.85682	236070000	0	293460000
Q6PK18;Q6PK18-2;J3QRG1	Q6PK18;Q6PK18-2;J3QRG1	2-oxoglutarate and iron-dependent oxygenase domain-containing protein 3	OGFOD3	4	4	3	4	3	3	20.4	319	0	22.112	0.69488	0.85003	1.25	0.69826	0.82947	1.0236	0.85712	0.92796	0.99438	459620000	479620000	450700000
Q02218;E9PDF2;E9PCR7;Q02218-2;A0A0D9SFS3;E9PFG7;Q02218-3;C9J4G7	Q02218;E9PDF2;E9PCR7;Q02218-2;A0A0D9SFS3;E9PFG7	2-oxoglutarate dehydrogenase, mitochondrial	OGDH	36	38	39	28	30	31	42.5	1023	0	323.31	0.66945	0.62392	0.92421	1.0472	2.0283	1.802	2.2833	1.1267	0.49689	8010300000	8493300000	9415700000
F5H5P2;P12694;P12694-2;F5GXU9;H0YH31;M0R0C8	F5H5P2;P12694;P12694-2;F5GXU9	2-oxoisovalerate dehydrogenase subunit alpha, mitochondrial	BCKDHA	6	7	4	6	7	4	27.3	479	0	64.259	0.72042	0.69053	1.0385	0.91382	1.3857	1.3769	1.2211	1.1847	0.89512	575060000	1091300000	366190000
Q9H2F3;I3L2H6;I3L2Q9;Q9H2F3-2	Q9H2F3	3 beta-hydroxysteroid dehydrogenase type 7	HSD3B7	11	10	10	11	10	10	37.4	369	0	50.626	0.38032	0.37364	0.93191	1.4305	4.6577	3.6727	4.2807	1.433	0.34048	845950000	495130000	489990000
O95861-4;O95861;O95861-2;A6NF51;F8W1J0;O95861-3;F8VZG4;F8VVW8;F8VRY7	O95861-4;O95861;O95861-2;A6NF51;F8W1J0;O95861-3	3(2),5-bisphosphate nucleotidase 1	BPNT1	9	7	7	9	7	7	36.4	272	0	111.43	1.2605	1.1233	0.88023	1.0998	0.97653	0.88204	1.0445	1.0808	1.1284	1475100000	1337700000	1212800000
Q8IV48;E5RIV7	Q8IV48;E5RIV7	3-5 exoribonuclease 1	ERI1	2	2	2	2	2	2	8	349	0	3.3154	1.0614	1.0607	1.0853	0.93491	0.74933	0.71422	0.86696	1.1475	1.2043	409700000	290420000	364540000
Q9BYD6;H0Y8N7	Q9BYD6;H0Y8N7	39S ribosomal protein L1, mitochondrial	MRPL1	11	11	5	11	11	5	38.8	325	0	99.887	0.66737	0.72032	1.1557	0.85022	1.2578	1.5114	1.091	0.96513	0.76429	1263700000	1756800000	1072100000
Q7Z7H8;Q7Z7H8-2	Q7Z7H8;Q7Z7H8-2	39S ribosomal protein L10, mitochondrial	MRPL10	2	1	3	2	1	3	17.6	261	0	12.177	0.75308	0.8042	1.1046	0.91909	1.2148	1.3985	1.0823	0.9089	0.78148	143140000	91601000	347770000
Q9Y3B7;Q9Y3B7-2;Q9Y3B7-3;E9PQB6;H0YCD5	Q9Y3B7;Q9Y3B7-2;Q9Y3B7-3	39S ribosomal protein L11, mitochondrial	MRPL11	9	9	9	9	9	9	50.5	192	0	68.99	0.72119	0.74517	1.0779	0.91354	1.1665	1.4371	1.2214	0.8865	0.71793	1994500000	1878300000	2496500000
P52815	P52815	39S ribosomal protein L12, mitochondrial	MRPL12	5	6	6	1	1	0	52.5	198	0.0053046	1.4565	NaN	NaN	NaN	NaN	NaN	NaN	NaN	NaN	NaN	0	0	0
Q9BYD1;E5RJI7;H0YAX3;E5RFI2	Q9BYD1;E5RJI7	39S ribosomal protein L13, mitochondrial	MRPL13	12	11	11	12	11	11	63.5	178	0	53.098	0.72174	0.77683	1.0599	0.84902	1.2528	1.4898	1.1855	0.90301	0.77449	1316300000	1413900000	2245800000
Q6P1L8	Q6P1L8	39S ribosomal protein L14, mitochondrial	MRPL14	4	4	4	4	4	4	35.9	145	0	39.121	0.74871	0.77342	1.0281	0.86275	1.2341	1.3992	1.0329	0.99708	0.85961	410860000	454360000	618490000
Q9P015;E5RIZ4;E5RHF4	Q9P015;E5RIZ4;E5RHF4	39S ribosomal protein L15, mitochondrial	MRPL15	11	13	9	11	13	9	56.4	296	0	45.011	0.64684	0.73618	1.0302	0.86006	1.2627	1.4991	1.3624	1.0177	0.75067	1307200000	1696100000	839560000
Q9NX20;E9PI14	Q9NX20	39S ribosomal protein L16, mitochondrial	MRPL16	5	4	6	5	4	6	30.3	251	0	13.664	0.68977	0.59208	0.9061	0.95278	1.4516	1.6881	1.3199	0.98495	0.65294	520180000	470720000	505750000
Q9NRX2;E9PKV2	Q9NRX2;E9PKV2	39S ribosomal protein L17, mitochondrial	MRPL17	9	8	9	9	8	9	49.1	175	0	43.916	0.77819	0.73466	1.015	0.8147	1.2462	1.4841	1.164	0.92431	0.70253	888540000	704050000	1023100000
Q9H0U6	Q9H0U6	39S ribosomal protein L18, mitochondrial	MRPL18	5	4	5	5	4	5	27.2	180	0	18.015	0.70644	0.75781	1.0489	0.78711	1.3392	1.5504	1.2127	0.93516	0.81199	439670000	221730000	778520000
P49406;S4R3W9;A0A0A0MRF4;S4R455;H7C2J0	P49406;S4R3W9	39S ribosomal protein L19, mitochondrial	MRPL19	10	10	9	10	10	9	35.3	292	0	33.131	0.69515	0.71277	0.97896	0.84775	1.2097	1.4971	1.1528	0.91384	0.80229	1242400000	1131400000	1340300000
C9IY40;Q5T653	C9IY40;Q5T653	39S ribosomal protein L2, mitochondrial	MRPL2	4	4	4	4	4	4	29.3	225	0	47.687	0.68535	0.76467	1.0928	0.99229	1.3734	1.3995	1.1531	0.9391	0.81563	824010000	634310000	531980000
Q9BYC9;I3L2X1;Q9BYC9-2	Q9BYC9	39S ribosomal protein L20, mitochondrial	MRPL20	6	5	4	6	5	4	36.2	149	0	12.576	0.7133	0.74391	1.0219	0.88695	1.4784	1.5834	1.2482	0.88935	0.76743	314900000	280160000	377200000
Q7Z2W9;Q7Z2W9-2;F5H7V8;H3BUY0	Q7Z2W9;Q7Z2W9-2;F5H7V8;H3BUY0	39S ribosomal protein L21, mitochondrial	MRPL21	7	7	6	7	7	6	39	205	0	40.506	0.67176	0.75356	1.0758	0.9024	1.3111	1.5862	1.1987	0.94027	0.76455	1248800000	1250500000	824440000
E7ESL0;A0A0C4DGX2;J3KQY1;Q9NWU5;Q9NWU5-2;Q9NWU5-3	E7ESL0;A0A0C4DGX2;J3KQY1;Q9NWU5;Q9NWU5-2;Q9NWU5-3	39S ribosomal protein L22, mitochondrial	MRPL22	7	7	7	7	7	7	34.4	212	0	70.428	0.82425	0.77938	1.0353	0.82629	1.0966	1.4341	1.2155	0.95002	0.75954	1011300000	1509400000	2093800000
Q16540;H7C2P7;A6NJD9;A8MVT4;A8MYK1	Q16540;H7C2P7;A6NJD9;A8MVT4;A8MYK1	39S ribosomal protein L23, mitochondrial	MRPL23	6	5	5	6	5	5	35.3	153	0	64.57	0.64741	0.72441	1.1316	0.99155	1.3106	1.5148	1.3034	0.87277	0.65041	1106200000	1499100000	2102400000
Q96A35;X6RJ73;X6RHI2	Q96A35;X6RJ73	39S ribosomal protein L24, mitochondrial	MRPL24	6	8	6	6	8	6	36.6	216	0	26.115	0.65909	0.72308	1.1743	0.93319	1.471	1.5519	1.1127	0.81526	0.74205	1589100000	1019500000	700890000
Q9P0M9;D6RAN8;H7C5U8;D6RE11;B3KN43	Q9P0M9;D6RAN8;H7C5U8	39S ribosomal protein L27, mitochondrial	MRPL27	5	5	4	5	5	4	35.8	148	0	19.588	0.62127	0.68173	0.97254	0.99478	1.463	1.3509	1.1818	0.862	0.80779	107140000	154690000	157730000
Q13084;A2IDC6;Q4TT37;A2IDC7	Q13084;A2IDC6;Q4TT37;A2IDC7	39S ribosomal protein L28, mitochondrial	MRPL28	10	6	9	10	6	9	56.6	256	0	49.956	0.64226	0.6513	1.223	0.85569	1.3293	1.5004	1.2167	0.95228	0.71011	883560000	811630000	1046000000
H0Y9G6;E7ETU7;P09001;E9PF06;D6RC14	H0Y9G6;E7ETU7;P09001;E9PF06;D6RC14	39S ribosomal protein L3, mitochondrial	MRPL3	5	5	8	5	5	8	28.4	363	0	26.646	0.74074	0.72746	1.0046	0.96613	1.3494	1.4853	1.2194	0.9683	0.7268	590530000	1076400000	882660000
Q8TCC3;Q8TCC3-2;Q8TCC3-3;B8ZZV5	Q8TCC3;Q8TCC3-2;Q8TCC3-3;B8ZZV5	39S ribosomal protein L30, mitochondrial	MRPL30	3	3	3	3	3	3	28.6	161	0	20.356	0.61173	0.74331	1.0567	1.1117	1.6276	1.3695	1.0578	0.83401	0.8207	393380000	122010000	276700000
Q9BYC8	Q9BYC8	39S ribosomal protein L32, mitochondrial	MRPL32	2	1	2	2	1	2	12.2	188	0	194.5	0.80118	0.78714	0.97105	NaN	NaN	NaN	1.2041	0.91477	0.72065	266310000	224080000	378460000
O75394	O75394	39S ribosomal protein L33, mitochondrial	MRPL33	1	1	1	1	1	1	16.9	65	0.000163	2.8469	0.65075	0.88466	1.1475	NaN	NaN	NaN	NaN	NaN	NaN	173180000	137130000	162660000
Q9BZE1;S4R369;A6NHR2;H0Y4J2	Q9BZE1;S4R369;A6NHR2	39S ribosomal protein L37, mitochondrial	MRPL37	9	6	7	9	6	7	31.4	423	0	34.166	0.5882	0.67212	1.059	0.9447	1.3021	1.3663	1.0888	0.93709	0.82187	1150700000	721330000	1224000000
Q96DV4;Q96DV4-2	Q96DV4	39S ribosomal protein L38, mitochondrial	MRPL38	4	7	6	4	7	6	23.4	380	0	29.116	0.63044	0.77776	1.0846	0.83094	1.5643	1.677	1.1919	0.85985	0.77696	582610000	960140000	782640000
C9JG87;Q9NYK5;Q9NYK5-2	C9JG87;Q9NYK5;Q9NYK5-2	39S ribosomal protein L39, mitochondrial	MRPL39	7	6	5	7	6	5	29.6	297	0	35.482	0.57749	0.67091	1.0241	0.89118	1.4385	1.479	1.3981	1.0686	0.83173	822070000	764290000	606590000
K7ES61;Q9BYD3;X6RAY8;Q9BYD3-2;K7ELQ0;K7EKI4;K7ELF1;K7EJ73	K7ES61;Q9BYD3;X6RAY8;Q9BYD3-2;K7ELQ0	39S ribosomal protein L4, mitochondrial	MRPL4	9	9	8	9	9	8	64.3	300	0	85.19	0.71129	0.71087	1.1688	0.91063	1.3491	1.5093	1.0577	0.85805	0.84326	1999100000	2466800000	1788600000
Q9NQ50	Q9NQ50	39S ribosomal protein L40, mitochondrial	MRPL40	8	7	8	8	7	8	36.4	206	0	91.961	0.75058	0.7722	1.0637	0.90567	1.3098	1.4993	1.2223	0.89176	0.71266	1541300000	1648100000	1694100000
Q8IXM3	Q8IXM3	39S ribosomal protein L41, mitochondrial	MRPL41	7	6	6	7	6	6	65	137	0	108.17	0.67291	0.7486	1.0285	0.88523	1.342	1.5112	1.2506	0.95818	0.72282	1223800000	1271000000	1488000000
S4R360;J3KPP0;S4R2Z7;Q9Y6G3	S4R360;J3KPP0;S4R2Z7;Q9Y6G3	39S ribosomal protein L42, mitochondrial	MRPL42	2	1	2	2	1	2	24.2	128	0	4.5264	0.62573	0.67044	1.1845	1.0263	1.6227	1.3429	1.2285	0.90702	0.7046	71880000	146510000	117490000
Q8N983-4;H0Y6Y8;B1AL05;Q8N983-3;Q8N983-2;Q8N983;Q8N983-6;Q8N983-7;M0R051	Q8N983-4;H0Y6Y8;B1AL05;Q8N983-3;Q8N983-2;Q8N983;Q8N983-6;Q8N983-7	39S ribosomal protein L43, mitochondrial	MRPL43	6	6	8	2	4	4	68.6	159	0	49.788	0.74016	0.73004	0.90152	0.80935	1.2358	1.6223	1.2004	1.0176	0.76094	309780000	360950000	1342500000
Q9H9J2	Q9H9J2	39S ribosomal protein L44, mitochondrial	MRPL44	8	9	6	8	9	6	31	332	0	61.475	0.62625	0.68701	1.0447	0.91372	1.3799	1.4849	1.2258	0.93275	0.70519	1108700000	1333300000	918670000
A0A087X2D5;Q9BRJ2;A0A0G2JMS5;A0A087WU62	A0A087X2D5;Q9BRJ2;A0A0G2JMS5;A0A087WU62	39S ribosomal protein L45, mitochondrial	MRPL45	6	6	5	6	6	5	28.4	306	0	65.632	0.7027	0.70009	1.0978	0.94093	1.263	1.3501	1.195	1.0593	0.66349	1318100000	1100700000	777050000
Q9H2W6;A0A087WT90;A0A087WT51	Q9H2W6	39S ribosomal protein L46, mitochondrial	MRPL46	9	10	9	9	10	9	39.8	279	0	171.73	0.71388	0.76658	1.138	0.8961	1.2861	1.4302	1.1266	0.91059	0.78704	1398300000	1062200000	1451700000
Q9HD33-2;Q9HD33;Q9HD33-3	Q9HD33-2;Q9HD33;Q9HD33-3	39S ribosomal protein L47, mitochondrial	MRPL47	10	12	11	10	12	11	39.1	230	0	26.088	0.7201	0.73159	1.0136	0.94676	1.3597	1.4033	1.3286	1.0112	0.74415	1835500000	1441100000	1019000000
Q96GC5-3;Q96GC5;F5H702;F5H8D0	Q96GC5-3;Q96GC5;F5H702;F5H8D0	39S ribosomal protein L48, mitochondrial	MRPL48	5	5	5	5	5	5	30.4	194	0	36.502	0.79913	0.74359	0.98597	0.87104	1.2163	1.4359	1.182	0.93343	0.79704	1496300000	1355700000	1755700000
Q13405;H0YDP7;E9PNF1;E9PI78	Q13405;H0YDP7;E9PNF1	39S ribosomal protein L49, mitochondrial	MRPL49	7	5	4	7	5	4	56	166	0	37.393	0.66155	0.65538	0.93817	0.92774	1.3579	1.4158	1.3037	0.98185	0.66334	1175900000	1634100000	1935900000
Q8N5N7;Q8N5N7-2	Q8N5N7;Q8N5N7-2	39S ribosomal protein L50, mitochondrial	MRPL50	7	7	7	7	7	7	59.5	158	0	116.65	0.7057	0.70312	1.0906	0.9133	1.4742	1.4671	1.1137	0.95539	0.71841	770280000	1061600000	1329300000
Q4U2R6;M0R176;A0A087WU28;A0A0B4J2C1	Q4U2R6;M0R176;A0A087WU28;A0A0B4J2C1	39S ribosomal protein L51, mitochondrial	MRPL51	1	2	1	1	2	1	22.7	128	0	6.4648	0.89263	0.75709	1.0164	0.81245	1.3239	1.712	1.3511	0.97233	0.72688	23280000	176710000	22721000
Q86TS9-3;Q86TS9;G3V3U6;Q86TS9-2;G5E9P5	Q86TS9-3;Q86TS9;G3V3U6;Q86TS9-2	39S ribosomal protein L52, mitochondrial	MRPL52	3	3	3	3	3	3	49.2	122	0	73.506	0.62704	0.59308	1.1839	0.84485	1.3784	1.5335	1.3257	0.91914	0.56742	107800000	193660000	210300000
Q96EL3	Q96EL3	39S ribosomal protein L53, mitochondrial	MRPL53	3	3	3	3	3	3	38.4	112	0	46.905	0.75299	0.80161	1.1638	0.98244	1.2477	1.2284	1.1623	0.94769	0.75561	285170000	329620000	457700000
Q6P161	Q6P161	39S ribosomal protein L54, mitochondrial	MRPL54	2	2	2	2	2	2	26.1	138	0	32.899	0.83559	1.0597	1.0846	0.93169	1.1852	1.2855	1.1633	1.0761	0.89468	72361000	163490000	71529000
Q7Z7F7;Q7Z7F7-2;X6R631;X6RIW1	Q7Z7F7;Q7Z7F7-2;X6R631	39S ribosomal protein L55, mitochondrial	MRPL55	5	5	5	5	5	5	35.9	128	0	44.456	0.75074	0.8172	1.063	0.94855	1.3903	1.3007	1.1322	0.9616	0.84267	462790000	773140000	906080000
Q9BYD2;Q5SZR1	Q9BYD2;Q5SZR1	39S ribosomal protein L9, mitochondrial	MRPL9	5	4	5	5	4	5	18.7	267	0	12.746	0.65869	0.68201	1.0584	0.84066	1.3158	1.4064	1.3755	0.87185	0.67654	319690000	411850000	301770000
Q15125;C9J719;C9JJ78	Q15125;C9J719;C9JJ78	3-beta-hydroxysteroid-Delta(8),Delta(7)-isomerase	EBP	3	3	3	3	3	3	16.5	230	0	46.131	0.50967	0.58647	1.158	0.8544	1.9055	2.1989	1.8403	0.99193	0.45899	2658900000	3096500000	4433100000
Q99714;Q99714-2;Q5H928	Q99714;Q99714-2;Q5H928	3-hydroxyacyl-CoA dehydrogenase type-2	HSD17B10	12	13	13	12	13	13	77.4	261	0	323.31	0.74009	0.77504	1.074	0.90308	1.2478	1.4452	1.058	0.88537	0.78207	11980000000	12250000000	14012000000
C9IY88;P46952-2;P46952	C9IY88;P46952-2;P46952	3-hydroxyanthranilate 3,4-dioxygenase	HAAO	1	0	0	1	0	0	6.2	177	0.0020093	1.8278	NaN	NaN	NaN	NaN	NaN	NaN	NaN	NaN	NaN	190100000	0	0
Q9BUT1;Q9BUT1-2;D6R9U8;D6RIR6;Q9BUT1-3;D6RFG2;D6R9P2;D6RBF6	Q9BUT1;Q9BUT1-2;D6R9U8;D6RIR6;Q9BUT1-3	3-hydroxybutyrate dehydrogenase type 2	BDH2	8	8	9	8	8	9	42.4	245	0	101.13	1.1627	0.97575	0.85441	0.96445	1.4074	1.3307	1.6018	1.4038	0.855	5350300000	5283500000	7109600000
P31937;H7BZL2	P31937	3-hydroxyisobutyrate dehydrogenase, mitochondrial	HIBADH	13	13	11	13	13	11	43.5	336	0	323.31	0.74816	0.7465	1.033	0.83856	1.2443	1.629	1.4888	1.1137	0.69841	8801600000	9828800000	8902900000
Q6NVY1;A0A087WXI1;Q6NVY1-2;B9A058;F8W8A6;B8ZZZ0;H7C1A5;H7C126;H7C400;H7BYI7	Q6NVY1;A0A087WXI1;Q6NVY1-2;B9A058	3-hydroxyisobutyryl-CoA hydrolase, mitochondrial	HIBCH	11	11	11	11	11	11	34.2	386	0	119.75	0.71257	0.76878	1.0234	0.90152	1.286	1.3939	1.4085	1.0021	0.76979	2344400000	1540600000	1269700000
P42765;A0A0B4J2A4;K7EME0;K7EJ68;K7ER88;K7EJB1	P42765;A0A0B4J2A4;K7EME0	3-ketoacyl-CoA thiolase, mitochondrial	ACAA2	17	16	16	17	16	16	57.7	397	0	323.31	0.77919	0.72694	0.95357	0.91219	1.1791	1.3346	1.339	1.0054	0.73082	6789700000	7199700000	6584600000
P09110;C9JDE9;H7C131;P09110-2;H0Y4D4;B4DVF4;F2Z2Q6;F2Z3P7	P09110;C9JDE9;H7C131;P09110-2	3-ketoacyl-CoA thiolase, peroxisomal	ACAA1	13	12	12	13	12	12	37.5	424	0	323.31	0.94449	0.92853	0.93196	1.2639	1.3056	1.0529	1.3506	1.0127	0.7321	5530000000	4351700000	4584600000
Q06136;Q06136-2;K7EQS7;K7ERC8	Q06136;Q06136-2;K7EQS7;K7ERC8	3-ketodihydrosphingosine reductase	KDSR	6	8	4	6	8	4	29.2	332	0	36.208	0.67637	0.82327	1.0809	1.0486	1.5734	1.4293	1.4108	0.9966	0.62102	1885100000	3326200000	1261900000
P56937-3;P56937;P56937-2;V9GYN3	P56937-3;P56937;P56937-2	3-keto-steroid reductase	HSD17B7	3	5	3	3	5	3	20.3	306	0	14.994	0.50157	0.44647	0.93328	0.84763	2.0815	2.7931	2.1785	1.3007	0.55328	206370000	314760000	228740000
P25325;P25325-2;B1AH49	P25325;P25325-2;B1AH49	3-mercaptopyruvate sulfurtransferase;Sulfurtransferase	MPST	8	6	6	8	6	6	43.1	297	0	101	1.001	1.0706	0.94995	0.96259	0.88864	1.0182	0.93946	1.0684	1.0699	3017900000	1783400000	2500900000
P51857-2;P51857;P51857-3	P51857-2;P51857	3-oxo-5-beta-steroid 4-dehydrogenase	AKR1D1	3	3	1	3	3	1	6.6	290	0.0033613	1.6248	1.895	1.0147	0.61692	1.3592	1.4508	1.0606	NaN	NaN	NaN	268130000	251000000	210760000
Q9NWU1-2;Q9NWU1;F8VNS3;C9J2G3;C9JQQ2	Q9NWU1-2;Q9NWU1	3-oxoacyl-[acyl-carrier-protein] synthase, mitochondrial	OXSM	3	2	0	3	2	0	15.2	376	0	12.615	0.71077	0.73578	1.1127	1.6188	1.7231	1.076	NaN	NaN	NaN	164940000	125170000	0
E9PER6;O15530-2;O15530-3;O15530;Q6A1A2;O15530-4;O15530-5	E9PER6;O15530-2;O15530-3;O15530;Q6A1A2;O15530-4;O15530-5	3-phosphoinositide-dependent protein kinase 1;Putative 3-phosphoinositide-dependent protein kinase 2	PDPK1;PDPK2	2	1	0	2	1	0	6.4	529	0	3.7417	0.82872	1.0989	0.86381	NaN	NaN	NaN	NaN	NaN	NaN	156420000	98183000	0
P46783;Q9NQ39	P46783;Q9NQ39	40S ribosomal protein S10;Putative 40S ribosomal protein S10-like	RPS10;RPS10P5	16	16	16	2	2	2	73.3	165	0	81.455	1.0454	1.0637	1.0617	0.88311	0.73853	0.80465	0.5841	0.92065	1.4517	9809400000	10231000000	9791400000
P62280;M0QZC5;M0R1H6;M0R1H5	P62280;M0QZC5	40S ribosomal protein S11	RPS11	17	17	17	17	17	17	63.3	158	0	51.913	1.0556	1.0647	1.0673	0.86471	0.74687	0.90253	0.69908	0.89	1.2603	3023600000	3882200000	4388000000
P25398	P25398	40S ribosomal protein S12	RPS12	5	6	7	5	6	7	61.4	132	0	71.027	1.1043	1.0718	1.0242	0.90856	0.78651	0.83492	0.73142	0.93693	1.2293	14972000000	18402000000	19899000000
P62277;J3KMX5;E9PS50	P62277;J3KMX5;E9PS50	40S ribosomal protein S13	RPS13	15	15	15	15	15	15	64.2	151	0	116.86	0.99449	1.022	1.0703	0.872	0.81824	0.9366	0.72204	0.90307	1.2347	19687000000	20963000000	21538000000
P62263;H0YB22;E5RH77	P62263;H0YB22;E5RH77	40S ribosomal protein S14	RPS14	9	8	9	9	8	9	41.7	151	0	183.74	1.0229	1.025	1.0482	0.95489	0.8356	0.90225	0.72587	0.95006	1.1672	14554000000	19590000000	24848000000
P62841;K7EQJ5;K7ELC2;K7EM56;A0A0B4J2B4;S4R417;K7EJ78;S4R456	P62841;K7EQJ5;K7ELC2;K7EM56;A0A0B4J2B4;S4R417;K7EJ78;S4R456	40S ribosomal protein S15	RPS15	10	9	9	10	9	9	75.2	145	0	323.31	0.95106	1.0127	1.0791	0.91044	0.86245	0.9526	0.74156	0.9091	1.2089	19490000000	23165000000	23759000000
P62244;I3L3P7;I3L246;H3BV27;H3BT37;I3L303;H3BVC7	P62244;I3L3P7;I3L246	40S ribosomal protein S15a	RPS15A	11	12	12	5	5	5	75.4	130	0	107.15	1.0634	1.0293	1.033	0.89275	0.85372	0.90772	0.72212	0.94347	1.1878	16088000000	14902000000	14845000000
P62249;M0R210;A0A087WZ27;M0R3H0;M0R1M5;Q6IPX4;M0QX76	P62249;M0R210;A0A087WZ27;M0R3H0;M0R1M5	40S ribosomal protein S16	RPS16	19	17	17	19	17	17	80.8	146	0	67.079	1.0004	0.98224	1.0443	0.90974	0.87677	0.92335	0.72776	0.93101	1.1896	18084000000	24639000000	28506000000
P08708;H0YN88;A0A075B716;H0YN73;H3BNC9	P08708;H0YN88;A0A075B716	40S ribosomal protein S17	RPS17	11	12	11	11	12	11	68.1	135	0	323.31	1.0046	1.0507	1.047	0.92097	0.81915	0.90044	0.69284	0.8913	1.2269	17364000000	14586000000	14140000000
P62269;A0A0G2JQH2;Q5GGW2;J3JS69	P62269	40S ribosomal protein S18	RPS18	19	19	18	19	19	18	63.8	152	0	65.598	1.0534	1.031	1.0184	0.91504	0.82986	0.92727	0.72646	0.95047	1.2654	13906000000	18450000000	24584000000
P39019;A0A075B6E2;M0R2L9;M0QXK4;M0QYF7;M0R140	P39019	40S ribosomal protein S19	RPS19	18	18	18	18	18	18	77.9	145	0	87.341	1.0682	1.0361	1.0267	0.92058	0.81062	0.86534	0.70794	0.92868	1.2708	9526300000	10942000000	15387000000
P15880;H0YEN5;E9PMM9;I3L404;E9PPT0;E9PM36;E9PQD7;H3BNG3;H0YE27	P15880;H0YEN5;E9PMM9;I3L404;E9PPT0;E9PM36;E9PQD7	40S ribosomal protein S2	RPS2	16	16	17	16	16	17	56.7	293	0	238.53	0.91468	0.96515	1.0997	0.91458	0.88532	0.98814	0.74543	0.89934	1.1587	35966000000	35238000000	31479000000
P60866;P60866-2;E5RIP1;E5RJX2;G3XAN0	P60866;P60866-2;E5RIP1;E5RJX2	40S ribosomal protein S20	RPS20	6	7	6	6	7	6	49.6	119	0	52.769	0.96327	0.92033	1.0408	0.87052	0.90758	0.97716	0.80513	0.94328	1.0971	5482000000	5510100000	5423000000
P63220;Q8WVC2;Q9BYK1;Q9BYK2	P63220;Q8WVC2	40S ribosomal protein S21	RPS21	8	8	9	8	8	9	78.3	83	0	272.92	1.0238	1.0791	1.0499	0.90706	0.81356	0.86558	0.67959	0.9119	1.2071	7021200000	9653900000	9605600000
P62266;D6RD47;D6RDJ2;D6RIX0;D6R9I7	P62266;D6RD47;D6RDJ2;D6RIX0;D6R9I7	40S ribosomal protein S23	RPS23	6	6	6	6	6	6	30.1	143	0	18.903	0.97099	0.99722	1.0391	0.87853	0.86664	0.9596	0.76458	0.89735	1.1373	7114100000	8536900000	8327600000
E7ETK0;A0A087WUS0;P62847-2;P62847-3;P62847;P62847-4	E7ETK0;A0A087WUS0;P62847-2;P62847-3;P62847;P62847-4	40S ribosomal protein S24	RPS24	7	8	8	7	8	8	48.9	131	0	60.672	0.96787	1.0001	1.0746	0.91297	0.88522	0.99079	0.7531	0.93694	1.2002	19776000000	20826000000	20499000000
P62851;E9PQK3;E9PK60	P62851	40S ribosomal protein S25	RPS25	8	8	7	8	8	7	47.2	125	0	32.314	1.0243	1.0215	1.065	0.91431	0.84334	0.9025	0.6991	0.90968	1.2361	9274200000	9399200000	14923000000
P62854;Q5JNZ5	P62854;Q5JNZ5	40S ribosomal protein S26;Putative 40S ribosomal protein S26-like 1	RPS26;RPS26P11	3	3	3	3	3	3	27	115	0	23.644	0.92757	1.0051	1.0901	0.85935	0.84657	0.9565	0.74279	0.9643	1.1365	1584700000	2256400000	2354900000
P42677;Q5T4L4	P42677;Q5T4L4	40S ribosomal protein S27	RPS27	6	6	6	3	3	3	41.7	84	0	40.417	0.88788	0.99747	1.0909	0.88407	0.82243	0.90651	0.75328	0.86072	1.103	6046200000	6986500000	6841800000
H0YMV8;Q71UM5;C9JLI6;C9J1C5	H0YMV8;Q71UM5;C9JLI6	40S ribosomal protein S27;40S ribosomal protein S27-like	RPS27L	6	6	5	3	3	2	35	100	0	14.251	1.0833	1.0099	1.086	0.88155	0.9324	0.876	0.84056	0.97224	1.0312	547820000	567420000	741290000
P62857	P62857	40S ribosomal protein S28	RPS28	3	3	4	3	3	4	58	69	0	18.645	1.0934	1.1413	1.041	0.89993	0.76757	0.80804	0.67085	0.95797	1.2714	5797700000	7247900000	4652500000
P62273;P62273-2;A0A087WTT6	P62273;P62273-2	40S ribosomal protein S29	RPS29	3	2	2	3	2	2	46.4	56	0	7.3747	1.0954	1.0501	0.94692	0.87816	0.72688	0.84047	0.67554	0.92006	1.2597	2661200000	3274000000	3190200000
P23396;P23396-2;E9PL09;E9PPU1;F2Z2S8;H0YCJ7;H0YEU2;H0YF32;E9PQ96;E9PJH4;E9PK82;E9PSF4;E9PQX2;H0YES8	P23396;P23396-2;E9PL09;E9PPU1;F2Z2S8;H0YCJ7;H0YEU2;H0YF32	40S ribosomal protein S3	RPS3	23	24	21	23	23	21	85.2	243	0	265.55	0.94521	0.95309	1.0736	0.92117	0.84401	0.93768	0.68945	0.88313	1.1563	66109000000	57298000000	61280000000
E9PR30;P62861	E9PR30;P62861	40S ribosomal protein S30	FAU	3	3	3	3	3	3	12.2	98	0	9.1066	0.90661	1.0081	1.0314	0.77173	0.6839	0.83911	0.70626	1.0415	1.2933	6307000000	7328500000	8224200000
P61247;E9PFI5;D6RG13;H0Y9Y4;D6RAT0;H0Y8L7;D6RB09;D6R9B6;D6RAS7;D6RI02;D6RED7;D6RGE0	P61247;E9PFI5;D6RG13;H0Y9Y4;D6RAT0;H0Y8L7;D6RB09	40S ribosomal protein S3a	RPS3A	23	22	25	23	22	25	69.3	264	0	297.13	1.021	1.0398	1.0597	0.89523	0.76368	0.88675	0.68688	0.90151	1.2648	15295000000	15964000000	14574000000
P62701	P62701	40S ribosomal protein S4, X isoform	RPS4X	22	22	22	10	10	9	68.1	263	0	201.73	1.0059	1.0314	1.0607	0.86955	0.80751	0.93665	0.68294	0.88545	1.2478	17618000000	17888000000	14192000000
C9JEH7;P22090	C9JEH7;P22090	40S ribosomal protein S4, Y isoform 1	RPS4Y1	17	18	18	5	6	6	57.6	262	0	71.814	0.87222	0.98256	1.0931	0.99025	0.86788	0.89131	0.74355	0.88361	1.1542	2780900000	2725000000	2658300000
M0R0F0;P46782;M0R0R2;M0QZN2	M0R0F0;P46782;M0R0R2;M0QZN2	40S ribosomal protein S5;40S ribosomal protein S5, N-terminally processed	RPS5	14	11	11	14	11	11	53.5	200	0	182.39	1.0614	1.0839	1.0399	0.90588	0.79995	0.90073	0.71121	0.91467	1.241	8283900000	6326900000	7276800000
P62753;A2A3R5;A2A3R7	P62753;A2A3R5	40S ribosomal protein S6	RPS6	18	18	16	18	18	16	42.6	249	0	108.94	0.98543	1.0154	1.0751	0.86176	0.73579	0.89814	0.68321	0.91654	1.2758	18168000000	15526000000	16457000000
P62081;B5MCP9	P62081;B5MCP9	40S ribosomal protein S7	RPS7	21	20	17	21	20	17	75.8	194	0	323.31	1.0844	1.0561	1.0475	0.92329	0.79042	0.94511	0.71948	0.92394	1.2633	33275000000	29341000000	41009000000
P62241;Q5JR95	P62241;Q5JR95	40S ribosomal protein S8	RPS8	10	10	10	10	10	10	46.2	208	0	195.49	0.9223	0.98888	1.0726	0.89389	0.85968	0.98114	0.71113	0.89933	1.2045	28343000000	25866000000	26495000000
A0A024R4M0;P46781;B5MCT8;C9JM19;F2Z3C0;A8MXK4	A0A024R4M0;P46781;B5MCT8;C9JM19	40S ribosomal protein S9	RPS9	20	21	23	20	21	23	68.6	194	0	72.932	0.9496	1.0182	1.0947	0.88565	0.79779	0.93633	0.73478	0.9332	1.1945	24302000000	22487000000	26986000000
C9J9K3;A0A0C4DG17;P08865;F8WD59	C9J9K3;A0A0C4DG17;P08865	40S ribosomal protein SA	RPSA	17	16	15	17	16	15	67	264	0	323.31	0.71376	0.75346	1.1091	0.92832	0.87795	1.0876	0.72359	0.93341	1.1108	73484000000	59059000000	63829000000
Q9BRK5;Q9BRK5-6;H0Y3T6;G3V1E2;Q9BRK5-4;Q9BRK5-3;Q9BRK5-2;Q9BRK5-5	Q9BRK5;Q9BRK5-6;H0Y3T6;G3V1E2;Q9BRK5-4;Q9BRK5-3;Q9BRK5-2	45 kDa calcium-binding protein	SDF4	14	13	13	14	13	13	46.4	362	0	316.16	0.73552	0.86616	1.202	0.96302	1.3884	1.4567	1.4325	1.0492	0.70028	4392200000	4451600000	3346500000
H3BRN4;H3BNQ7;P80404	H3BRN4;H3BNQ7;P80404	4-aminobutyrate aminotransferase, mitochondrial	ABAT	1	1	1	1	1	1	2.3	515	0.00048364	2.6334	NaN	NaN	NaN	NaN	NaN	NaN	NaN	NaN	NaN	37059000	39199000	45442000
P08195-2;F5GZS6;J3KPF3;P08195-3;P08195;P08195-4;F5H0E2;H0YFS2;F5H867;F5GZI0;F5GZR9;H0YFX4	P08195-2;F5GZS6;J3KPF3;P08195-3;P08195;P08195-4	4F2 cell-surface antigen heavy chain	SLC3A2	29	26	25	29	26	25	57.5	529	0	323.31	1.8214	1.5056	0.852	1.1589	0.81824	0.6583	0.82519	0.8211	1.0412	22755000000	23807000000	22923000000
P49189;P49189-2	P49189;P49189-2	4-trimethylaminobutyraldehyde dehydrogenase	ALDH9A1	14	14	14	14	14	14	30.8	494	0	100.04	1.0008	0.92809	0.94911	0.92021	1.0607	1.1149	1.1342	1.1075	0.92053	5030000000	6480700000	5906400000
Q8TCD5;J3KRC4;J3KSX6;Q8TCD5-2;J3KSY6	Q8TCD5;J3KRC4;J3KSX6;Q8TCD5-2	5(3)-deoxyribonucleotidase, cytosolic type	NT5C	9	9	9	9	9	9	52.2	201	0	148.37	1.7641	1.3182	0.82231	1.4194	1.0769	0.78614	1.2845	1.13	0.84013	3066200000	3008900000	2708300000
Q8IZH2-2;Q8IZH2;H7C5E4;Q8IZH2-3;C9JCZ8	Q8IZH2-2;Q8IZH2;H7C5E4	5-3 exoribonuclease 1	XRN1	10	11	11	10	11	11	9.5	1694	0	26.809	1.4293	1.3508	0.89477	1.0728	1.0006	0.88834	0.96863	1.0058	1.1824	673460000	697090000	668590000
Q9H0D6;Q9H0D6-2	Q9H0D6;Q9H0D6-2	5-3 exoribonuclease 2	XRN2	19	20	17	19	20	17	26	950	0	126.97	1.0897	1.0015	0.90393	1.0027	1.0832	0.92106	1.0658	1.0632	0.96986	3686600000	3178200000	3113600000
Q13131;Q13131-2;Q96E92;A0A087WXX9;P54646	Q13131;Q13131-2	5-AMP-activated protein kinase catalytic subunit alpha-1	PRKAA1	12	11	12	12	11	12	31.1	559	0	111.83	1.451	1.1501	0.84747	1.0948	0.94537	0.93703	1.0543	1.1417	1.054	2818200000	1378100000	2733200000
Q9Y478;F5H2X8;F5H610	Q9Y478	5-AMP-activated protein kinase subunit beta-1	PRKAB1	5	3	4	4	2	3	27.4	270	0	20.051	1.0592	1.0039	0.91005	1.1895	1.0641	0.87124	0.85268	0.94054	1.0758	355220000	132830000	143510000
O43741;O43741-2	O43741;O43741-2	5-AMP-activated protein kinase subunit beta-2	PRKAB2	7	6	5	6	5	4	45.6	272	0	39.526	1.6571	1.4654	0.80657	1.2245	0.8493	0.74146	1.1503	1.2507	1.1945	1050600000	821820000	508660000
P54619-2;P54619;F8VYY9;P54619-3;H0YIC9;H0YHF8;F8VVA3;F8VZX1;F8VSL2;F8VPF5;F8VSH3;F8VRY2	P54619-2;P54619;F8VYY9;P54619-3;H0YIC9	5-AMP-activated protein kinase subunit gamma-1	PRKAG1	13	13	13	10	11	11	60.5	299	0	138.91	1.1214	1.0838	0.94396	1.0848	0.98767	0.86697	1.0641	1.0113	0.93123	4032100000	5078400000	3831100000
E9PGP6;Q9UGJ0-2;Q9UGJ0-3;Q9UGJ0;C9JUG1;F8WDB5	E9PGP6;Q9UGJ0-2;Q9UGJ0-3;Q9UGJ0;C9JUG1	5-AMP-activated protein kinase subunit gamma-2	PRKAG2	4	3	2	1	1	0	11.9	445	0	3.8347	NaN	NaN	NaN	NaN	NaN	NaN	NaN	NaN	NaN	29829000	23855000	0
P49914;A0A0A6YYL1;A0A0U1RQM3;P49914-2;A0A0U1RR23;H3BMB9	P49914;A0A0A6YYL1;A0A0U1RQM3;P49914-2;A0A0U1RR23	5-formyltetrahydrofolate cyclo-ligase	MTHFS	2	4	3	2	4	3	26.6	203	0	5.3479	1.2399	0.93468	0.94026	1.0165	0.88294	0.99449	1.003	1.0981	0.9945	141860000	203580000	141700000
P21589;P21589-2;Q96B60;H0Y7R7;H0Y3X5	P21589;P21589-2	5-nucleotidase	NT5E	26	25	25	26	25	25	54.5	574	0	323.31	0.85477	0.77312	0.93744	0.97856	1.2904	1.2691	1.4367	1.2172	0.77785	53942000000	50305000000	52155000000
Q5TFE4;Q5TFE4-2;Q5QPD0;H0YDA5	Q5TFE4;Q5TFE4-2	5-nucleotidase domain-containing protein 1	NT5DC1	8	4	4	8	4	4	33.2	455	0	34.795	0.96849	1.1137	1.2656	1.0334	1.2303	1.0903	1.0465	1.2272	1.2941	770080000	348810000	307080000
Q9H857;Q9H857-2;Q9H857-4;Q9H857-3;H7C519;H7C4G8;C9J036	Q9H857;Q9H857-2;Q9H857-4;Q9H857-3;H7C519	5-nucleotidase domain-containing protein 2	NT5DC2	8	12	9	8	12	9	28.3	520	0	46.21	0.79259	0.78607	1.0425	0.79629	1.056	1.3947	0.92489	0.76906	0.81761	1138400000	1237700000	923320000
Q86UY8;Q86UY8-2;H7C3S8	Q86UY8;Q86UY8-2;H7C3S8	5-nucleotidase domain-containing protein 3	NT5DC3	3	2	2	3	2	2	9.7	548	0	16.428	0.37391	0.53928	1.4454	0.91609	1.5708	1.7901	1.144	0.84062	0.75014	51275000	90468000	125020000
O14841;A0A087WY99	O14841	5-oxoprolinase	OPLAH	12	16	17	12	16	17	19.8	1288	0	177.88	1.0226	1.1605	1.0765	0.93534	1.0121	1.0322	1.2604	1.035	0.79625	771100000	1198300000	1237300000
Q8IUZ5;H0Y9N3;H7BXR0;D6RAR0;H7BYK2;Q8IUZ5-2;Q8IUZ5-3	Q8IUZ5;H0Y9N3;H7BXR0	5-phosphohydroxy-L-lysine phospho-lyase	PHYKPL	2	1	1	2	1	1	7.3	450	0	6.8448	0.96995	0.92649	0.98131	NaN	NaN	NaN	NaN	NaN	NaN	227560000	28350000	320810000
P56378;A0A0A0MTQ5;G3V556;P56378-2	P56378;A0A0A0MTQ5;G3V556;P56378-2	6.8 kDa mitochondrial proteolipid	MP68;C14orf2	2	3	3	2	3	3	48.3	58	0	4.0551	0.76404	0.75232	1.0452	0.97943	1.3854	1.5033	1.1957	0.93031	0.70597	747150000	1332700000	1760000000
P10809;E7EXB4;E7ESH4;P10809-2;C9JL25;C9JCQ4;C9JL19;C9J0S9	P10809	60 kDa heat shock protein, mitochondrial	HSPD1	51	48	47	51	48	47	77.7	573	0	323.31	0.53182	0.6054	1.1685	0.7145	1.4395	1.9926	1.2117	0.87926	0.69081	83040000000	87250000000	83302000000
P10155;P10155-3;P10155-5;P10155-4;P10155-2;H0Y9N5;G5E9R9;D6RE09;D6RDN1	P10155;P10155-3;P10155-5;P10155-4	60 kDa SS-A/Ro ribonucleoprotein	TROVE2	18	13	11	18	13	11	34.6	538	0	229.67	1.2706	1.0719	0.86701	1.0096	0.95131	0.97496	1.0291	1.109	1.0332	4511300000	3720200000	3227100000
P05388;F8VWS0;P05388-2;F8VW21;F8VU65;F8VPE8;G3V210;F8VQY6;F8VRK7;Q8NHW5;F8VWV4;F8VZS0;F8VS58;F8W1K8	P05388;F8VWS0;P05388-2;F8VW21;F8VU65;F8VPE8;G3V210;F8VQY6;F8VRK7;Q8NHW5;F8VWV4;F8VZS0;F8VS58	60S acidic ribosomal protein P0;60S acidic ribosomal protein P0-like	RPLP0;RPLP0P6	15	15	15	15	15	15	47.9	317	0	323.31	0.87191	0.98936	1.102	0.93502	0.85854	0.90705	0.72799	0.89591	1.1614	31148000000	36875000000	27103000000
P05386	P05386	60S acidic ribosomal protein P1	RPLP1	3	3	2	2	2	2	94.7	114	0	155.43	1.013	1.0476	1.0203	1.1184	0.93812	0.89401	0.74312	0.8759	1.3468	14214000000	12378000000	13756000000
P05387;H0YDD8;P05386-2	P05387	60S acidic ribosomal protein P2	RPLP2	12	13	12	11	12	12	97.4	115	0	323.31	1.0232	1.0384	1.0345	0.89827	0.80952	0.82968	0.72253	0.91191	1.2054	32683000000	37042000000	47281000000
C9J0B9;C9JA08;Q96D46	C9J0B9;C9JA08;Q96D46	60S ribosomal export protein NMD3	NMD3	0	1	1	0	1	1	11	218	0.0003252	2.7898	NaN	NaN	NaN	NaN	NaN	NaN	0.70887	1.1125	1.468	0	4634000	121220000
P27635;X1WI28;A0A087WV22;H7C123;H7C2C5;Q96L21;A6QRI9;B8A6G2;H7C2U2	P27635;X1WI28;A0A087WV22;H7C123;H7C2C5	60S ribosomal protein L10	RPL10	13	13	10	2	3	2	51.9	214	0	93.961	1.011	1.0548	1.0809	0.88342	0.7661	0.89674	0.67493	0.92885	1.2684	21965000000	23217000000	25600000000
P62906	P62906	60S ribosomal protein L10a	RPL10A	18	17	19	18	17	19	68.7	217	0	241.18	0.91123	0.9682	1.0882	0.90247	0.87812	1.0175	0.7465	0.91148	1.1312	20431000000	19491000000	22364000000
P62913	P62913	60S ribosomal protein L11	RPL11	13	12	13	1	1	1	59	178	0	109.39	0.9542	0.96949	1.0583	0.94427	0.88036	0.94901	0.75952	0.91352	1.161	12915000000	11762000000	15021000000
P62913-2;Q5VVC8;Q5VVC9	P62913-2;Q5VVC8;Q5VVC9	60S ribosomal protein L11	RPL11	13	12	13	1	1	1	58.8	177	0	3.5458	0.79806	0.96676	1.1764	0.95193	0.94033	0.97799	0.71206	0.89045	1.1694	12540000	14570000	19471000
P30050;P30050-2	P30050;P30050-2	60S ribosomal protein L12	RPL12	10	9	10	10	9	10	66.1	165	0	186.18	0.91951	0.99135	1.0803	0.88667	0.81212	0.97671	0.74022	0.90163	1.1276	17664000000	18517000000	19498000000
P26373;P26373-2;J3QSB4;J3KS98;H3BTH3;H3BUK8	P26373;P26373-2;J3QSB4	60S ribosomal protein L13	RPL13	14	13	13	14	13	13	50.7	211	0	94.946	0.83234	0.98477	1.1091	0.93317	0.91307	0.9862	0.74326	0.92317	1.1598	18502000000	17838000000	15966000000
P40429;M0QYS1;Q8J015;Q6NVV1;M0QZU1;A0A096LPE0	P40429;M0QYS1;Q8J015	60S ribosomal protein L13a	RPL13A;RPL13a	15	14	15	15	14	15	49.8	203	0	44.432	0.9051	0.96006	1.0582	0.8893	0.85749	0.98069	0.76319	0.95208	1.1713	11754000000	13007000000	10942000000
P50914;E7EPB3	P50914;E7EPB3	60S ribosomal protein L14	RPL14	8	7	6	8	7	6	33.5	215	0	24.415	0.94248	1.0759	1.0422	0.91009	0.78307	0.87353	0.80445	0.90822	1.0606	10143000000	8862800000	7316300000
P61313;E7EQV9;E7ENU7;E7EX53;P61313-2;E7ERA2	P61313;E7EQV9;E7ENU7;E7EX53	60S ribosomal protein L15;Ribosomal protein L15	RPL15	16	14	17	16	14	17	58.3	204	0	78.845	0.88231	0.96667	1.1391	0.88248	0.85723	1.0913	0.7581	0.91174	1.1755	12117000000	11539000000	13680000000
A0A087WXM6;J3QQT2;J3KRX5;A0A0A6YYL6;P18621;P18621-3;J3QLC8;A0A0A0MRF8;P18621-2;J3KRB3;A0A087WWH0;J3QS96;A0A087WY81;J3KSJ0	A0A087WXM6;J3QQT2;J3KRX5;A0A0A6YYL6;P18621;P18621-3;J3QLC8;A0A0A0MRF8;P18621-2;J3KRB3;A0A087WWH0;J3QS96;A0A087WY81	60S ribosomal protein L17	RPL17	11	12	12	11	12	12	62.1	169	0	109.04	1.0215	1.0349	1.0801	0.88722	0.79682	0.95647	0.70697	0.94081	1.2716	12611000000	19567000000	17817000000
J3QQ67;Q07020;G3V203;H0YHA7;Q07020-2;F8VYV2;A0A075B7A0;F8VUA6;F8VXR6	J3QQ67;Q07020;G3V203;H0YHA7;Q07020-2;F8VYV2;A0A075B7A0;F8VUA6	60S ribosomal protein L18	RPL18	10	9	10	10	9	10	46.3	190	0	89.628	0.803	0.90312	1.204	0.77027	0.82589	1.0938	0.78019	0.98473	1.1755	16184000000	20487000000	26205000000
Q02543;M0R117;M0R3D6;M0R1A7;M0R0P7	Q02543;M0R117;M0R3D6;M0R1A7;M0R0P7	60S ribosomal protein L18a	RPL18A	15	17	15	15	17	15	60.8	176	0	57.958	1.0012	1.0327	1.0829	0.88176	0.84751	0.92548	0.75572	0.94783	1.2162	7760700000	6367800000	6867500000
P46778;M0R181;G3V1B3;M0R3I5	P46778;M0R181;G3V1B3	60S ribosomal protein L21	RPL21	14	13	14	14	13	14	56.2	160	0	101.05	1.0115	0.9917	1.1005	0.88832	0.84464	0.92107	0.75951	0.93517	1.2142	18424000000	15910000000	23621000000
K7ERI7;P35268;K7EMH1;K7EP65;K7EKS7;K7ELC4;K7EJT5	K7ERI7;P35268;K7EMH1;K7EP65;K7EKS7;K7ELC4;K7EJT5	60S ribosomal protein L22	RPL22	6	6	6	6	6	6	56.8	95	0	87.599	1.0622	0.99395	1.0171	0.90292	0.84753	0.94379	0.8084	0.9063	1.1336	5213700000	5495800000	12922000000
C9JYQ9;H0Y8C2;Q6P5R6	C9JYQ9;H0Y8C2;Q6P5R6	60S ribosomal protein L22-like 1	RPL22L1	4	3	3	4	3	3	45.5	121	0	186.88	0.66283	0.9506	1.5107	0.77913	0.77041	0.92198	0.45162	0.80499	1.7259	1612600000	655360000	621440000
P62829;J3KT29;C9JD32;J3KTJ3;B9ZVP7;J3QQT9	P62829;J3KT29;C9JD32;J3KTJ3	60S ribosomal protein L23	RPL23	10	9	10	10	9	10	63.6	140	0	78.455	0.91678	1.0085	1.1117	0.94216	0.88339	0.91417	0.74053	0.87111	1.1704	16486000000	17785000000	23650000000
P62750;H7BY10;K7EJV9;K7ERT8;A8MUS3;K7EMA7;REV__Q969S3	P62750;H7BY10;K7EJV9;K7ERT8;A8MUS3	60S ribosomal protein L23a	RPL23A	15	17	16	15	17	16	52.6	156	0	132.11	0.94405	0.97536	1.0894	0.89791	0.81601	0.93916	0.74114	0.90225	1.2267	26648000000	16809000000	21623000000
C9JNW5;P83731;C9JXB8	C9JNW5;P83731;C9JXB8	60S ribosomal protein L24	RPL24	12	13	10	12	13	10	48.7	150	0	26.442	0.89545	1.0371	1.0806	0.88503	0.79735	0.92282	0.71174	0.9288	1.2675	18465000000	18917000000	19575000000
P61254;J3QRI7;J3QQQ9;J3QQV1;J3QRC4;J3KTJ8;J3KSS0;J3KS10	P61254;J3QRI7;J3QQQ9;J3QQV1;J3QRC4;J3KTJ8	60S ribosomal protein L26	RPL26;KRBA2	16	16	14	3	3	3	60.7	145	0	50.335	0.99764	1.0058	1.0763	0.90027	0.85131	0.96912	0.72247	0.89797	1.1955	4128200000	4402400000	8142000000
Q9UNX3;E5RIT6;E5RHH1	Q9UNX3;E5RIT6	60S ribosomal protein L26-like 1	RPL26L1	15	15	13	2	2	2	60	145	0	4.5253	0.91641	0.99305	1.0587	0.85097	0.88919	1.0076	0.81233	0.86719	0.97862	90446000	112210000	134550000
P61353;K7ELC7;K7EQQ9;K7ERY7	P61353;K7ELC7	60S ribosomal protein L27	RPL27	12	13	11	12	13	11	61	136	0	86.964	0.94467	0.99934	1.0758	0.92037	0.90242	0.96793	0.78808	0.8885	1.082	24908000000	24056000000	19961000000
E9PLL6;P46776;E9PJD9;E9PLX7	E9PLL6;P46776;E9PJD9	60S ribosomal protein L27a	RPL27A	4	4	4	4	4	4	31.5	108	0	14.212	0.94933	0.98933	1.0803	0.83817	0.78833	0.96888	0.69989	0.92763	1.2522	7375000000	5445900000	9554000000
P46779;H0YKD8;P46779-2;P46779-3;H0YMF4;P46779-4;P46779-5;H0YLP6	P46779;H0YKD8;P46779-2;P46779-3;H0YMF4;P46779-4;P46779-5;H0YLP6	60S ribosomal protein L28	RPL28	12	13	12	12	13	12	58.4	137	0	27.333	0.86917	0.98115	1.138	0.85248	0.87153	1.0664	0.76163	0.89377	1.1099	7111700000	2756200000	14562000000
P47914	P47914	60S ribosomal protein L29	RPL29	2	2	2	2	2	2	14.5	159	0	6.8073	0.79695	0.96325	1.238	0.80537	0.78404	0.95372	0.69042	0.92299	1.2984	358390000	409730000	516940000
P39023;G5E9G0;H7C422;H7C3M2;B5MCW2;F8WCR1;Q92901	P39023;G5E9G0;H7C422	60S ribosomal protein L3	RPL3	25	27	26	25	27	26	50.9	403	0	323.31	0.91534	0.99409	1.067	0.9062	0.88138	0.93889	0.79572	0.9208	1.1447	22796000000	22775000000	21901000000
P62888;E5RI99;A0A0C4DH44;A0A0B4J213;E5RJH3	P62888;E5RI99;A0A0C4DH44	60S ribosomal protein L30	RPL30	7	7	8	7	7	8	67	115	0	48.623	0.97541	0.98941	1.0443	0.86434	0.76226	0.9161	0.72498	0.93957	1.2085	9239000000	10418000000	10050000000
P62899;H7C2W9;C9JU56;B7Z4E3;B7Z4C8;P62899-3;P62899-2;B8ZZK4	P62899;H7C2W9;C9JU56;B7Z4E3;B7Z4C8;P62899-3;P62899-2;B8ZZK4	60S ribosomal protein L31	RPL31	14	14	13	14	14	13	58.4	125	0	165.92	0.95524	1.0223	1.0366	0.86692	0.85828	0.92476	0.77448	0.94711	1.16	8782300000	11389000000	11481000000
F8W727;P62910;D3YTB1;D3YTI8	F8W727;P62910;D3YTB1	60S ribosomal protein L32	RPL32	13	13	13	13	13	13	43.1	153	0	57.628	0.88604	0.99462	1.1721	0.83953	0.83366	1.0406	0.77079	0.93205	1.1579	3931600000	4041500000	5162300000
P49207	P49207	60S ribosomal protein L34	RPL34	6	7	5	6	7	5	24.8	117	0	13.853	0.88824	1.0195	1.1596	0.81158	0.90161	1.038	0.76548	0.96859	1.2695	1061200000	1211000000	1540900000
P42766;F2Z388	P42766;F2Z388	60S ribosomal protein L35	RPL35	9	8	7	9	8	7	49.6	123	0	54.443	0.88095	0.98831	1.0808	0.82873	0.87085	0.94433	0.77228	0.94788	1.1517	1740700000	3689300000	4499400000
P18077;C9K025;F8WBS5;F8WB72	P18077;C9K025;F8WBS5;F8WB72	60S ribosomal protein L35a	RPL35A	12	12	12	12	12	12	67.3	110	0	33.445	1.0502	1.0499	1.0312	0.91	0.8406	0.90139	0.74735	0.95322	1.204	4535600000	3477500000	3903100000
Q9Y3U8;J3QSB5;J3KTD3	Q9Y3U8	60S ribosomal protein L36	RPL36	4	5	5	4	5	5	27.6	105	0	23.799	0.9846	0.96521	1.1368	0.88686	0.83217	0.95191	0.80625	0.9782	1.1651	3843400000	4273200000	5751200000
J3KQN4;P83881;H0Y5B4;H7BZ11;H7BY91;H0Y3V9;R4GN19	J3KQN4;P83881;H0Y5B4;H7BZ11;H7BY91;H0Y3V9	60S ribosomal protein L36a	RPL36A;RPL36A-HNRNPH2	7	7	7	2	2	2	28.2	142	0	5.003	0.87071	1.0518	1.1092	0.876	0.76915	0.90579	0.64688	0.73121	1.1579	56391000	97097000	120510000
Q969Q0	Q969Q0	60S ribosomal protein L36a-like	RPL36AL	7	7	7	2	2	2	37.7	106	0	16.819	0.90444	1.0342	1.0966	0.90624	0.78007	0.96087	0.7808	0.9623	1.1658	273030000	417380000	503750000
P61927;D6RG19;D6R9X9	P61927;D6RG19	60S ribosomal protein L37;Ribosomal protein L37	RPL37	3	4	4	3	4	4	35.1	97	0	5.2283	0.79339	1.1413	1.4115	0.73101	0.75958	1.1534	0.70146	0.92371	1.4006	65119000	68190000	123650000
P61513;G5E9R3;C9J4Z3;Q6P4E4;E9PEL3;M0R0A1;M0R2L6;A6NKH3	P61513;G5E9R3;C9J4Z3;Q6P4E4;E9PEL3	60S ribosomal protein L37a	RPL37A	6	5	6	6	5	6	52.2	92	0	49.291	0.88608	1.033	1.1837	0.96693	0.86869	0.90901	0.68603	0.89693	1.3137	1534000000	1897600000	3086400000
P63173;J3KT73;J3QL01;J3KSP2	P63173;J3KT73;J3QL01	60S ribosomal protein L38	RPL38	7	7	6	7	7	6	52.9	70	0	49.27	1.0156	1.0774	1.0112	0.9192	0.85966	0.94392	0.72686	0.9213	1.1821	9499500000	10293000000	11123000000
P36578;H3BM89;H3BTP7;H3BU31	P36578;H3BM89	60S ribosomal protein L4	RPL4	23	26	23	23	26	23	44.5	427	0	323.31	0.77732	0.90847	1.1123	0.86108	1.0092	1.1094	0.73166	0.88602	0.96675	44162000000	45780000000	35446000000
P46777;Q5T7N0;R4GNJ2	P46777	60S ribosomal protein L5	RPL5	18	19	16	18	19	16	48.5	297	0	114.11	0.88903	0.96304	1.0632	0.90703	0.87715	0.95083	0.78143	0.90844	1.1169	12877000000	13063000000	11361000000
Q02878;F8VZ45;U3KQR5;F8VR69;F8VZA3;F8VWR1;F8VU16	Q02878	60S ribosomal protein L6	RPL6	24	22	23	24	22	23	55.6	288	0	323.31	0.82678	0.95201	1.1564	0.85083	0.91319	1.0231	0.81058	0.93571	1.1381	33144000000	35104000000	33449000000
P18124;A8MUD9;C9JIJ5;C9JZ88	P18124;A8MUD9	60S ribosomal protein L7	RPL7	22	22	22	22	22	22	61.7	248	0	129.62	0.93113	0.96953	1.066	0.90205	0.87381	0.97953	0.72489	0.92264	1.2122	31773000000	23551000000	28807000000
P62424;Q5T8U3;Q5T8U2	P62424;Q5T8U3;Q5T8U2	60S ribosomal protein L7a	RPL7A	19	18	18	19	18	18	45.9	266	0	195.74	0.90255	1.0007	1.109	0.90365	0.87199	0.96143	0.71625	0.91048	1.2024	15136000000	14065000000	14748000000
Q6DKI1;R4GMU7;Q6DKI1-2	Q6DKI1;R4GMU7;Q6DKI1-2	60S ribosomal protein L7-like 1	RPL7L1	10	6	8	10	6	8	37	246	0	21.421	0.86735	0.92584	1.0717	0.89507	0.81055	0.91396	0.63818	0.8982	1.4023	2014300000	1231800000	1537900000
P62917;E9PKZ0;G3V1A1;E9PP36;E9PKU4	P62917;E9PKZ0;G3V1A1;E9PP36;E9PKU4	60S ribosomal protein L8	RPL8	14	14	15	14	14	15	45.1	257	0	93.132	0.91299	0.99819	1.0867	0.89909	0.82521	0.92558	0.70684	0.92397	1.2161	6231900000	7322700000	6582700000
D6RAN4;P32969;H0Y9V9;E7ESE0;H0Y9R4	D6RAN4;P32969;H0Y9V9;E7ESE0	60S ribosomal protein L9	RPL9	13	13	12	13	13	12	65.4	182	0	226.55	0.95655	1.0241	1.0797	0.90673	0.79158	0.896	0.70874	0.90752	1.2038	25059000000	24949000000	22777000000
Q9Y221;Q9Y221-2;J3QRD6;J3QRR4;J3QLW7	Q9Y221;Q9Y221-2	60S ribosome subunit biogenesis protein NIP7 homolog	NIP7	5	5	5	5	5	5	50.6	180	0	39.619	0.91064	0.85411	1.0929	0.796	0.83547	1.1743	0.63064	1.222	1.25	1273800000	993300000	1613500000
O60825-2;O60825	O60825-2;O60825	6-phosphofructo-2-kinase/fructose-2,6-bisphosphatase 2;6-phosphofructo-2-kinase;Fructose-2,6-bisphosphatase	PFKFB2	1	1	1	0	1	0	7.6	471	0.00095163	2.2997	NaN	NaN	NaN	0.78459	0.88133	1.1253	NaN	NaN	NaN	0	209220000	0
F2Z2I2;Q5W015;Q5VX20;Q16875-3;Q16875-2;Q16875;Q16875-4;H0Y483;I1Z9G3;Q4VBA9;Q66S35;P16118-2;Q16877-2;Q16877-3;Q16877;P16118	F2Z2I2;Q5W015;Q5VX20;Q16875-3;Q16875-2;Q16875;Q16875-4	6-phosphofructo-2-kinase/fructose-2,6-bisphosphatase 3;6-phosphofructo-2-kinase;Fructose-2,6-bisphosphatase	PFKFB3	2	0	1	1	0	0	7.9	455	0	10.194	0.75015	0.70895	0.92021	NaN	NaN	NaN	NaN	NaN	NaN	82677000	0	254530000
P52209-2;P52209;K7EPF6;K7EMN2;K7EM49;K7ELN9	P52209-2;P52209	6-phosphogluconate dehydrogenase, decarboxylating	PGD	24	25	22	24	25	22	53.6	470	0	323.31	1.2704	1.2099	0.97076	1.0894	1.0843	0.95049	0.97325	1.1232	1.0943	21652000000	22136000000	17188000000
O95336;M0R261;M0R0U3;M0R1L2	O95336;M0R261;M0R0U3	6-phosphogluconolactonase	PGLS	10	10	10	10	10	10	65.1	258	0	287.95	1.1856	1.0941	0.93285	1.0224	1.0622	1.0981	1.0924	1.2035	1.0229	12265000000	15169000000	9688900000
E9PNN3;Q03393	E9PNN3;Q03393	6-pyruvoyl tetrahydrobiopterin synthase	PTS	2	3	2	2	3	2	46.8	77	0	6.6308	1.9413	1.4645	0.77625	1.4464	0.51527	0.46877	0.89984	1.1052	1.0403	97781000	168570000	101450000
P36639-4;P36639-3;P36639-2;P36639;C9J361	P36639-4;P36639-3;P36639-2;P36639	7,8-dihydro-8-oxoguanine triphosphatase	NUDT1	6	6	7	6	6	7	44.2	156	0	45.708	1.0689	1.2124	1.1347	1.0142	0.82124	0.89382	0.7328	0.91512	1.21	771240000	970340000	962350000
P08253;P08253-2;P08253-3;H3BS34;H3BR66;H3BV48;P09237	P08253;P08253-2;P08253-3;H3BS34	72 kDa type IV collagenase;PEX	MMP2	14	19	19	14	19	19	43.9	660	0	323.31	0.49721	0.46305	0.90828	1.5741	4.0208	2.4984	3.5777	1.4271	0.36952	5773900000	5600800000	5734700000
P11021	P11021	78 kDa glucose-regulated protein	HSPA5	56	56	55	54	54	53	67.7	654	0	323.31	0.74156	0.79923	1.0812	0.78889	0.97549	1.1668	0.79998	0.86818	1.0146	262790000000	213570000000	237800000000
Q9UBM7;E9PM00;E9PJ54;E9PRL8;E9PQ71;E9PIP9;H0YE57;E9PLZ2	Q9UBM7;E9PM00;E9PJ54	7-dehydrocholesterol reductase	DHCR7	8	7	8	8	7	8	18.5	475	0	65.293	0.43196	0.58893	1.3469	0.89022	2.0907	2.353	1.9626	1.0242	0.48031	9603000000	4782700000	4809200000
Q7L2J0;Q7L2J0-2	Q7L2J0;Q7L2J0-2	7SK snRNA methylphosphate capping enzyme	MEPCE	4	1	3	4	1	3	16	689	0	36.374	0.71828	0.83096	0.96164	NaN	NaN	NaN	0.69624	1.3014	1.5081	187390000	29224000	117590000
O95450	O95450	A disintegrin and metalloproteinase with thrombospondin motifs 2	ADAMTS2	0	1	0	0	1	0	0.7	1211	0.001561	2.0265	NaN	NaN	NaN	NaN	NaN	NaN	NaN	NaN	NaN	0	7259700	0
M0R001;M0R011;Q96D53-2;Q96D53	M0R001;M0R011;Q96D53-2;Q96D53	AarF domain-containing protein kinase 4	ADCK4	1	1	1	1	1	1	11.3	204	0	10.109	NaN	NaN	NaN	0.70166	1.1928	1.7741	0.95976	0.96338	0.95835	86207000	175340000	136980000
A0A0G2JJD3;O95870;O95870-2;A0A0G2JI89;F2Z3H2	A0A0G2JJD3;O95870;O95870-2	Abhydrolase domain-containing protein 16A	ABHD16A	7	6	4	7	6	4	19.1	601	0	45.975	0.54998	0.68533	1.228	0.78794	1.2475	1.6227	0.90791	0.8297	0.82369	467240000	630210000	477900000
P08910	P08910	Abhydrolase domain-containing protein 2	ABHD2	1	0	0	1	0	0	5.9	425	0.00016375	2.9975	NaN	NaN	NaN	NaN	NaN	NaN	NaN	NaN	NaN	34015000	0	0
Q8TB40;F5H6T0;J3KMW0;Q8TB40-2	Q8TB40;F5H6T0;J3KMW0;Q8TB40-2	Abhydrolase domain-containing protein 4	ABHD4	2	1	1	2	1	1	9.6	342	0	8.592	0.76186	0.59327	0.77706	NaN	NaN	NaN	NaN	NaN	NaN	154570000	85716000	53058000
A0A0A0MRT6;Q8IZP0-2;Q8IZP0-5;Q8IZP0-10;Q8IZP0-4;Q8IZP0-3;Q8IZP0-6;Q8IZP0-9;Q8IZP0-12;Q8IZP0;B6VEX4;Q8IZP0-8;Q8IZP0-7;Q8IZP0-11	A0A0A0MRT6;Q8IZP0-2;Q8IZP0-5;Q8IZP0-10;Q8IZP0-4;Q8IZP0-3;Q8IZP0-6;Q8IZP0-9;Q8IZP0-12;Q8IZP0;B6VEX4;Q8IZP0-8;Q8IZP0-7;Q8IZP0-11	Abl interactor 1	ABI1	11	9	10	8	8	7	29.3	475	0	86.973	1.24	1.2041	0.99738	1.0895	1.1907	1.0899	1.2307	0.98558	0.78221	2915600000	2385400000	968300000
E7EW77;E7EP65;A0A0C4DG21;F8WAL6;Q9NYB9-2;Q9NYB9-4;Q9NYB9;E9PEZ7;B7Z836;Q9NYB9-3;H7C3Q7;E7EUA1;F8WAU3;F8WCD7;F8WAZ8;F8WBL5;F8WEB9;H0Y6B5	E7EW77;E7EP65;A0A0C4DG21;F8WAL6;Q9NYB9-2;Q9NYB9-4;Q9NYB9;E9PEZ7;B7Z836;Q9NYB9-3	Abl interactor 2	ABI2	5	2	5	2	1	2	15.4	480	0	11.092	1.8477	1.0383	0.98199	NaN	NaN	NaN	0.60829	0.74142	1.1658	281860000	32089000	105200000
A0A0J9YWL0;Q9Y4K1;Q9Y4K1-2;Q96QW7	A0A0J9YWL0;Q9Y4K1	Absent in melanoma 1 protein	AIM1	5	6	9	5	6	9	9.1	2131	0	58.388	1.377	1.5934	1.1315	0.73271	0.49257	0.61345	0.46933	1.0275	2.5502	117730000	178710000	338890000
Q86V21;Q86V21-2;E7EW25;Q86V21-3	Q86V21;Q86V21-2	Acetoacetyl-CoA synthetase	AACS	12	11	12	12	11	12	20.7	672	0	83.368	0.68157	0.92395	1.5028	0.88481	1.0065	1.1787	0.94222	0.93964	1.1017	1687600000	1021100000	1629300000
A1L0T0;M0R026;E9PJS0;E9PL44;M0R1B5;M0QZX5;E9PNL1	A1L0T0;M0R026	Acetolactate synthase-like protein	ILVBL	16	14	12	16	14	12	42.1	632	0	323.31	0.83186	0.78343	0.95511	1.0773	1.4648	1.3452	1.3804	0.94445	0.64065	3747700000	3303500000	3940300000
Q9BWD1;Q9BWD1-2	Q9BWD1;Q9BWD1-2	Acetyl-CoA acetyltransferase, cytosolic	ACAT2	12	12	11	12	12	11	45.6	397	0	226	0.64039	0.79815	1.1772	0.81629	1.5672	1.7491	1.49	1.1203	0.73524	9854500000	8372200000	9633300000
P24752;H0YEL7;P24752-2;E9PRQ6;E9PKF3	P24752	Acetyl-CoA acetyltransferase, mitochondrial	ACAT1	22	21	20	22	21	20	63.7	427	0	323.31	0.57647	0.55947	0.97035	0.88166	1.6915	1.9063	1.7891	0.96756	0.51319	22272000000	14583000000	20190000000
Q13085;Q13085-4;Q13085-3;Q13085-2;Q59FY4;A0A087WWN5;A0A0C4DGT1;A0A087X2F8;A0A087X126;A0A087WYS8;A0A087WYK6	Q13085;Q13085-4;Q13085-3;Q13085-2;Q59FY4	Acetyl-CoA carboxylase 1;Biotin carboxylase	ACACA	60	69	67	50	57	57	42.5	2346	0	323.31	0.45005	0.6674	1.4204	0.88794	1.9809	2.1592	1.436	0.95994	0.67532	7401000000	9250200000	10050000000
Q9NUB1-3;Q9NUB1-2;Q9NUB1;Q9NUB1-4	Q9NUB1-3;Q9NUB1-2;Q9NUB1	Acetyl-coenzyme A synthetase 2-like, mitochondrial	ACSS1	1	2	2	1	2	2	9.5	568	0	6.5217	NaN	NaN	NaN	0.6937	0.70927	1.0109	0.43199	0.78559	1.7652	21653000	89171000	99825000
Q9NR19;Q9NR19-2;F8WCJ4;C9IYL0;B4DEH9;C9JY31;C9JXD9;F8WDJ9;C9J7L5	Q9NR19;Q9NR19-2	Acetyl-coenzyme A synthetase, cytoplasmic	ACSS2	13	14	13	13	14	13	26.5	701	0	117.67	0.68721	0.77109	1.1107	1.1008	2.245	2.0089	2.2394	1.171	0.5415	1915400000	1850700000	1128300000
O00400;H7C562	O00400	Acetyl-coenzyme A transporter 1	SLC33A1	3	2	2	3	2	2	7.3	549	0	10.489	0.80574	0.7696	0.90791	0.86181	1.2196	1.3784	1.145	0.93559	0.78907	697860000	480950000	122040000
Q13510;Q13510-2;E7EMM4;Q13510-3	Q13510;Q13510-2;E7EMM4;Q13510-3	Acid ceramidase;Acid ceramidase subunit alpha;Acid ceramidase subunit beta	ASAH1	21	17	18	21	17	18	49.1	395	0	323.31	1.3227	1.0956	0.86378	1.5189	1.4226	0.93768	1.5028	1.133	0.74861	10003000000	7089500000	10464000000
O43427-2;O43427;E9PSD3;H0YCE7;E9PJW6	O43427-2;O43427;E9PSD3;H0YCE7	Acidic fibroblast growth factor intracellular-binding protein	FIBP	7	6	6	7	6	6	31.1	357	0	72.003	0.98378	1.0314	1.0118	0.72346	0.9815	1.0498	0.75054	1.0182	1.271	1158400000	745460000	824480000
P39687;H7BZ09;O95626;O43423	P39687	Acidic leucine-rich nuclear phosphoprotein 32 family member A	ANP32A	12	12	12	1	1	1	51	249	0	122.27	0.99058	1.0807	1.0764	0.7128	0.73044	1.0394	0.63228	0.88169	1.3783	3987100000	4553500000	3872500000
Q92688-2;Q92688	Q92688-2;Q92688	Acidic leucine-rich nuclear phosphoprotein 32 family member B	ANP32B	9	10	9	6	7	6	41	195	0	39.13	1.1058	1.0623	1.0367	0.79289	0.72338	0.89246	0.58322	0.90034	1.413	5084300000	4063000000	4912700000
Q9BTT0-3;Q9BTT0;E9PPH5;Q5TB25;Q5TB19;E9PLC4;Q9BTT0-2	Q9BTT0-3;Q9BTT0;E9PPH5	Acidic leucine-rich nuclear phosphoprotein 32 family member E	ANP32E	3	4	3	3	4	3	29.1	220	0	138.77	0.8655	1.0421	1.2877	0.72563	0.66675	0.9065	0.52187	0.80538	1.4172	2740900000	2695700000	2000600000
A2A274;Q99798	A2A274;Q99798	Aconitate hydratase, mitochondrial	ACO2	37	33	41	37	33	41	52.3	805	0	323.31	0.68778	0.65744	0.98644	0.91402	1.5734	1.6576	1.769	1.0285	0.58428	15346000000	16905000000	17116000000
Q8N556;Q8N556-2	Q8N556;Q8N556-2	Actin filament-associated protein 1	AFAP1	8	6	7	8	6	7	13	730	0	37.955	2.1756	2.4016	1.0653	1.2296	0.45605	0.32792	0.34172	0.81921	1.8628	535030000	362580000	355840000
P68032;P68133;A6NL76	P68032;P68133;A6NL76	Actin, alpha cardiac muscle 1;Actin, alpha skeletal muscle	ACTC1;ACTA1	36	36	36	1	1	1	92	377	0	323.31	1.1431	1.1594	1.0345	0.99688	0.85313	0.85597	0.82451	0.86615	1.0485	219320000000	198160000000	196010000000
P62736;P63267;P63267-2;F6UVQ4;F6QUT6;C9JFL5;F8WB63;B8ZZJ2;F8WCH0	P62736;P63267;P63267-2	Actin, aortic smooth muscle;Actin, gamma-enteric smooth muscle	ACTA2;ACTG2	35	35	35	1	1	1	92	377	0	17.153	3.0444	2.9556	0.94036	1.3331	0.31857	0.23168	0.3132	0.47582	1.8674	12718000000	10845000000	12789000000
P60709;E7EVS6;G5E9R0;C9JZR7;C9JTX5	P60709	Actin, cytoplasmic 1;Actin, cytoplasmic 1, N-terminally processed	ACTB	40	36	37	1	1	1	92	375	0	64.022	1.1797	1.1669	0.99801	1.0683	0.78531	0.66538	0.69068	0.89283	1.1613	6590400000	3069800000	4857300000
P63261;I3L3I0;I3L1U9;I3L3R2;J3KT65;C9JUM1	P63261;I3L3I0;I3L1U9	Actin, cytoplasmic 2;Actin, cytoplasmic 2, N-terminally processed	ACTG1	40	36	37	0	0	0	92	375	0	323.31	1.0665	1.1217	1.0301	1.0184	0.95695	0.92902	0.94592	0.90044	0.9294	859190000000	713950000000	848280000000
A0A0C4DGA7;O94929-3;O94929;O94929-2;A0A0A0MRD5;O94929-4;D6RHE7	A0A0C4DGA7;O94929-3;O94929;O94929-2	Actin-binding LIM protein 3	ABLIM3	5	5	6	5	5	6	16.8	650	0	29.492	1.3657	1.4507	0.90139	1.2731	1.2669	0.7419	1.4519	1.0604	0.77686	254790000	264110000	291860000
Q9NQW6-2;Q9NQW6;C9JJT6;H7C1K5	Q9NQW6-2;Q9NQW6	Actin-binding protein anillin	ANLN	1	1	6	1	1	6	7.8	1087	0	72.045	NaN	NaN	NaN	NaN	NaN	NaN	0.78056	0.52842	4.4968	6688400	10414000	114030000
O96019;O96019-2;H7C5S0;C9JQT2	O96019;O96019-2;H7C5S0	Actin-like protein 6A	ACTL6A	7	6	6	7	6	6	25.4	429	0	116.3	0.73823	0.94269	1.2293	0.68666	0.67536	0.87582	0.60787	0.83827	1.4224	2134600000	2249000000	1034800000
Q9NZ32;V9GYX7;G3V2Q5;G3V5Y4;F6S9Y6;G3V524;H0YJD9;G3V4K6	Q9NZ32;V9GYX7;G3V2Q5;G3V5Y4;F6S9Y6	Actin-related protein 10	ACTR10	10	8	8	10	8	8	33.1	417	0	136.82	0.8752	0.9691	1.0451	1.0701	1.1553	1.1281	1.1515	1.0779	0.97076	1696200000	910660000	1270300000
P61160;P61160-2;F5H6T1	P61160;P61160-2;F5H6T1	Actin-related protein 2	ACTR2	18	15	16	18	15	16	54.6	394	0	323.31	0.9851	1.0371	1.0088	1.0779	1.2268	1.0926	1.134	1.0409	0.86172	31958000000	26296000000	27648000000
Q92747;Q92747-2;E9PF58	Q92747;Q92747-2;E9PF58	Actin-related protein 2/3 complex subunit 1A	ARPC1A	11	9	8	11	9	8	34.9	370	0	112.07	1.0808	1.2169	1.0144	1.0632	0.8511	0.75271	0.74966	0.96191	1.2709	1664100000	1502400000	1789900000
O15143;C9J4Z7;F8VXW2;C9JEY1;C9JQM8;C9JFG9;C9J6C8;C9JBJ7;C9K057;C9JTT6;C9JM51;F8WEB3	O15143	Actin-related protein 2/3 complex subunit 1B	ARPC1B	17	16	14	17	16	14	47	372	0	223.91	1.0238	1.0258	1.004	1.1345	1.2753	1.0926	1.2718	1.0849	0.81907	6811500000	6812900000	5795000000
O15144;H7C3F9;C9JTV5;G5E9J0;G5E9S7	O15144	Actin-related protein 2/3 complex subunit 2	ARPC2	26	25	24	26	25	24	80	300	0	323.31	1.0657	1.0422	0.98458	1.0967	1.0685	1.0231	1.2689	1.0755	0.8249	27110000000	26984000000	22147000000
O15145;C9JZD1;F8VR50	O15145	Actin-related protein 2/3 complex subunit 3	ARPC3	12	12	12	12	12	12	65.7	178	0	258.61	1.0611	0.98332	0.97526	1.0843	1.0914	1.024	1.1436	1.0362	0.87252	16700000000	14495000000	16395000000
F8WCF6;P59998;P59998-3;F8WDD7;A0A0A6YYG9;P59998-2;H7C0A3;R4GN08;P59998-4;F8WE39;F8WDW3	F8WCF6;P59998;P59998-3;F8WDD7;A0A0A6YYG9;P59998-2;H7C0A3	Actin-related protein 2/3 complex subunit 4	ARPC4-TTLL3;ARPC4	15	15	14	15	15	14	75.1	181	0	323.31	1.0665	1.0422	0.98816	1.0939	1.0961	1.0499	1.1911	1.0756	0.88577	30533000000	32246000000	39488000000
O15511;B1ALC0;O15511-2	O15511;B1ALC0;O15511-2	Actin-related protein 2/3 complex subunit 5	ARPC5	10	11	10	9	10	9	68.2	151	0	309.28	1.1126	1.0439	0.9461	1.085	1.0907	0.96233	1.1112	1.0277	0.89412	7140700000	7402600000	13677000000
Q9BPX5	Q9BPX5	Actin-related protein 2/3 complex subunit 5-like protein	ARPC5L	6	6	6	5	5	5	63.4	153	0	255.86	1.0098	0.89188	0.94798	1.0088	1.0673	1.2176	1.0701	1.1143	0.87776	5142300000	5098300000	4904900000
P61158;B4DXW1;Q9P1U1-2;Q9P1U1;F8WDR7;Q9P1U1-3;A0A0A0MTI9;H7C4J1;C9IZN3;Q9C0K3	P61158;B4DXW1	Actin-related protein 3	ACTR3	21	22	19	21	22	19	59.6	418	0	323.31	0.91504	0.95082	1.0212	1.1132	1.1931	1.047	1.1475	1.0193	0.86266	36579000000	40003000000	30032000000
P53999;D6RC37;D6R970	P53999	Activated RNA polymerase II transcriptional coactivator p15	SUB1	10	9	9	10	9	9	46.5	127	0	111.82	0.91364	1.0152	1.1313	0.83293	0.76553	0.90256	0.63005	0.9126	1.317	7049200000	5490100000	8629900000
Q15650;H0YL91;H0YLN7	Q15650	Activating signal cointegrator 1	TRIP4	6	7	7	6	7	7	27	581	0	159.98	1.2105	1.2412	0.97353	0.97633	0.85423	0.91772	1.0651	1.0566	1.1974	183260000	322670000	339630000
Q8N9N2-2;Q8N9N2;H0YE76;H0YCB3;E9PR40;E9PM82;E9PQZ6;H0YER2;E9PQ44;E9PJM2;E9PL92;E9PKM6	Q8N9N2-2;Q8N9N2;H0YE76;H0YCB3;E9PR40	Activating signal cointegrator 1 complex subunit 1	ASCC1	4	4	4	4	4	4	15.7	357	0	9.9119	1.2031	1.185	1.1062	1.1008	0.9253	0.81305	0.95332	1.0367	1.1102	285970000	395630000	501730000
Q9H1I8;Q9H1I8-3;Q9H1I8-2;B1AH59;H7C3Y4	Q9H1I8;Q9H1I8-3	Activating signal cointegrator 1 complex subunit 2	ASCC2	9	9	7	9	9	7	17.8	757	0	128.73	1.2186	1.1709	1.0087	1.043	0.91309	0.88345	0.98302	0.92001	1.0732	1005300000	846560000	587220000
Q8N3C0;Q8N3C0-4;E5RFZ0	Q8N3C0	Activating signal cointegrator 1 complex subunit 3	ASCC3	40	50	51	40	50	51	35.8	2202	0	308.81	1.0249	1.0376	0.99302	1.1237	1.2108	1.0172	1.1414	1.053	0.96441	3511800000	4349200000	4446500000
Q6VMQ6-2;Q6VMQ6-5;Q6VMQ6;Q6VMQ6-4	Q6VMQ6-2;Q6VMQ6-5;Q6VMQ6;Q6VMQ6-4	Activating transcription factor 7-interacting protein 1	ATF7IP	1	0	1	1	0	1	4.3	1105	0	11.784	NaN	NaN	NaN	NaN	NaN	NaN	NaN	NaN	NaN	0	0	32761000
O95433;O95433-2;G3V438;H0YJG7;H0YJU2;H0YJ63;G3V3W9	O95433;O95433-2;G3V438;H0YJG7	Activator of 90 kDa heat shock protein ATPase homolog 1	AHSA1	11	8	8	11	8	8	45.3	338	0	265.71	0.97277	1.0396	0.98915	0.96738	0.9599	0.98269	0.8934	1.0554	1.2581	6287400000	3483500000	5627300000
A0A0G2JQ41;Q12979-4;Q12979-2;Q12979;B7Z683;Q12979-3;I3NI05;I3L2P5;A0A0G2JRJ1;I3L3W0;I3L1U8;A0A0G2JSE0;A0A0D9SGD7;A0A0G2JQT5;I3L379;I3L4Y1;I3L0R7	A0A0G2JQ41;Q12979-4;Q12979-2;Q12979;B7Z683	Active breakpoint cluster region-related protein	ABR	9	7	12	8	6	11	24.8	777	0	113.86	0.88636	0.8935	1.0173	1.0853	1.3998	1.2639	1.5212	1.3025	0.86044	835260000	1006700000	1540800000
Q86WX3;F8WFE7	Q86WX3;F8WFE7	Active regulator of SIRT1	RPS19BP1	4	3	3	4	3	3	34.6	136	0	25.678	1.2977	1.055	1.1911	0.73297	0.67128	0.94368	0.72432	1.0083	1.509	353560000	176720000	330740000
Q04771	Q04771	Activin receptor type-1	ACVR1	2	2	0	2	2	0	7.5	509	0.0001634	2.9403	0.96048	0.82063	0.92783	2.9965	1.7557	0.585	NaN	NaN	NaN	161580000	256590000	0
Q9H2P0;E9PQK8	Q9H2P0	Activity-dependent neuroprotector homeobox protein	ADNP	5	6	8	5	6	8	12.7	1102	0	30.485	0.78969	0.96162	1.2777	0.78987	0.71638	1.0497	0.53494	0.97616	1.6899	418900000	559990000	586330000
I3L505;O14561	I3L505;O14561	Acyl carrier protein;Acyl carrier protein, mitochondrial	NDUFAB1	2	2	2	2	2	2	25.7	70	0	4.0333	0.85362	0.76787	0.96484	0.9945	1.5175	1.5693	1.3944	0.92596	0.70374	68599000	106240000	137220000
C9JIF9;P13798;H7C393;H7C1U0;C9JLK2;H0YFE5;F8WEH5	C9JIF9;P13798;H7C393;H7C1U0	Acylamino-acid-releasing enzyme	APEH	18	17	17	18	17	17	30.8	737	0	222.97	0.65771	0.86009	1.3088	0.89113	1.452	1.5611	1.2727	0.96707	0.72665	4855200000	4033600000	4299700000
Q6JQN1;Q6JQN1-5;Q6JQN1-2;F8W1I9;Q6JQN1-4;Q6JQN1-3;D6RFF6	Q6JQN1;Q6JQN1-5;Q6JQN1-2;F8W1I9	Acyl-CoA dehydrogenase family member 10	ACAD10	7	5	2	7	5	2	11.5	1059	0	77.259	0.42087	0.56465	1.5886	1.5212	2.301	1.4985	1.9919	1.0005	0.47881	167650000	158360000	37772000
Q709F0;Q709F0-3;D6RDI8;Q709F0-2;F8WEV0	Q709F0;Q709F0-3;D6RDI8;Q709F0-2;F8WEV0	Acyl-CoA dehydrogenase family member 11	ACAD11	14	9	12	14	9	12	25.8	780	0	138.72	0.69375	0.73754	1.0626	0.94889	1.8182	1.7251	1.8558	1.2125	0.73115	1489600000	1623300000	1183800000
Q9H845;H0Y8Z9;D6RCD8	Q9H845;H0Y8Z9	Acyl-CoA dehydrogenase family member 9, mitochondrial	ACAD9	23	22	18	23	22	18	47.7	621	0	198.93	0.56054	0.63541	1.1767	0.85204	1.6432	1.9202	1.3676	0.90218	0.61345	3162600000	3635700000	3135300000
O00767	O00767	Acyl-CoA desaturase	SCD	12	10	9	12	10	9	45.1	359	0	221.06	0.11482	0.23707	2.2678	0.76625	4.8231	6.0696	2.489	0.77447	0.28263	5468300000	3900100000	2788500000
Q96CM8-3;Q96CM8;Q96CM8-2;E9PF16;Q96CM8-4;D6RF87;H0Y8N1	Q96CM8-3;Q96CM8;Q96CM8-2;E9PF16;Q96CM8-4	Acyl-CoA synthetase family member 2, mitochondrial	ACSF2	9	6	6	9	6	6	21.8	602	0	51.94	0.49913	0.56616	1.2652	0.7455	1.5241	1.8983	1.2939	0.93325	0.69257	1140300000	721940000	833380000
Q4G176;F5H5A1;F5H362;F5H755;H0YGC7;F5H2G6;F5GX20;F5H3B2;H0YH37;H0YGJ0	Q4G176;F5H5A1;F5H362;F5H755	Acyl-CoA synthetase family member 3, mitochondrial	ACSF3	15	7	10	15	7	10	33.2	576	0	36.987	0.72809	0.6959	1.0529	0.84586	1.3955	1.6908	1.4451	0.94802	0.63879	632600000	527190000	686080000
A0A0B4J1R2;Q9H6R3;F8VZB4;Q9H6R3-2	A0A0B4J1R2;Q9H6R3	Acyl-CoA synthetase short-chain family member 3, mitochondrial	ACSS3	4	4	4	3	3	4	13.1	685	0	18.368	0.61813	0.60118	1.0449	1.1134	1.5081	1.2722	1.5275	0.78644	0.49185	148130000	455130000	257600000
Q92604	Q92604	Acyl-CoA:lysophosphatidylglycerol acyltransferase 1	LPGAT1	6	3	4	6	3	4	14.9	370	0	7.1374	0.98465	0.95604	0.98612	1.1034	1.0974	1.0725	0.90992	0.85893	0.9972	289990000	179530000	259900000
B7Z2R7;Q5T8D3-4;Q5T8D3-2;Q5T8D3-3;Q5T8D3;X6RDD7;Q5T8E0	B7Z2R7;Q5T8D3-4;Q5T8D3-2;Q5T8D3-3;Q5T8D3;X6RDD7;Q5T8E0	Acyl-CoA-binding domain-containing protein 5	ACBD5	4	4	2	4	4	2	9.2	523	0	11.503	1.0979	0.91052	1.0004	0.88054	1.2805	0.95242	0.94968	0.79516	0.79818	183830000	317290000	115560000
Q9BR61	Q9BR61	Acyl-CoA-binding domain-containing protein 6	ACBD6	6	5	3	6	5	3	25.5	282	0	41.795	1.4907	1.1714	0.85439	1.3675	0.96494	0.72098	0.96619	1.1559	1.0805	335490000	401250000	185260000
P07108;B8ZWD1;A0A0A0MTI5;P07108-3;P07108-2;P07108-4;P07108-5;P07108-6	P07108;B8ZWD1;A0A0A0MTI5;P07108-3;P07108-2;P07108-4;P07108-5	Acyl-CoA-binding protein	DBI	10	11	10	10	11	10	80.5	87	0	259.84	0.87648	0.90314	1.0727	0.97862	1.4621	1.5145	1.4733	1.2311	0.80281	12522000000	15883000000	16769000000
Q86TX2;A0A087X0W7;G3V4F2;A0A087WT95;P49753;P49753-2	Q86TX2;A0A087X0W7;G3V4F2;A0A087WT95;P49753;P49753-2	Acyl-coenzyme A thioesterase 1;Acyl-coenzyme A thioesterase 2, mitochondrial	ACOT1;ACOT2	11	14	14	11	14	14	49.2	421	0	255.71	0.95715	0.88488	0.90882	1.156	1.2945	1.1058	1.7805	1.052	0.55191	3391000000	3735700000	3445900000
Q9NPJ3;Q9NPJ3-2	Q9NPJ3;Q9NPJ3-2	Acyl-coenzyme A thioesterase 13;Acyl-coenzyme A thioesterase 13, N-terminally processed	ACOT13	5	5	6	5	5	6	44.3	140	0	28.124	0.61918	0.6539	0.98339	0.97252	1.5487	1.6501	1.6039	1.0604	0.63306	1487900000	2601800000	4029400000
E9PJN0;O14734;H7C5A7;Q9BR14;E9PMC4;E9PIS4;E9PRD4;H0Y698;F6VBM3	E9PJN0;O14734;H7C5A7;Q9BR14;E9PMC4;E9PIS4;E9PRD4	Acyl-coenzyme A thioesterase 8	ACOT8	4	3	3	4	3	3	29.6	226	0	122.09	0.72555	0.78749	1.0644	1.1163	1.1904	1.0879	1.1492	0.85328	0.73693	1061200000	343110000	799150000
Q9Y305-2;Q9Y305;Q9Y305-4;Q9Y305-3;H7C5Q2;C9J7L8	Q9Y305-2;Q9Y305;Q9Y305-4;Q9Y305-3;H7C5Q2	Acyl-coenzyme A thioesterase 9, mitochondrial	ACOT9	18	17	15	18	17	15	51.5	406	0	106.36	0.72575	0.72476	0.99161	1.0808	1.5802	1.3699	1.4759	0.95147	0.61296	5012200000	4354500000	5852600000
Q5T1C6	Q5T1C6	Acyl-coenzyme A thioesterase THEM4	THEM4	1	0	0	1	0	0	5	240	0.0015598	2.0104	NaN	NaN	NaN	NaN	NaN	NaN	NaN	NaN	NaN	31338000	0	0
E9PC15;Q53H12;A0A0G2JLG5;E9PG39;A0A0G2JLD0	E9PC15;Q53H12;A0A0G2JLG5;E9PG39	Acylglycerol kinase, mitochondrial	AGK	8	10	6	8	10	6	38.8	394	0	42.117	0.9056	0.75784	0.91928	0.91251	1.1375	1.1872	1.1116	1.0248	0.80197	2153900000	1512100000	962500000
P07311;G3V3F8;G3V597;G3V2U7;P07311-2	P07311;G3V3F8;G3V597;G3V2U7;P07311-2	Acylphosphatase-1;Acylphosphatase	ACYP1;FBN3	3	2	2	3	2	2	36.4	99	0	9.2025	1.0993	1.4679	1.3832	0.69743	0.83007	1.1099	0.74567	1.2776	1.5735	85538000	21499000	27955000
U3KPX8;U3KQL2;P14621;U3KPX1;E9PF46;F8WA34	U3KPX8;U3KQL2;P14621	Acylphosphatase-2	ACYP2	3	3	2	3	3	2	27.7	83	0	9.4598	1.1728	1.0296	0.89308	1.1208	1.8084	1.3999	2.1484	1.4858	0.59924	121290000	119020000	46677000
E5RGR0;O75608-2;O75608;A0A087X1K9;B4DP64;E5RJ48;E5RI35	E5RGR0;O75608-2;O75608;A0A087X1K9;B4DP64	Acyl-protein thioesterase 1	LYPLA1	3	4	3	3	4	3	29.9	197	0	77.025	1.2584	0.94872	0.89038	1.1991	1.1007	0.87524	0.92667	1.1693	1.1067	208450000	2001400000	209940000
O95372;Q5QPQ0;Q5QPQ1;Q5QPQ3;Q5QPQ2;Q5QPN9;Q5QPN5	O95372;Q5QPQ0;Q5QPQ1;Q5QPQ3;Q5QPQ2	Acyl-protein thioesterase 2	LYPLA2	8	7	4	8	7	4	43.3	231	0	174.88	1.0004	1.0204	1.034	1.0832	1.3541	1.1904	1.6191	1.3095	0.80701	1184900000	1782200000	969960000
Q6P587;Q6P587-2;Q6P587-3	Q6P587;Q6P587-2;Q6P587-3	Acylpyruvase FAHD1, mitochondrial	FAHD1	9	9	9	9	9	9	54	224	0	213.21	0.63388	0.64437	1.0931	1.0755	1.838	1.8478	1.4567	1.0181	0.62995	3166200000	3605700000	2469000000
P46108-2	P46108-2	Adapter molecule crk	CRK	14	13	13	1	1	1	84.3	204	0	9.9131	NaN	NaN	NaN	NaN	NaN	NaN	1.0341	1.1007	1.0844	345630000	269600000	162230000
P46108;I3L297	P46108;I3L297	Adapter molecule crk	CRK	16	14	14	3	2	2	62.5	304	0	255.72	1.202	1.1226	0.97968	1.0393	0.99669	0.98518	1.0926	1.0741	0.9987	5532700000	6002600000	5192500000
O43734-5;O43734-2;O43734	O43734-5;O43734-2;O43734	Adapter protein CIKS	TRAF3IP2	0	2	1	0	2	1	5.9	564	0.0067863	1.3811	NaN	NaN	NaN	1.6688	1.4921	NaN	NaN	NaN	NaN	0	91057000	54752000
Q9NVZ3;Q9NVZ3-4;Q9NVZ3-2;F6SKB8;Q9NVZ3-3;D6RB24;D6RAN6;H0Y970	Q9NVZ3;Q9NVZ3-4;Q9NVZ3-2;F6SKB8;Q9NVZ3-3	Adaptin ear-binding coat-associated protein 2	NECAP2	9	8	8	9	8	8	48.3	263	0	202.81	1.1286	1.0908	0.9679	1.2038	1.1172	0.93054	1.1454	1.0874	0.93094	2573700000	2132400000	2092900000
P07741;P07741-2;H3BQB1;H3BQZ9;H3BQF1;H3BSW3	P07741;P07741-2;H3BQB1;H3BQZ9;H3BQF1	Adenine phosphoribosyltransferase	APRT	12	13	13	12	13	13	68.3	180	0	152.67	1.1574	1.0107	0.88452	1.2109	1.3009	1.06	1.412	1.1598	0.77085	8339300000	7565700000	6513300000
Q8TB61-3;Q8TB61-2;Q8TB61;Q8TB61-5;Q8TB61-4	Q8TB61-3;Q8TB61-2;Q8TB61;Q8TB61-5;Q8TB61-4	Adenosine 3-phospho 5-phosphosulfate transporter 1	SLC35B2	2	4	3	2	4	3	12.3	383	0	11.685	0.42544	0.51832	1.2876	0.85378	1.9401	2.1603	1.5698	0.98773	0.56671	1091200000	1069600000	1067600000
P00813;F5GWI4;F5GXW0;F5GYD4	P00813;F5GWI4;F5GXW0	Adenosine deaminase	ADA	7	3	5	7	3	5	32	363	0	57.028	1.2975	1.0735	0.81529	1.3593	1.0688	0.79329	1.4324	1.222	0.84037	701050000	408860000	565980000
P55263;P55263-2;P55263-3;P55263-4	P55263;P55263-2;P55263-3;P55263-4	Adenosine kinase	ADK	16	10	12	16	10	12	43.4	362	0	163.12	1.3013	1.0779	0.84728	1.1842	1.1166	0.91858	1.3178	1.1723	0.87508	4606200000	3377600000	3445800000
P23526;P23526-2	P23526;P23526-2	Adenosylhomocysteinase	AHCY	22	19	16	22	19	16	45.1	432	0	208.84	1.0797	1.0161	0.9432	1.0552	1.1194	1.0144	1.0639	1.1028	0.99516	10539000000	10409000000	7358100000
U3KQ91;A0A0A0MSC1;O60266-2;O60266	U3KQ91;A0A0A0MSC1;O60266-2;O60266	Adenylate cyclase type 3	ADCY3	0	1	0	0	1	0	2.1	791	0	4.0114	NaN	NaN	NaN	NaN	NaN	NaN	NaN	NaN	NaN	0	36009000	0
O43306-2;O43306	O43306-2;O43306	Adenylate cyclase type 6	ADCY6	0	1	1	0	1	1	2.2	1115	0	3.9977	NaN	NaN	NaN	NaN	NaN	NaN	NaN	NaN	NaN	0	7310900	19342000
O60503;I3NI20	O60503	Adenylate cyclase type 9	ADCY9	6	4	6	6	4	6	9.1	1353	0	18.588	0.92556	0.7991	1.0184	1.0098	1.3302	1.2265	1.7287	1.0438	0.50331	255090000	106010000	279490000
F8W1A4;P54819-2;P54819;P54819-6;P54819-3;P54819-5;F8VZG5;F8VY04;P54819-4;G3V213;F8VPP1	F8W1A4;P54819-2;P54819;P54819-6;P54819-3;P54819-5;F8VZG5;F8VY04;P54819-4;G3V213	Adenylate kinase 2, mitochondrial;Adenylate kinase 2, mitochondrial;Adenylate kinase 2, mitochondrial, N-terminally processed	AK2	12	12	11	12	12	11	65.9	232	0	185.42	0.75285	0.78762	1.0809	0.81073	1.0875	1.3425	0.98433	0.89176	0.89708	5015100000	6118000000	5254100000
P27144;D3DQ64	P27144;D3DQ64	Adenylate kinase 4, mitochondrial	AK4	3	3	5	3	3	5	37.7	223	0	23.933	0.33507	0.62515	1.5225	1.0641	2.5229	1.4043	1.2264	0.37219	0.29702	344510000	256300000	298150000
Q5T9B7;P00568;H0Y4J6;H0YID2	Q5T9B7;P00568;H0Y4J6	Adenylate kinase isoenzyme 1	AK1	15	16	15	14	15	14	59.5	210	0	100.12	1.7338	1.1674	0.69101	1.3643	1.2119	0.93753	1.6331	1.4802	0.86759	10452000000	10715000000	13185000000
Q9Y6K8-3;Q9Y6K8;Q9Y6K8-2;E9PQQ8;E9PIS7;H0YEZ1	Q9Y6K8-3;Q9Y6K8;Q9Y6K8-2	Adenylate kinase isoenzyme 5	AK5	15	10	15	14	9	14	33.6	536	0	58.557	0.8975	0.87774	1.0077	1.3613	1.4152	1.0441	1.4804	1.3265	0.85627	3198000000	2595900000	2668700000
Q9Y3D8;Q9Y3D8-2;A0A087WVD7;D6RDH4;A0A087WY94	Q9Y3D8;Q9Y3D8-2;A0A087WVD7;D6RDH4	Adenylate kinase isoenzyme 6	AK6;TAF9	5	3	3	5	3	3	37.8	172	0	5.3947	0.97022	0.92733	0.96472	1.0492	0.90526	0.92291	0.77129	1.1475	1.3047	403680000	237960000	299920000
P30566;A0A0A6YY92;P30566-2;A0A096LNY5;A0A096LNY6;A0A096LNY4;A0A096LP92;B4DEP1;A0A096LPA2;A0A096LP72;A0A096LNT4;V9GY96;A0A096LP76	P30566;A0A0A6YY92;P30566-2;A0A096LNY5;A0A096LNY6	Adenylosuccinate lyase	ADSL	11	8	9	11	8	9	33.9	484	0	105.91	1.0059	1.0282	1.0042	1.0534	1.0923	1.0164	1.0244	1.0621	0.88231	2397800000	2217300000	1839000000
P30520;Q8N142	P30520	Adenylosuccinate synthetase isozyme 2	ADSS	11	11	9	11	11	9	34	456	0	143.76	0.96486	0.89233	0.91606	1.0702	1.0073	1.0067	0.96478	1.0405	1.0438	3197000000	3082800000	2450000000
Q01518-2;Q5T0R9;Q5T0S3;Q5T0R8	Q01518-2	Adenylyl cyclase-associated protein 1	CAP1	35	37	35	0	1	1	75.1	474	0	35.072	NaN	NaN	NaN	1.1618	1.2938	1.1524	1.187	1.0175	0.76734	0	775330000	814940000
Q01518;Q5T0R1;Q5T0R4;Q5T0R3;Q5T0R2;Q5T0R5;Q5T0R7;Q5T0R6	Q01518	Adenylyl cyclase-associated protein 1	CAP1	36	37	35	1	1	1	75.2	475	0	323.31	0.97906	1.03	1.0397	1.1076	1.1504	1.0419	1.0737	0.99477	0.85996	47860000000	50733000000	50165000000
P40123;E9PDI2;A0A087X0J3;A0A087WZ15;P40123-2;B7Z385;P40123-3;F8WDB9;F8WEW0	P40123;E9PDI2;A0A087X0J3;A0A087WZ15;P40123-2;B7Z385	Adenylyl cyclase-associated protein 2;Adenylyl cyclase-associated protein	CAP2	18	16	16	17	15	15	46.1	477	0	130.44	1.0744	1.2324	1.1242	1.0283	0.9237	0.9276	0.84446	0.85889	1.0079	3926000000	3073300000	2347000000
O95396	O95396	Adenylyltransferase and sulfurtransferase MOCS3;Molybdopterin-synthase adenylyltransferase;Molybdopterin-synthase sulfurtransferase	MOCS3	1	3	0	1	3	0	12	460	0	9.5542	NaN	NaN	NaN	1.425	0.97594	1.584	NaN	NaN	NaN	56728000	171000000	0
Q8IUX7;Q8IUX7-2;H7C1J5;H7C0W8;Q8N436	Q8IUX7;Q8IUX7-2	Adipocyte enhancer-binding protein 1	AEBP1	9	9	9	9	9	9	14.9	1158	0	130.41	0.36162	0.5974	1.7844	0.70599	1.2381	1.6887	0.91674	0.78558	0.8225	933000000	1182900000	1218100000
Q9HDC9;H0Y512;Q9HDC9-2	Q9HDC9;H0Y512;Q9HDC9-2	Adipocyte plasma membrane-associated protein	APMAP	18	16	17	18	16	17	54.8	416	0	286.63	0.5931	0.73933	1.2741	0.87542	1.1907	1.4115	0.93855	0.86729	0.83266	8291300000	9115500000	8737000000
Q15847;Q5TBU2	Q15847	Adipogenesis regulatory factor	ADIRF	3	2	4	3	2	4	71.1	76	0	74.689	1.5715	1.0756	0.68147	2.0399	1.5754	0.7996	2.2455	1.856	0.78376	19661000	14411000	118110000
P12235;V9GYG0	P12235;V9GYG0	ADP/ATP translocase 1	SLC25A4	18	15	17	4	3	3	52.3	298	0	4.8631	0.68557	0.67803	1.0314	1.1553	1.7316	1.6439	1.4303	0.90273	0.54023	991700000	727650000	685590000
P05141	P05141	ADP/ATP translocase 2;ADP/ATP translocase 2, N-terminally processed	SLC25A5	21	19	21	7	6	7	53.7	298	0	147.87	0.66297	0.67803	0.97517	0.82435	1.2852	1.6155	1.3384	0.92822	0.77816	10428000000	8592000000	9755600000
P12236	P12236	ADP/ATP translocase 3;ADP/ATP translocase 3, N-terminally processed	SLC25A6	26	23	25	9	9	9	59.7	298	0	207.03	0.63989	0.6671	1.0242	0.96469	1.5551	1.5867	1.3875	0.95772	0.67992	39904000000	45253000000	40961000000
Q9BRR6-2;Q9BRR6;H3BRS6;Q9BRR6-3;Q9BRR6-4;Q9BRR6-5;H3BTH4;H3BN66;H3BU35;Q9BRR6-6	Q9BRR6-2;Q9BRR6;H3BRS6	ADP-dependent glucokinase	ADPGK	10	9	9	10	9	9	37.3	496	0	275.54	0.62497	0.71088	1.1633	0.81562	1.1532	1.4417	0.93714	0.87309	0.84476	1090500000	1199100000	1958500000
Q9BW91-2;Q9BW91;D6RAW2;H7C386;D6R8Z6	Q9BW91-2;Q9BW91;D6RAW2;H7C386	ADP-ribose pyrophosphatase, mitochondrial	NUDT9	5	6	7	5	6	7	25.3	300	0	27.598	1.0454	0.97236	0.86692	1.1813	1.2822	1.154	1.2183	1.1693	0.96253	1251200000	902610000	903010000
A6NC48;Q10588;Q10588-2;H0Y984;H0Y9Q9;H0Y8G4	A6NC48;Q10588;Q10588-2	ADP-ribosyl cyclase/cyclic ADP-ribose hydrolase 2	BST1	5	4	5	5	4	5	18	333	0	25.342	1.8055	1.6444	0.78889	1.194	0.62702	0.59104	0.67863	1.1785	1.5663	958800000	630990000	591200000
P84077;P61204;F5H423;P61204-2;F5H0C7;H0YGG7	P84077;P61204;F5H423;P61204-2	ADP-ribosylation factor 1;ADP-ribosylation factor 3	ARF1;ARF3	13	15	13	8	9	8	70.7	181	0	323.31	1.0204	0.98956	1.0312	0.97854	1.0561	1.0549	0.98083	1.0622	1.0327	67829000000	74099000000	66511000000
P18085;C9JAK5;C9JPM4;U3KQF2	P18085;C9JAK5;C9JPM4;U3KQF2	ADP-ribosylation factor 4	ARF4	11	14	11	7	9	7	65.6	180	0	131.23	1.0081	0.98926	1.0296	1.0171	1.0093	1.0118	0.93245	0.9643	1.0037	19108000000	16855000000	18134000000
P84085;C9J1Z8;F5H1V1;F8WDB3	P84085;C9J1Z8	ADP-ribosylation factor 5	ARF5	9	11	10	4	5	5	57.8	180	0	77.465	1.0758	1.022	0.99966	0.96625	1.0256	1.0488	0.99966	1.0152	0.9501	3102100000	2923900000	2412700000
P62330	P62330	ADP-ribosylation factor 6	ARF6	4	6	4	4	6	4	50.3	175	0	37.473	1.0203	0.92279	0.90682	1.0388	1.1234	1.046	1.1469	1.0912	1.0846	8201600000	6897600000	7658200000
Q8N6T3;F8W1U7;Q8N6T3-3;Q8N6T3-2;E5RHT6;E5RHC5;F8VWH9;Q8N6T3-5;Q8N6T3-4;F8VWB3;E5RHH7;E5RIU2;E5RGL6	Q8N6T3;F8W1U7;Q8N6T3-3;Q8N6T3-2;E5RHT6;E5RHC5;F8VWH9;Q8N6T3-5;Q8N6T3-4	ADP-ribosylation factor GTPase-activating protein 1	ARFGAP1	11	9	7	11	9	7	35.2	406	0	198.48	1.162	1.252	1.0012	1.0633	0.88658	0.79594	0.84505	1.0433	1.2345	1191400000	1366500000	1034500000
G5E9L0;Q8N6H7;A0A0D9SF70;Q8N6H7-2;E9PQP3;Q8N6H7-3;H0YDN9;E9PMU9;E9PIY6;E9PJT7;E9PK28;E9PN48;E9PMR9;E9PM63;H0YDX1;E9PNY8;H0YF45;E9PM18	G5E9L0;Q8N6H7;A0A0D9SF70;Q8N6H7-2;E9PQP3;Q8N6H7-3;H0YDN9	ADP-ribosylation factor GTPase-activating protein 2	ARFGAP2	13	9	6	12	8	5	39.6	493	0	32.306	1.2924	1.3268	1.0822	1.0473	0.84811	0.84437	0.73117	0.81625	1.207	1191000000	656020000	223710000
Q9NP61;Q9NP61-2;B0QYV8;B0QYV9	Q9NP61;Q9NP61-2	ADP-ribosylation factor GTPase-activating protein 3	ARFGAP3	12	8	9	5	4	4	34.7	516	0	76.022	1.4083	1.2619	0.95471	1.0133	0.76611	0.73036	0.76496	1.0613	1.344	1338400000	1687400000	1164900000
Q9UJY5-4;Q9UJY5-3;Q9UJY5;Q9UJY5-6;B0QYR6;Q9UJY5-2;B0QYR9;B0QYS0;B0QYS1;A0A087WYN2;B0QYS2;B0QYS3;B0QYR5;J3QRS8;A0A0U1RVK0;B0QYS5;J3QRP3;B7Z1E9;J3KSS7;Q9NZ52-4;Q9NZ52	Q9UJY5-4;Q9UJY5-3;Q9UJY5;Q9UJY5-6;B0QYR6;Q9UJY5-2	ADP-ribosylation factor-binding protein GGA1	GGA1	3	2	2	2	1	1	8.3	552	0	5.5628	0.98793	1.3002	1.2681	NaN	NaN	NaN	NaN	NaN	NaN	113530000	40678000	40386000
Q9UJY4;H3BPI3;H3BMM6	Q9UJY4	ADP-ribosylation factor-binding protein GGA2	GGA2	5	5	4	4	4	3	10.4	613	0	36.237	0.94394	0.97307	1.0302	1.0682	1.1937	1.1318	1.1542	1.1329	0.95309	1844900000	1191600000	997250000
P40616;F8VYN9;P40616-2;B4DZG7;F8VP63;F8VP99;F8W1Z8	P40616;F8VYN9;P40616-2;B4DZG7	ADP-ribosylation factor-like protein 1	ARL1	10	11	10	10	11	10	70.2	181	0	311	0.95569	0.95876	1.0606	1.0333	1.0689	1.0569	0.96937	0.98139	0.98819	11889000000	10120000000	12255000000
A0A087WUW9;Q9NXU5;A0A0B4J222;R4GN67	A0A087WUW9;Q9NXU5;A0A0B4J222	ADP-ribosylation factor-like protein 15	ARL15	2	3	3	2	3	3	20.1	204	0	38.782	1.4065	1.1055	0.87949	0.90171	0.83371	1.0654	1.0238	1.1282	1.0366	503690000	295810000	327330000
P36404;V9GYD0;P36404-2	P36404;V9GYD0;P36404-2	ADP-ribosylation factor-like protein 2	ARL2;ARL2-SNX15	9	7	7	9	7	7	49.5	184	0	94.424	0.89282	0.89048	0.95329	1.0616	1.4094	1.449	1.4629	1.1762	0.79348	2104600000	2019700000	3235000000
Q9Y2Y0-2;Q9Y2Y0;H3BU49;H3BM52	Q9Y2Y0-2;Q9Y2Y0;H3BU49;H3BM52	ADP-ribosylation factor-like protein 2-binding protein	ARL2BP	4	4	6	4	4	6	37.5	152	0	28.467	1.7162	1.2816	0.98423	1.2483	0.91892	0.72058	0.98509	1.1037	1.0855	536390000	282710000	637140000
P36405	P36405	ADP-ribosylation factor-like protein 3	ARL3	11	11	11	11	11	11	66.5	182	0	323.31	1.2232	1.1101	0.96095	0.93954	0.81417	0.89637	0.89186	1.128	1.2012	6716000000	7103800000	7139900000
P56559;P56559-2	P56559;P56559-2	ADP-ribosylation factor-like protein 4C	ARL4C	1	0	1	1	0	1	16.7	192	0	31.406	NaN	NaN	NaN	NaN	NaN	NaN	NaN	NaN	NaN	79384000	0	60389000
Q9H0F7;Q9H0F7-2;C9IZ13;A0A0J9YXT0;H7C5H6	Q9H0F7;Q9H0F7-2;C9IZ13;A0A0J9YXT0	ADP-ribosylation factor-like protein 6	ARL6	5	3	2	5	3	2	36	186	0	7.7753	1.0841	0.8705	0.97762	1.3357	1.4036	1.0584	NaN	NaN	NaN	220680000	103960000	32874000
F5GYV5;H7BZV4;A0A0C4DG62;F8WCT1;Q66PJ3-7;Q66PJ3-4;Q66PJ3-3;Q66PJ3-2;Q66PJ3;F5H7X4;F8WEP2;A0A0C4DH18;Q66PJ3-5	F5GYV5;H7BZV4;A0A0C4DG62;F8WCT1;Q66PJ3-7;Q66PJ3-4;Q66PJ3-3;Q66PJ3-2;Q66PJ3;F5H7X4	ADP-ribosylation factor-like protein 6-interacting protein 4	ARL6IP4	2	2	3	2	2	3	22.3	211	0	20.273	NaN	NaN	NaN	NaN	NaN	NaN	0.88214	1.137	1.5661	130440000	127880000	265830000
Q8N6S5	Q8N6S5	ADP-ribosylation factor-like protein 6-interacting protein 6	ARL6IP6	2	2	2	2	2	2	9.7	226	0	3.6486	1.1005	0.9947	0.99827	0.81413	0.8813	1.1506	0.75386	0.93298	1.1483	50912000	58449000	95646000
Q96BM9;A0A087X2J2	Q96BM9;A0A087X2J2	ADP-ribosylation factor-like protein 8A	ARL8A	10	11	11	5	6	6	75.3	186	0	44.88	0.92052	0.83407	0.94086	1.2507	1.5409	1.253	1.5571	1.1974	0.71127	2520700000	2834600000	3098400000
Q9NVJ2;Q9NVJ2-2	Q9NVJ2;Q9NVJ2-2	ADP-ribosylation factor-like protein 8B	ARL8B	11	10	11	6	5	6	67.7	186	0	323.31	0.83926	0.7441	0.94983	1.1471	1.7319	1.4348	1.6757	1.1743	0.68052	11055000000	10711000000	12283000000
Q13795-4;Q13795-2;Q13795;Q13795-3	Q13795-4;Q13795-2;Q13795	ADP-ribosylation factor-related protein 1	ARFRP1	3	3	2	3	3	2	28.1	121	0	7.7675	0.74742	0.8652	1.1248	0.87108	0.98907	1.1277	0.84367	1.0614	1.1826	264660000	240470000	153190000
A6NFX8;Q9UKK9;A6NJU6;A6NCQ0;C9JYY9;H0YEY4	A6NFX8;Q9UKK9;A6NJU6;A6NCQ0	ADP-sugar pyrophosphatase	NUDT5	13	14	11	13	14	11	52.6	232	0	128.31	0.95658	0.97952	1.0339	0.76652	0.90421	1.2073	0.90131	1.0619	1.1549	6324700000	6354500000	5423400000
P10109	P10109	Adrenodoxin, mitochondrial	FDX1	2	2	3	2	2	3	12.5	184	0	5.5216	0.97512	0.77552	0.83435	1.0444	1.1165	1.0143	1.1694	0.99854	0.90336	31486000	35683000	56088000
A0A0A0MTS8;Q6P4F2	A0A0A0MTS8;Q6P4F2	Adrenodoxin-like protein, mitochondrial	FDX1L	1	1	0	1	1	0	25	48	0.0064925	1.3985	NaN	NaN	NaN	NaN	NaN	NaN	NaN	NaN	NaN	4893900	6581500	0
Q9Y6U3;Q9Y6U3-2;Q9Y6U3-3;E5RHX6;E5RHN8;C9JGB6;F8WBX5	Q9Y6U3;Q9Y6U3-2;Q9Y6U3-3	Adseverin	SCIN	15	13	17	15	13	17	41.7	715	0	178.51	0.23577	0.25774	1.2634	1.3058	9.9223	4.0322	8.2172	1.4197	0.18754	1416600000	1012300000	1494800000
J3KN01;P55196-1;P55196;P55196-5;Q5TIG5;A8MQ02;P55196-2;P55196-6;P55196-3;H0Y7R8;H0YA98;F8W9I4;E9PFY5;H0Y948;H0Y8L4	J3KN01;P55196-1;P55196;P55196-5;Q5TIG5;A8MQ02;P55196-2;P55196-6;P55196-3	Afadin	MLLT4	9	9	9	9	9	9	11	1831	0	35.781	0.83212	1.1211	1.2217	1.0545	1.2095	1.0609	1.028	0.87688	0.99621	453090000	294340000	278370000
Q9Y4W6;K7EP56	Q9Y4W6	AFG3-like protein 2	AFG3L2	27	25	21	26	24	20	35.5	797	0	188.17	0.95608	0.83513	0.91892	0.93518	1.219	1.2402	1.3475	0.99441	0.70832	3635900000	3379100000	2384200000
O43488;H3BLU7;Q8NHP1;H7C5H7	O43488;H3BLU7	Aflatoxin B1 aldehyde reductase member 2	AKR7A2	12	12	12	12	12	12	36.5	359	0	88.488	0.86314	0.88605	0.98147	1.0192	1.4903	1.4539	1.5182	1.2872	0.79288	6640800000	10100000000	6300300000
E7ENV9;A0A087X1T7;H0YM81;E7EX88;P16112-3;P16112-2;P16112;Q6PID9	E7ENV9;A0A087X1T7;H0YM81;E7EX88;P16112-3;P16112-2;P16112	Aggrecan core protein;Aggrecan core protein 2	ACAN	8	7	7	8	7	7	7.7	2431	0	202.45	0.35401	0.44763	1.3554	0.5632	1.3611	2.9815	1.2152	0.61186	0.43448	221720000	340600000	312630000
O00468-6;O00468-3;A0A087X208;O00468-2;O00468-5;O00468-4;O00468-7;O00468	O00468-6;O00468-3;A0A087X208;O00468-2;O00468-5;O00468-4;O00468-7;O00468	Agrin;Agrin N-terminal 110 kDa subunit;Agrin C-terminal 110 kDa subunit;Agrin C-terminal 90 kDa fragment;Agrin C-terminal 22 kDa fragment	AGRN	3	5	4	3	5	4	3	2045	0	6.8399	1.3641	1.0831	1.4847	0.92645	0.79745	1.3062	0.68467	0.62436	1.163	76786000	117850000	33527000
O00170;E9PMH2;V9GYQ3	O00170;E9PMH2	AH receptor-interacting protein	AIP	11	8	8	11	8	8	44.5	330	0	116.32	1.0682	1.1679	1.0039	0.7899	0.82975	0.93381	0.76147	1.1256	1.5442	1231800000	960180000	1234400000
Q92667-2;Q92667;I3L0W0	Q92667-2;Q92667;I3L0W0	A-kinase anchor protein 1, mitochondrial	AKAP1	2	2	2	2	2	2	5.6	593	0	22.194	1.2829	0.99936	0.79891	1.3088	0.82988	0.8614	0.76569	1.031	1.3347	65886000	90262000	100490000
O43572;E7EMD6	O43572;E7EMD6	A-kinase anchor protein 10, mitochondrial	AKAP10	3	4	2	3	4	2	10.6	662	0	19.872	1.6168	1.3509	0.9577	1.0008	0.66006	0.67563	1.0527	1.1236	1.3653	194030000	223000000	139140000
Q9UKA4	Q9UKA4	A-kinase anchor protein 11	AKAP11	1	4	4	1	4	4	3.7	1901	0	14.03	1.0256	1.1354	0.93915	1.1135	0.92354	1.0079	1.0725	0.96379	1.0855	10901000	39128000	32829000
Q02952;Q02952-3;Q02952-2	Q02952;Q02952-3;Q02952-2	A-kinase anchor protein 12	AKAP12	80	90	85	80	90	85	68.9	1782	0	323.31	1.1613	1.1849	0.99738	1.0504	0.99159	0.92987	1.1756	1.1051	0.91028	23881000000	23494000000	29876000000
Q12802-4;Q12802;Q12802-2;H0YMW2;A0A087WTD7;A8MYJ1;A0A087WY36;A0A087X047;H0YK84;A0A087WX73;H0YLH1	Q12802-4;Q12802;Q12802-2;H0YMW2	A-kinase anchor protein 13	AKAP13	17	14	16	17	14	16	12.4	2793	0	181.38	0.72874	0.84657	1.0884	1.1741	1.2189	0.98742	0.92943	0.94278	1.0462	793950000	609760000	1372600000
Q9Y2D5-6;Q9Y2D5-4;Q9Y2D5-5;Q9Y2D5;Q9Y2D5-7;C9JVY5;C9JZH4	Q9Y2D5-6;Q9Y2D5-4;Q9Y2D5-5;Q9Y2D5;Q9Y2D5-7;C9JVY5	A-kinase anchor protein 2	AKAP2	41	41	44	31	32	35	55.3	1090	0	323.31	0.97085	0.97718	0.99888	1.2445	1.2534	0.91831	1.219	1.1214	0.88706	9250700000	9223400000	10412000000
O43823;M0QYL4	O43823	A-kinase anchor protein 8	AKAP8	7	7	8	7	7	8	19.8	692	0	103.91	0.99163	0.87587	0.88567	0.88556	0.9853	1.0402	0.99183	1.1051	1.0999	517100000	477150000	511890000
Q9ULX6-2;Q9ULX6;V9GZ50	Q9ULX6-2;Q9ULX6	A-kinase anchor protein 8-like	AKAP8L	4	2	4	4	2	4	12	585	0	24.619	1.0681	0.89575	0.80899	0.81196	0.83386	0.90845	0.87172	1.0889	1.2993	640890000	291040000	284780000
A0A0A0MRF6;Q99996-5;Q99996-2;Q99996;Q99996-3;Q99996-6;A0A0A0MRE9;H7BYL6;A0A087WX84;Q99996-4;H7BZV6;Q6PJH3;H0Y6Q0	A0A0A0MRF6;Q99996-5;Q99996-2;Q99996;Q99996-3;Q99996-6;A0A0A0MRE9	A-kinase anchor protein 9	AKAP9	27	38	35	27	38	35	16.6	3910	0	290.25	0.93331	1.0678	1.1812	0.97743	0.83929	0.91421	0.76906	0.95853	1.1899	670160000	1220400000	1054500000
H3BM79;Q9H8T0;Q9H8T0-2	H3BM79;Q9H8T0;Q9H8T0-2	AKT-interacting protein	AKTIP	1	1	1	1	1	1	6.8	249	0	13.407	NaN	NaN	NaN	0.74722	0.78579	1.118	NaN	NaN	NaN	118870000	243920000	82364000
Q9NRG9;Q9NRG9-2;F8VZ44;H3BU82;F8VUB6	Q9NRG9;Q9NRG9-2;F8VZ44;H3BU82	Aladin	AAAS	5	6	6	5	6	6	24	546	0	34.545	0.77693	0.8679	1.143	0.52725	0.70756	1.3338	0.55701	0.76846	1.209	460870000	529070000	437150000
H3BU54;Q8TD30	H3BU54;Q8TD30	Alanine aminotransferase 2	GPT2	1	0	0	1	0	0	10.2	177	0	12.811	NaN	NaN	NaN	NaN	NaN	NaN	NaN	NaN	NaN	31193000	0	0
P49588;P49588-2;H3BPK7	P49588;P49588-2	Alanine--tRNA ligase, cytoplasmic	AARS	49	54	49	49	54	49	58	968	0	323.31	1.4311	1.3053	0.88262	0.9451	0.73789	0.75714	0.84251	1.0221	1.2291	27092000000	27191000000	28791000000
Q5JTZ9	Q5JTZ9	Alanine--tRNA ligase, mitochondrial	AARS2	9	9	12	9	9	12	21.1	985	0	175.73	0.56492	0.76909	1.3032	0.7542	1.2566	1.6187	1.0822	0.86693	0.82945	394620000	342460000	930810000
C9J5N1;Q9BTE6;Q9BTE6-2;Q9BTE6-3;K7EQ85;L7N2F4	C9J5N1;Q9BTE6;Q9BTE6-2;Q9BTE6-3	Alanyl-tRNA editing protein Aarsd1	PTGES3L-AARSD1;AARSD1	5	7	3	5	7	3	21.6	495	0	37.161	0.83685	0.88639	0.90133	1.1432	1.2106	1.0194	1.2067	1.0047	0.78174	580180000	577610000	547420000
P14550;Q5T621;V9GYG2;V9GYP9	P14550	Alcohol dehydrogenase [NADP(+)]	AKR1A1	18	18	18	18	18	18	62.2	325	0	144.1	0.90461	0.94406	1.0275	1.0966	1.3514	1.2807	1.2951	1.1697	0.83235	12164000000	13225000000	10167000000
P00325;A0A087WUC4;A0A087WU81;D6RHZ6;P00325-2;P07327;P00326	P00325;A0A087WUC4;A0A087WU81;D6RHZ6;P00325-2;P07327;P00326	Alcohol dehydrogenase 1B;Alcohol dehydrogenase 1A;Alcohol dehydrogenase 1C	ADH1B;ADH1A;ADH1C	2	0	0	2	0	0	6.1	375	0.0085509	1.2997	NaN	NaN	NaN	NaN	NaN	NaN	NaN	NaN	NaN	36520000	0	0
D6RH17;Q8IUN7;A0A0A0MS56;P28332;P28332-2	D6RH17;Q8IUN7;A0A0A0MS56;P28332;P28332-2	Alcohol dehydrogenase 6	ADH6	0	1	0	0	1	0	3.9	257	0.0072289	1.3484	NaN	NaN	NaN	NaN	NaN	NaN	NaN	NaN	NaN	0	33525000	0
P11766;H0YAG8;D6RAY0;D6R9G2;D6RFE4	P11766;H0YAG8	Alcohol dehydrogenase class-3	ADH5	15	15	12	15	15	12	35.3	374	0	320.37	1.3796	1.2211	0.88068	1.2483	1.0474	0.84574	1.3259	1.2118	0.92388	16853000000	19079000000	20025000000
H0Y2X5;P47895;H0YNQ3;H0YKF9	H0Y2X5;P47895	Aldehyde dehydrogenase family 1 member A3	ALDH1A3	4	2	2	2	0	0	8.1	405	0	3.3725	2.5022	2.5935	1.0905	NaN	NaN	NaN	NaN	NaN	NaN	41291000	0	0
Q8IZ83-3;Q8IZ83;F5H4B6;M0QY06;Q8IZ83-2	Q8IZ83-3;Q8IZ83;F5H4B6	Aldehyde dehydrogenase family 16 member A1	ALDH16A1	12	12	12	12	12	12	21.7	751	0	85.81	1.1132	1.0838	1.0439	1.192	1.1131	0.95723	1.2716	0.91087	0.79886	1770500000	1572400000	1663000000
P43353;P43353-2;A0A087X2D4;A0A087X192;Q9BUJ8;A0A087WTE0;A0A087WUF8;REV__A0A087WTE9	P43353;P43353-2;A0A087X2D4	Aldehyde dehydrogenase family 3 member B1	ALDH3B1	3	3	5	3	3	5	15.6	468	0	18.696	1.1118	1.5882	1.0519	1.0879	0.97358	0.79624	1.5974	1.0929	0.71051	191160000	154030000	529070000
P30837;A0A0U1RQK9	P30837	Aldehyde dehydrogenase X, mitochondrial	ALDH1B1	16	14	16	14	12	14	35.8	517	0	183.72	0.91354	1.0445	1.17	1.0534	0.87539	0.88339	0.7884	0.5897	0.77925	2323900000	2223400000	3448200000
P05091;P05091-2;F8VP50;S4R3S4	P05091;P05091-2	Aldehyde dehydrogenase, mitochondrial	ALDH2	21	23	21	18	19	17	48.9	517	0	183.22	1.0234	0.95479	0.95467	0.97335	1.1621	1.1542	1.1918	0.97574	0.81936	8025600000	8770800000	8757900000
A0A0A0MT30;Q04828;H0Y804;A6NHU4;P17516	A0A0A0MT30;Q04828;H0Y804;A6NHU4	Aldo-keto reductase family 1 member C1	AKR1C1	14	16	14	0	0	0	50.6	324	0	308.8	1.8967	0.9814	0.4937	1.4907	1.7814	1.1766	2.8926	2.1472	0.71362	22552000000	21958000000	17192000000
P52895;A0A0A0MSD5;B4DK69;S4R3P0;P52895-2	P52895;A0A0A0MSD5;B4DK69;S4R3P0	Aldo-keto reductase family 1 member C2	AKR1C2	13	14	13	3	2	3	50.5	323	0	16.965	2.0354	0.93044	0.48012	1.188	1.825	1.3392	3.6087	2.1667	0.5856	774820000	621300000	742510000
A0A0A0MSS8;P42330;S4R3Z2;S4R3D5;P42330-2	A0A0A0MSS8;P42330;S4R3Z2	Aldo-keto reductase family 1 member C3	AKR1C3	14	13	14	6	4	6	58.5	323	0	159.29	2.0536	0.9803	0.48066	0.96413	1.2851	1.3014	3.1334	3.0117	0.92556	886780000	1109800000	621110000
Q96C23;H7C320;H7C1B5;B8ZZ75	Q96C23;H7C320;H7C1B5	Aldose 1-epimerase	GALM	3	2	1	3	2	1	9.6	342	0	8.7921	1.1462	0.89078	0.73937	1.0943	1.561	1.4273	NaN	NaN	NaN	290380000	162880000	134150000
P15121;E9PCX2;E9PEF9;C9JRZ8;C9JRZ8-2	P15121;E9PCX2	Aldose reductase	AKR1B1	18	18	17	18	18	17	69.3	316	0	323.31	1.1411	0.92983	0.7715	1.1122	1.4466	1.3556	1.6108	1.3424	0.8452	17381000000	14528000000	13113000000
P05186-2;P05186-3;P05186	P05186-2;P05186-3;P05186	Alkaline phosphatase, tissue-nonspecific isozyme	ALPL	1	0	1	1	0	1	3.1	447	0.00095087	2.2856	NaN	NaN	NaN	NaN	NaN	NaN	NaN	NaN	NaN	4941900	0	2529200
O00116;B8ZZ81	O00116	Alkyldihydroxyacetonephosphate synthase, peroxisomal	AGPS	19	18	18	19	18	18	41.9	658	0	264.95	0.94766	0.92991	0.99417	1.0253	1.145	1.0328	1.0431	0.89211	0.85028	4180900000	6454200000	6367500000
Q6NUM9;Q6NUM9-2;H7C3J0;H7BZ81;H7BZ16;H0YGU3	Q6NUM9;Q6NUM9-2;H7C3J0;H7BZ81	All-trans-retinol 13,14-reductase	RETSAT	14	11	11	14	11	11	27.4	610	0	165.23	0.69918	0.71819	1.0146	1.1839	1.9209	1.5759	1.7001	1.0155	0.55383	3907700000	2526500000	2927200000
Q6PD74;Q6PD74-2;H0YL49	Q6PD74;Q6PD74-2	Alpha- and gamma-adaptin-binding protein p34	AAGAB	4	2	2	4	2	2	23.5	315	0	23.838	1.2233	1.1159	0.91031	1.6471	1.1391	NaN	0.94801	1.0436	1.0846	335720000	288260000	231560000
Q495W5;Q495W5-2	Q495W5;Q495W5-2	Alpha-(1,3)-fucosyltransferase 11	FUT11	7	4	4	7	4	4	28.5	492	0	35.377	0.98683	0.96979	0.97323	0.79629	0.79812	0.97887	1.0255	1.1383	1.0359	428960000	347530000	365100000
Q9BYC5;G3XAD2;Q9BYC5-3;Q9BYC5-2;Q9BYC5-4	Q9BYC5;G3XAD2;Q9BYC5-3;Q9BYC5-2	Alpha-(1,6)-fucosyltransferase	FUT8	9	7	8	9	7	8	24.7	575	0	22.068	0.63066	0.61722	0.99689	0.69276	1.2797	1.9925	1.2176	0.9306	0.73045	578560000	1901000000	654500000
Q8NFV4-4;Q8NFV4;Q8NFV4-6;H7C396;C9J7Q4;H7BZ58;Q8NFV4-5;H0YC52;Q8NFV4-3;Q8NFV4-2	Q8NFV4-4;Q8NFV4;Q8NFV4-6	Alpha/beta hydrolase domain-containing protein 11	ABHD11	11	10	8	11	10	8	61.7	308	0	55.56	0.49375	0.59414	1.2802	0.76527	1.6133	2.0978	1.2891	0.82473	0.58027	929780000	1000700000	699120000
Q96IU4;B4DQI4;F8W9U3;Q96IU4-2	Q96IU4;B4DQI4;F8W9U3	Alpha/beta hydrolase domain-containing protein 14B	ABHD14B	9	9	9	9	9	9	51	210	0	223.43	1.5827	1.2861	0.86127	1.1006	0.90655	0.85621	1.1986	1.2844	1.0241	10513000000	6610900000	7895200000
Q5VST6;Q5VST6-2	Q5VST6;Q5VST6-2	Alpha/beta hydrolase domain-containing protein 17B	ABHD17B	5	4	4	5	4	4	29.5	288	0	27.711	0.55732	0.61792	0.87592	1.1978	3.4408	2.3835	2.2357	1.1347	0.48672	316960000	231120000	350360000
A0A087WZ62;Q9H6U8;Q9H6U8-3;H0YCW6;Q9H6U8-2;Q9H6U8-4;A0A087WV58;A0A087WVC0;A0A087WZY8	A0A087WZ62;Q9H6U8;Q9H6U8-3;H0YCW6;Q9H6U8-2;Q9H6U8-4	Alpha-1,2-mannosyltransferase ALG9	ALG9	2	1	2	2	1	2	5.6	844	0	6.0249	0.68497	0.90645	1.9348	1.0311	1.0334	0.94287	0.88397	0.9157	1.0183	136240000	55297000	103360000
Q9H553;Q9H553-2;A0A0A0MTE0	Q9H553;Q9H553-2	Alpha-1,3/1,6-mannosyltransferase ALG2	ALG2	9	9	9	9	9	9	32.7	416	0	60.171	0.91912	0.97327	1.1362	1.248	1.0155	0.92615	1.095	0.98642	0.87936	1743700000	2133200000	2189400000
P26572;D6RF69;D6RA48;D6RBS3;D6RAK2;D6R9U2;D6RD15;D6RB69;D6RHZ8	P26572	Alpha-1,3-mannosyl-glycoprotein 2-beta-N-acetylglucosaminyltransferase	MGAT1	10	10	8	10	10	8	30.8	445	0	140.74	0.60776	0.62425	1.1234	1.0033	1.7346	1.8044	1.4266	0.87071	0.62493	1477100000	1871300000	1544400000
Q9UQ53-2;Q9UQ53;Q9UQ53-3;H0YB84;H0YB89;H0YC13;H0YC11;H0YC56;E5RFL0;E5RFS3;H0YB63;H0YC79	Q9UQ53-2;Q9UQ53;Q9UQ53-3;H0YB84;H0YB89	Alpha-1,3-mannosyl-glycoprotein 4-beta-N-acetylglucosaminyltransferase B	MGAT4B	4	5	7	4	5	7	22.7	547	0	45.088	0.5334	0.68358	1.304	1.1991	2.6685	2.1874	2.0894	1.1008	0.49219	369090000	301460000	467330000
Q10469	Q10469	Alpha-1,6-mannosyl-glycoprotein 2-beta-N-acetylglucosaminyltransferase	MGAT2	2	1	1	2	1	1	9.4	447	0	9.4323	0.50939	0.73168	1.4153	NaN	NaN	NaN	NaN	NaN	NaN	505420000	137860000	92187000
Q13424-2;Q13424	Q13424-2;Q13424	Alpha-1-syntrophin	SNTA1	5	3	4	4	3	3	14.4	430	0	16.155	1.2827	0.93287	0.76165	1.5841	1.9903	1.3142	2.6313	1.4235	0.58422	261980000	182720000	154030000
P30533;D6REW6	P30533	Alpha-2-macroglobulin receptor-associated protein	LRPAP1	33	30	28	33	30	28	61.6	357	0	323.31	0.92658	0.84647	0.93916	1.0413	1.3847	1.3502	1.3049	1.1477	0.84897	8215300000	6726100000	8656700000
P12814-3;P12814;H0YJW3;G3V2N5;H7C5W8;G3V2W4;P35609-2;P35609;H0YJ11;G3V5M4;F6THM6;G3V2X9;G3V2E8;G3V380	P12814-3;P12814	Alpha-actinin-1	ACTN1	73	75	75	2	2	2	81.9	914	0	323.31	1.1467	1.2358	1.0483	1.0402	0.85332	0.76614	0.84584	0.8879	1.0543	148910000000	150820000000	152010000000
O43707;O43707-2;F5GXS2;O43707-3;K7EJH8;K7EP19;D6RH00	O43707;O43707-2	Alpha-actinin-4	ACTN4	74	80	78	31	33	31	80.7	911	0	323.31	1.0327	1.1133	1.0386	0.98864	0.95679	0.91241	1.0006	0.911	0.92732	239320000000	230200000000	263010000000
E7EV99;E7ENY0;P35611-2;P35611-6;P35611;P35611-3;P35611-4;A0A0A0MSR2;P35611-5;H0Y9H2;D6RF25;D6RJE2;D6RAH3;H0YFD8;H0YG19;P35612-2;P35612-8;P35612-9;P35612-4;P35612-3;P35612	E7EV99;E7ENY0;P35611-2;P35611-6;P35611;P35611-3;P35611-4;A0A0A0MSR2;P35611-5;H0Y9H2	Alpha-adducin	ADD1	19	19	20	19	19	20	40	632	0	257.35	1.5268	1.2618	0.85668	0.81558	0.72662	0.83715	0.93323	1.2854	1.4219	6975500000	7474600000	6740200000
P49419-2;P49419;F8VS02;A0A140T9V3;P49419-4;A0A0J9YWF7;F8VVF2;H0YHM6;A0A0J9YWM6;F8WDY6;F8WD33;A0A0J9YWK1	P49419-2;P49419;F8VS02;A0A140T9V3;P49419-4;A0A0J9YWF7	Alpha-aminoadipic semialdehyde dehydrogenase	ALDH7A1	20	21	19	20	21	19	51.1	511	0	323.31	0.92612	1.0268	1.0784	0.83653	0.93936	1.1283	0.93589	0.94997	0.9732	8804100000	13444000000	13248000000
F8WAH1;Q9UDR5;F8WE53	F8WAH1;Q9UDR5	Alpha-aminoadipic semialdehyde synthase, mitochondrial;Lysine ketoglutarate reductase;Saccharopine dehydrogenase	AASS	4	2	2	4	2	2	8.6	732	0	14.95	0.6957	0.65654	0.93598	0.63438	1.2951	1.9667	1.4074	1.1131	0.87844	159340000	78740000	147340000
P61163;R4GMT0	P61163;R4GMT0	Alpha-centractin	ACTR1A	18	18	19	11	11	11	60.6	376	0	323.31	0.87739	0.92576	1.059	1.1336	1.3164	1.104	1.2576	1.0691	0.84602	19292000000	13332000000	14861000000
E9PR44;P02511;A0A024R3B9;E9PJL7;E9PNH7;E9PRA8;E9PS12;H0YCW8;E9PRS4	E9PR44;P02511;A0A024R3B9;E9PJL7;E9PNH7;E9PRA8	Alpha-crystallin B chain	CRYAB	17	17	17	17	17	17	92.5	174	0	323.31	0.69166	0.72207	1.1091	1.3329	2.7718	2.184	2.5891	1.1389	0.41721	15859000000	18637000000	16075000000
A6NMQ3;Q5T5H1;O43768-2;O43768;O43768-9;O43768-3;O43768-4;O43768-6;O43768-5;O43768-7;O43768-8;H3BTD3	A6NMQ3;Q5T5H1;O43768-2;O43768;O43768-9;O43768-3;O43768-4;O43768-6;O43768-5;O43768-7	Alpha-endosulfine	ENSA	3	4	5	2	3	4	41.4	140	0	16.666	0.82765	0.78566	1.0082	1.1051	0.78006	0.85592	0.86426	1.1324	1.161	188430000	138180000	417100000
P06733;P06733-2;K7EM90;E5RI09;E5RG95;K7EPM1;K7EKN2;E5RGZ4	P06733;P06733-2	Alpha-enolase	ENO1	37	37	38	36	36	37	75.1	434	0	323.31	1.0415	1.0446	1.0097	0.97535	0.95402	0.96311	0.90615	0.99331	1.0738	158260000000	207590000000	161620000000
P06280;V9GYN5	P06280	Alpha-galactosidase A	GLA	5	5	2	5	5	2	15.2	429	0	17.532	1.2882	1.0919	0.95853	1.1413	0.88245	0.64531	0.66891	0.97489	1.2319	956610000	225090000	71138000
Q12800-3;Q12800;F8VX55;Q12800-2;Q12800-4;F8VWL0;Q9NZI6	Q12800-3;Q12800;F8VX55;Q12800-2;Q12800-4;F8VWL0	Alpha-globin transcription factor CP2	TFCP2	3	3	3	2	2	2	12.2	451	0	12.421	1.0358	1.8593	1.866	0.82267	0.61018	0.71576	0.64407	0.81899	1.1842	198730000	230990000	150020000
Q16352;A0A087WYG8	Q16352;A0A087WYG8	Alpha-internexin	INA	5	3	3	3	1	1	9	499	0	8.6288	0.74949	0.81447	1.0369	NaN	NaN	NaN	NaN	NaN	NaN	66629000	13675000	7927200
Q9C0B1;Q9C0B1-4;X6R3I0;Q9C0B1-2	Q9C0B1	Alpha-ketoglutarate-dependent dioxygenase FTO	FTO	5	5	8	5	5	8	20.6	505	0	91.663	1.1355	1.2596	0.9851	0.76305	0.55967	0.80848	0.55836	0.88187	1.4293	572720000	621970000	829750000
P35475;D6REB5;P35475-2;H0Y9B3;D6R9D5;D6RBD5	P35475;D6REB5;P35475-2	Alpha-L-iduronidase	IDUA	11	13	11	11	13	11	22.5	653	0	71.112	1.7745	1.5884	0.83145	1.1767	0.47097	0.41358	0.54456	1.1185	1.8433	1376600000	2168500000	1174700000
Q16706;H0YLL4;H0YLU3;H0YKH9	Q16706	Alpha-mannosidase 2	MAN2A1	34	37	39	33	37	39	42.9	1144	0	323.31	0.56901	0.69089	1.1547	0.82755	1.5432	1.7273	1.3766	0.90727	0.63223	5642000000	7398700000	7750700000
Q9NTJ4-2;Q9NTJ4;Q9NTJ4-4;Q9NTJ4-3;A0A0C4DGU9	Q9NTJ4-2;Q9NTJ4;Q9NTJ4-4;Q9NTJ4-3;A0A0C4DGU9	Alpha-mannosidase 2C1	MAN2C1	3	3	3	3	3	3	5.5	1017	0	10.806	0.8127	1.0685	1.0211	0.90236	0.97386	1.0416	1.2739	1.0963	1.1061	214490000	209430000	100960000
H0YLB9;P49641-1;P49641;A0A0C4DGL1;H0YNG5;P49641-2;H0YKT0;H0YKM7	H0YLB9;P49641-1;P49641;A0A0C4DGL1;H0YNG5;P49641-2;H0YKT0;H0YKM7	Alpha-mannosidase 2x	MAN2A2	3	2	1	2	2	1	5.8	793	0.0082645	1.3198	0.73775	0.40142	0.50507	0.58422	2.3176	3.8084	NaN	NaN	NaN	33545000	79803000	26671000
D6RB81;Q9UHK6;Q9UHK6-5	D6RB81;Q9UHK6;Q9UHK6-5	Alpha-methylacyl-CoA racemase	AMACR	2	0	1	2	0	1	7.9	367	0	10.578	1.0594	0.73012	0.67352	NaN	NaN	NaN	NaN	NaN	NaN	191630000	0	61484000
P17050	P17050	Alpha-N-acetylgalactosaminidase	NAGA	8	7	8	8	7	8	24.1	411	0	101.73	2.6385	2.153	0.84876	1.1236	0.45539	0.37061	0.53617	0.9375	1.637	1290800000	1134300000	1287500000
P54802;K7ENX5;K7EQH9	P54802	Alpha-N-acetylglucosaminidase;Alpha-N-acetylglucosaminidase 82 kDa form;Alpha-N-acetylglucosaminidase 77 kDa form	NAGLU	20	20	17	20	20	17	41.6	743	0	227.4	2.3554	1.5082	0.64652	1.5546	1.0644	0.6635	1.4508	1.2967	0.95079	8407600000	6628900000	5367000000
J3KNQ4;Q9NVD7;E9PS97;Q9NVD7-2	J3KNQ4;Q9NVD7;E9PS97	Alpha-parvin	PARVA	15	17	17	12	14	14	42.7	412	0	263.22	1.4461	1.362	1.0263	1.0301	0.73658	0.70174	0.76624	1.0032	1.3503	11681000000	13719000000	12207000000
M0R0Y2;P54920;M0R2M1;M0R213;M0R027;M0R058;M0R0I4;A0A087WZQ7;Q9H115-3;Q9H115-2;Q9H115;M0QZM9;M0QZN5;M0R031	M0R0Y2;P54920;M0R2M1	Alpha-soluble NSF attachment protein	NAPA	17	16	15	17	16	15	67.2	256	0	323.31	0.89125	0.81462	0.9284	1.1989	1.4747	1.3029	1.4946	1.1142	0.72246	13793000000	12907000000	12229000000
E7EPV7;P37840-2;P37840;D6RA31;H6UYS7;P37840-3;Q16143;G4Y816	E7EPV7;P37840-2;P37840;D6RA31;H6UYS7;P37840-3	Alpha-synuclein	SNCA	6	5	7	6	5	7	63.5	115	0	86.589	0.1713	0.1763	1.0157	2.0888	14.226	6.8742	11.898	1.3506	0.1041	418160000	958980000	611700000
P40222	P40222	Alpha-taxilin	TXLNA	18	21	16	18	21	16	53.1	546	0	310.26	1.0406	1.1991	1.1247	1.0687	0.93347	0.81417	0.7417	0.8909	1.1112	1914500000	1582200000	1963300000
Q5QPC2;Q9BTX7	Q5QPC2;Q9BTX7	Alpha-tocopherol transfer protein-like	TTPAL	1	2	1	1	2	1	10	279	0	18.822	0.66742	0.96695	1.4431	0.77228	0.86499	1.1529	NaN	NaN	NaN	187100000	95989000	62027000
Q96Q42;Q96Q42-3;Q96Q42-2	Q96Q42;Q96Q42-3	Alsin	ALS2	1	2	2	1	2	2	2.8	1657	0	10.152	NaN	NaN	NaN	0.78401	1.2384	1.2998	1.0641	1.2141	0.92224	50425000	73421000	81329000
P21397;P21397-2;P27338-2;P27338	P21397;P21397-2	Amine oxidase [flavin-containing] A	MAOA	3	1	0	3	1	0	8.5	527	0	3.8085	0.35577	0.37581	1.0691	NaN	NaN	NaN	NaN	NaN	NaN	101850000	9333500	0
Q12904;Q12904-2;D6R937	Q12904;Q12904-2	Aminoacyl tRNA synthase complex-interacting multifunctional protein 1;Endothelial monocyte-activating polypeptide 2	AIMP1	13	11	13	13	11	13	56.1	312	0	212.98	1.014	1.0019	1.0176	0.98676	0.82329	0.80237	0.80873	0.99597	1.1792	7307000000	7738800000	6289300000
Q13155;F8W950;A8MU58;F8WCL2	Q13155;F8W950;A8MU58	Aminoacyl tRNA synthase complex-interacting multifunctional protein 2	AIMP2	11	8	6	11	8	6	46.6	320	0	95.02	0.99452	0.96892	0.97555	0.9512	0.93904	1.0052	0.76745	0.93695	1.2358	2131600000	2111700000	1681700000
Q03154;Q03154-4;C9JMV9;Q03154-2;Q03154-3;C9JYZ0;F8WC59	Q03154;Q03154-4;C9JMV9;Q03154-2;Q03154-3	Aminoacylase-1	ACY1;ABHD14A-ACY1	9	13	10	9	13	10	55.9	408	0	58.667	1.0372	0.97523	0.90967	1.6152	1.7309	1.0573	1.9283	1.0713	0.60089	1098800000	999680000	601490000
Q9H4A4;A6NKB8;C9JMZ3;A0A087WU27;A0A087WUS4;H7C2T3	Q9H4A4;A6NKB8	Aminopeptidase B	RNPEP	29	27	31	29	27	31	56	650	0	323.31	1.179	1.1174	0.9316	1.0017	1.1017	1.0557	1.1708	1.1932	0.97557	10921000000	10174000000	11070000000
P15144;H0YKT6;H0YLZ8;H0YMC1;H0YM04	P15144	Aminopeptidase N	ANPEP	58	58	59	58	58	59	54.5	967	0	323.31	0.91507	0.73986	0.83245	1.0948	1.4856	1.2775	1.6732	1.2893	0.78891	219340000000	190630000000	217990000000
Q08117;K7ELE3;Q08117-2;K7ELQ8;K7EQH5	Q08117;K7ELE3;Q08117-2	Amino-terminal enhancer of split	AES	2	2	2	2	2	2	20.3	197	0	4.7195	1.1431	1.2465	1.109	1.1107	0.8677	0.77938	0.59689	1.0016	0.94407	77118000	40979000	287460000
Q01433-3;Q01433-5;Q01433-2;Q01433-4;Q01433;H0Y360;E9PIJ1;H0YCL9;H0YF16;E9PJF6	Q01433-3;Q01433-5;Q01433-2;Q01433-4;Q01433;H0Y360	AMP deaminase 2	AMPD2	16	18	18	16	18	18	26.8	760	0	181.13	0.98948	1.0505	1.1083	0.9611	1.0619	1.0836	1.0512	1.0824	1.0811	2124600000	2673300000	2912100000
E9PKC5;Q01432-3;Q01432;Q01432-5;Q01432-4;Q01432-6;E9PPG2;E9PIR5;E9PLK6;Q01432-2	E9PKC5;Q01432-3;Q01432;Q01432-5;Q01432-4;Q01432-6	AMP deaminase 3	AMPD3	2	1	2	2	1	2	4.4	677	0.00016335	2.9388	1.0485	0.63922	0.77383	NaN	NaN	NaN	1.711	1.4013	0.80769	94798000	31580000	104100000
P49418-2;P49418;S4R418;F5H0W4;A0A0A0MT10;H0Y7T8;A0A087X188;Q9UBW5-2;Q9UBW5	P49418-2;P49418	Amphiphysin	AMPH	2	4	3	1	2	3	9.3	653	0	10.242	0.68413	1.0427	1.4578	0.72285	0.86662	1.1729	0.80247	0.84459	1.1332	178520000	197000000	247700000
Q86SJ2	Q86SJ2	Amphoterin-induced protein 2	AMIGO2	1	1	1	1	1	1	2.7	522	0.0089942	1.2965	NaN	NaN	NaN	NaN	NaN	NaN	NaN	NaN	NaN	15670000	18976000	16335000
Q02410-2;Q02410;A0A0G2JMD7;A0A0D9SFA9;Q99767-2;Q99767	Q02410-2;Q02410;A0A0G2JMD7	Amyloid beta A4 precursor protein-binding family A member 1	APBA1	4	3	7	4	3	7	13.4	826	0	9.6944	1.2061	0.91578	0.81598	0.69002	1.1316	0.9878	1.238	1.1839	0.95257	100140000	80784000	210320000
A0A075B7G8;J3KPL8;O00213-2;O00213;A0A087X0V7;A0A087WYH9;O00213-4;O00213-6;O00213-3;O00213-5;V9GY97;V9GYR7	A0A075B7G8;J3KPL8;O00213-2;O00213;A0A087X0V7;A0A087WYH9;O00213-4;O00213-6;O00213-3;O00213-5;V9GY97	Amyloid beta A4 precursor protein-binding family B member 1	TIGD4;APBB1	1	2	3	1	2	3	9.1	707	0	20.888	NaN	NaN	NaN	0.49856	0.81289	1.55	1.2605	1.1682	0.87405	21406000	91167000	85273000
D6RGD4;D6RAJ4;D6RD19;H0YA92;H0YAJ5;G5E9Y1;Q92870-3;Q92870;Q92870-4	D6RGD4;D6RAJ4;D6RD19;H0YA92;H0YAJ5;G5E9Y1;Q92870-3;Q92870;Q92870-4	Amyloid beta A4 precursor protein-binding family B member 2	APBB2	1	0	0	1	0	0	19.5	87	0.00032378	2.7015	NaN	NaN	NaN	NaN	NaN	NaN	NaN	NaN	NaN	20196000	0	0
P05067;E9PG40;P05067-6;P05067-11;P05067-8;P05067-9;A0A0A0MRG2;P05067-4;P05067-5;P05067-7;P05067-10;P05067-3;H7C0V9;H7C2L2;P05067-2	P05067;E9PG40;P05067-6;P05067-11;P05067-8;P05067-9;A0A0A0MRG2;P05067-4;P05067-5;P05067-7;P05067-10;P05067-3	Amyloid beta A4 protein;N-APP;Soluble APP-alpha;Soluble APP-beta;C99;Beta-amyloid protein 42;Beta-amyloid protein 40;C83;P3(42);P3(40);C80;Gamma-secretase C-terminal fragment 59;Gamma-secretase C-terminal fragment 57;Gamma-secretase C-terminal fragment 50;C31	APP	23	22	19	22	21	18	36.9	770	0	260.16	0.67652	0.6037	0.96513	1.1284	2.4719	2.1766	2.3963	1.2142	0.52974	2755100000	3374900000	3015100000
Q06481-5;Q06481-4;Q06481-2;Q06481-3;Q06481-6;Q06481;E9PK76;E9PQS3;E9PSC7	Q06481-5;Q06481-4;Q06481-2;Q06481-3;Q06481-6;Q06481	Amyloid-like protein 2	APLP2	15	16	16	14	15	15	37.9	522	0	323.31	0.52704	0.43371	0.82207	1.186	4.1515	3.2524	3.4989	1.4495	0.38221	1673400000	3911200000	2959900000
E5RK75;E5RJ74;E5RGE5;E5RI74;Q8TCF1-2;Q8TCF1-4;Q8TCF1	E5RK75;E5RJ74;E5RGE5;E5RI74;Q8TCF1-2;Q8TCF1-4;Q8TCF1	AN1-type zinc finger protein 1	ZFAND1	1	1	1	1	1	1	9.3	97	0.0035115	1.6175	NaN	NaN	NaN	NaN	NaN	NaN	NaN	NaN	NaN	83455000	109230000	34589000
H3BV90;Q6FI81;H3BT65;Q6FI81-3;H3BUG4;H3BPG7;H3BQ23;Q6FI81-2	H3BV90;Q6FI81;H3BT65;Q6FI81-3;H3BUG4;H3BPG7	Anamorsin	CIAPIN1	6	6	4	6	6	4	34.1	246	0	9.4797	0.88693	0.96414	1.0399	1.1732	1.1087	1.0467	0.91797	0.97105	1.3348	43133000	144140000	39308000
Q9H1A4;H0Y564;F8WAS1	Q9H1A4;H0Y564	Anaphase-promoting complex subunit 1	ANAPC1	10	11	10	10	11	10	10	1944	0	67.237	0.95557	1.1501	1.053	0.85378	0.93238	1.0691	0.84116	0.97002	1.0449	530270000	673020000	709050000
D6R9Q5;D6RD74;D6RA92;Q9UM13	D6R9Q5;D6RD74;D6RA92;Q9UM13	Anaphase-promoting complex subunit 10	ANAPC10	0	0	1	0	0	1	11	109	0.0067884	1.3866	NaN	NaN	NaN	NaN	NaN	NaN	NaN	NaN	NaN	0	0	9356600
Q9BS18	Q9BS18	Anaphase-promoting complex subunit 13	ANAPC13	0	1	1	0	1	1	13.5	74	0.006199	1.4185	NaN	NaN	NaN	NaN	NaN	NaN	NaN	NaN	NaN	0	18203000	17870000
F5GXB9;F5H2T3;F8WDQ6;F5H3R3;F5H6E4;G5EA39;P60006;P60006-2	F5GXB9;F5H2T3;F8WDQ6;F5H3R3;F5H6E4;G5EA39;P60006;P60006-2	Anaphase-promoting complex subunit 15	ANAPC15	1	1	0	1	1	0	22.2	45	0.0042657	1.5615	0.99467	2.0745	2.1952	NaN	NaN	NaN	NaN	NaN	NaN	18787000	21365000	0
Q96DE5;A0A087WUN5	Q96DE5;A0A087WUN5	Anaphase-promoting complex subunit 16	ANAPC16	2	2	2	2	2	2	37.3	110	0	7.0639	0.89174	1.0018	1.1729	NaN	NaN	NaN	0.44467	1.0151	2.1876	101370000	161030000	145090000
Q9UJX6-2;Q9UJX6	Q9UJX6-2;Q9UJX6	Anaphase-promoting complex subunit 2	ANAPC2	1	3	4	1	3	4	6.7	819	0	5.4685	NaN	NaN	NaN	0.92192	1.0545	1.1378	0.93073	1.0234	1.2426	106370000	195060000	243910000
Q9UJX5;Q9UJX5-3;Q9UJX5-2;D6RAP6;D6RFM7	Q9UJX5;Q9UJX5-3;Q9UJX5-2	Anaphase-promoting complex subunit 4	ANAPC4	7	4	5	7	4	5	14.2	808	0	27.355	0.971	0.919	1.1331	0.95548	0.6591	0.80474	0.71905	0.93767	1.3374	359220000	137230000	244770000
F5H0F9;Q9UJX4-3;Q9UJX4;F5GY68;H0YFB5;Q9UJX4-2;F5H0N1;F5H3S5;F5GZ05	F5H0F9;Q9UJX4-3;Q9UJX4;F5GY68	Anaphase-promoting complex subunit 5	ANAPC5	8	6	5	8	6	5	17.5	742	0	20.648	1.1461	0.99791	0.93936	0.88942	0.98529	0.89649	0.88076	0.95665	1.0657	424370000	295200000	158710000
Q9UJX3-2;Q9UJX3;H0YIX7	Q9UJX3-2;Q9UJX3	Anaphase-promoting complex subunit 7	ANAPC7	5	3	4	5	3	4	14.5	537	0	23.108	1.1067	1.1325	1.0885	7.8571	0.58082	0.83441	0.5992	0.86287	1.4447	271910000	318660000	268090000
Q8NHZ8	Q8NHZ8	Anaphase-promoting complex subunit CDC26	CDC26	1	2	1	1	2	1	24.7	85	0	4.0064	NaN	NaN	NaN	0.77491	0.54179	0.59901	NaN	NaN	NaN	0	243090000	89863000
Q9Y679-2;Q9Y679;Q9Y679-3	Q9Y679-2;Q9Y679;Q9Y679-3	Ancient ubiquitous protein 1	AUP1	3	4	3	3	4	3	16.8	410	0	41.796	0.60104	0.66243	1.1153	0.84246	1.1852	1.6528	0.83803	0.7474	1.0071	344860000	165820000	279040000
C9JG97;C9JEH3;Q13685;H7C0R2;C9JTS3	C9JG97;C9JEH3;Q13685;H7C0R2;C9JTS3	Angio-associated migratory cell protein	AAMP	5	4	4	5	4	4	19.3	415	0	58.801	1.1728	1.0961	0.93852	1.037	1.1018	0.93681	0.8853	0.99268	1.0933	336030000	371310000	366620000
Q9UKU9;Q9UKU9-2;K7EKF6;Q8NI99;O95841	Q9UKU9;Q9UKU9-2	Angiopoietin-related protein 2	ANGPTL2	15	9	5	15	9	5	32	493	0	125.59	0.43707	0.43927	1.1294	1.0296	2.4809	2.4996	1.6889	0.89581	0.49412	1823600000	2250400000	805560000
P12821;A0A0A0MSN4;P12821-2;P12821-4;P12821-3;F6X3S4;J3KTB8;J3KSQ5;J3QLR4;J3QRX8;J3KRH5;J3KTH9;J3KS28	P12821;A0A0A0MSN4;P12821-2;P12821-4;P12821-3;F6X3S4	Angiotensin-converting enzyme;Angiotensin-converting enzyme, soluble form	ACE	10	11	13	10	11	13	15.7	1306	0	44.812	1.1155	0.92932	0.81488	0.909	1.0238	1.0229	1.4997	1.2849	0.82416	699160000	815020000	893920000
J3KNG9;P04920-2;P04920-3;P04920;C9J722;C9J035;C9J9M9;H7C1Z2;E9PCP1;F8WD49;P48751-2;P48751;P48751-3	J3KNG9;P04920-2;P04920-3;P04920	Anion exchange protein 2	SLC4A2	1	3	2	1	3	2	4.9	1159	0	28.854	0.49817	0.59751	1.1381	0.76049	3.5366	9.6437	3.8817	1.5551	0.31699	10729000	83328000	87518000
Q9P0K7-4;Q9P0K7;Q9P0K7-3;Q9P0K7-2;D6RB27;D6R9G4;D6RBY4;D6REL2;D6R9G6;D6RF74;D6RE17;D6RB25;D6RBW6;H0Y518;Q9C0D0-2;Q9C0D0	Q9P0K7-4;Q9P0K7;Q9P0K7-3;Q9P0K7-2	Ankycorbin	RAI14	49	47	49	48	46	48	58	951	0	323.31	1.1733	1.1438	0.95427	1.0479	0.85806	0.80211	0.83941	0.99507	1.1653	9904900000	10112000000	11927000000
Q8N961;Q8N961-2	Q8N961;Q8N961-2	Ankyrin repeat and BTB/POZ domain-containing protein 2	ABTB2	3	2	2	3	2	2	3.3	1025	0	3.8014	1.1164	0.90553	0.88867	1.1234	1.4668	1.277	1.7443	1.424	0.63621	69813000	69445000	44965000
Q9P2R3;Q9P2R3-2;Q9P2R3-4;I3L3P8;K7EPT2;I3L1Z9	Q9P2R3;Q9P2R3-2;Q9P2R3-4	Ankyrin repeat and FYVE domain-containing protein 1	ANKFY1	22	23	25	22	23	25	32.2	1169	0	323.31	1.1764	1.1036	0.92467	1.0094	0.98038	0.90455	1.0723	1.0482	0.94564	3132200000	3585900000	3907000000
Q9P2G1	Q9P2G1	Ankyrin repeat and IBR domain-containing protein 1	ANKIB1	0	1	2	0	1	2	3.1	1089	0	10.942	NaN	NaN	NaN	NaN	NaN	NaN	1.7952	1.415	0.66238	0	73342000	106300000
Q8IWZ3;Q8IWZ3-4;Q8IWZ3-6;E9PDP5;H7C2F5;H3BLS9;Q8IWZ3-5;Q8IWZ3-2;Q8IWZ3-3;D6RHC4	Q8IWZ3;Q8IWZ3-4;Q8IWZ3-6;E9PDP5	Ankyrin repeat and KH domain-containing protein 1	ANKHD1	10	11	7	2	1	1	7.5	2542	0	24.132	0.86764	1.0502	1.1991	0.9962	1.0335	1.0484	0.83013	0.96467	1.1122	230660000	191850000	201200000
Q86XL3;Q86XL3-2;F5H6J0;F5H1D4;Q86XL3-3	Q86XL3;Q86XL3-2	Ankyrin repeat and LEM domain-containing protein 2	ANKLE2	5	3	5	5	3	5	11.4	938	0	27.352	1.0795	1.1534	1.1183	0.97602	0.85756	0.77639	1.546	0.96444	0.68152	133020000	69803000	153480000
G3V0G5;Q8IV38	G3V0G5;Q8IV38	Ankyrin repeat and MYND domain-containing protein 2	ANKMY2	2	2	1	2	2	1	9.4	341	0	7.7706	0.86247	1.056	1.1171	1.1373	1.0917	0.96547	NaN	NaN	NaN	97805000	85954000	54159000
Q92625	Q92625	Ankyrin repeat and SAM domain-containing protein 1A	ANKS1A	1	1	2	1	1	2	3.1	1134	0.00094862	2.2447	NaN	NaN	NaN	1.3946	1.9855	1.3581	0.90259	0.96634	1.1583	2020300	9939600	5479400
F6TX30;Q9NWX5;Q9NWX5-2	F6TX30;Q9NWX5;Q9NWX5-2	Ankyrin repeat and SOCS box protein 6	ASB6	2	0	0	2	0	0	7.1	392	0.0089901	1.2917	0.697	0.431	0.67144	NaN	NaN	NaN	NaN	NaN	NaN	45859000	0	0
B8ZZS4;Q9H8Y5	B8ZZS4;Q9H8Y5	Ankyrin repeat and zinc finger domain-containing protein 1	ANKZF1	2	2	3	2	2	3	6.8	516	0	4.768	1.169	1.2376	1.0054	1.0369	1.0047	0.72406	0.50987	0.92975	1.5872	91128000	78119000	103270000
Q8IUW1;Q9NXR5-2;Q9NXR5	Q8IUW1;Q9NXR5-2;Q9NXR5	Ankyrin repeat domain-containing protein 10	ANKRD10	1	1	1	1	1	1	6.8	161	0	3.2319	0.91082	0.7166	0.83521	NaN	NaN	NaN	1.4365	1.3639	0.98372	25364000	20351000	27160000
Q6UB99	Q6UB99	Ankyrin repeat domain-containing protein 11	ANKRD11	0	3	3	0	3	3	3	2663	0	20.187	NaN	NaN	NaN	0.86515	0.73496	0.82123	0.44161	0.77818	1.5612	0	90477000	76205000
Q8IZ07;H0YIN8;S4R3D2;F8W150;S4R3U2;Q6ZTN6-2;Q6ZTN6;Q6ZTN6-3	Q8IZ07;H0YIN8	Ankyrin repeat domain-containing protein 13A	ANKRD13A	7	7	7	7	7	7	18	590	0	26.702	1.4935	1.5481	0.97222	1.0544	0.6879	0.65896	0.77239	0.96573	1.326	408220000	536610000	540640000
H0YM23;O75179-7;O75179-2;O75179;O75179-6;H0YLQ3;O75179-3;O75179-4;O75179-5	H0YM23;O75179-7;O75179-2;O75179;O75179-6;H0YLQ3;O75179-3;O75179-4	Ankyrin repeat domain-containing protein 17	ANKRD17	10	13	7	5	6	4	7.5	2487	0	68.181	0.99856	1.0663	1.0478	1.0113	0.92265	0.81192	0.73033	0.97694	1.3665	1237100000	749960000	605190000
Q53RE8	Q53RE8	Ankyrin repeat domain-containing protein 39	ANKRD39	1	1	1	1	1	1	10.9	183	0	8.2346	1.6797	1.2258	0.76706	1.4183	0.7756	0.4956	1.3349	1.0648	0.7675	62455000	98184000	81329000
Q9ULJ7-2;Q9ULJ7	Q9ULJ7-2;Q9ULJ7	Ankyrin repeat domain-containing protein 50	ANKRD50	0	3	1	0	3	1	4.2	1250	0.0032105	1.6307	NaN	NaN	NaN	0.91374	0.84536	1.2692	NaN	NaN	NaN	0	137360000	59465000
Q53LP3	Q53LP3	Ankyrin repeat domain-containing protein SOWAHC	SOWAHC	2	1	2	2	1	2	9.7	525	0	18.492	1.2057	1.2956	1.1492	NaN	NaN	NaN	1.1513	0.92528	0.80309	64519000	39637000	65954000
I6L894;Q01484;Q01484-5;Q01484-2;E9PCH6;D6RHE1;E9PHW9;H0Y931;A0A0U1RQN6;B7Z651;Q01484-7;H0Y8Y2;A0A087WZ65	I6L894;Q01484;Q01484-5;Q01484-2;E9PCH6;D6RHE1;E9PHW9;H0Y931	Ankyrin-2	ANK2	12	16	15	7	12	10	6.7	3924	0	91.461	1.4322	1.1375	0.90368	1.4408	2.3077	1.0881	1.5723	1.2899	0.67403	790070000	977460000	924940000
Q12955;A0A087WTF3;A0A087WUY3;Q12955-6;Q12955-7;Q12955-5;Q12955-4;D6RFK6;B1AQT1;A0A087WZ26	Q12955;A0A087WTF3	Ankyrin-3	ANK3	2	4	3	1	3	2	1.1	4377	0.0048647	1.5266	1.0663	1.1669	1.1561	0.99762	0.92005	0.93036	0.79131	0.97556	1.3151	30955000	21984000	21654000
E5RK69	E5RK69	Annexin	ANXA6	39	40	42	2	2	2	74.3	460	0	37.962	0.57476	0.97897	1.2562	1.1738	1.44	1.2226	0.98024	0.91071	0.8155	295290000	414950000	334690000
P04083;Q5T3N1;Q5T3N0	P04083	Annexin A1	ANXA1	28	27	29	28	27	29	72.8	346	0	323.31	0.86153	0.73088	0.87924	0.94531	1.2212	1.2734	1.3155	0.95104	0.70239	184680000000	212110000000	164010000000
P50995-2;P50995;H0Y6E1;E5RIN3;P27216;P27216-2	P50995-2;P50995	Annexin A11	ANXA11	22	21	23	22	21	23	39.6	472	0	244.94	0.85992	0.91063	1.0806	0.91534	1.3335	1.7471	1.0737	1.0023	0.80617	20201000000	17562000000	19732000000
P07355;P07355-2;H0YN42;A6NMY6;H0YMD0;H0YMU9;H0YM50;H0YNP5;H0YKS4;H0YN28;H0YL33;H0YMM1;H0YKZ7;H0YLV6;H0YMT9;H0YKX9;H0YNA0;H0YMW4;H0YKL9;H0YN52;H0YKV8;H0YMD9;H0YNB8;H0YKN4	P07355;P07355-2;H0YN42;A6NMY6;H0YMD0;H0YMU9;H0YM50;H0YNP5;H0YKS4;H0YN28;H0YL33	Annexin A2;Annexin;Putative annexin A2-like protein	ANXA2;ANXA2P2	46	44	41	43	41	38	82.9	339	0	323.31	0.97841	0.94357	0.94351	0.989	1.0318	1.0807	1.0511	0.959	0.87592	383890000000	412110000000	319370000000
P12429;D6RA82;D6RFG5;D6RFJ9;D6RAZ8;D6RCA8	P12429;D6RA82	Annexin A3;Annexin	ANXA3	5	4	1	5	4	1	24.8	323	0	9.0426	0.90262	0.89713	0.91461	1.3322	0.89178	0.62993	NaN	NaN	NaN	109630000	269850000	37936000
P09525-2	P09525-2	Annexin A4	ANXA4	24	24	22	2	1	1	80.6	237	0	5.4977	2.4371	0.86502	0.70754	NaN	NaN	NaN	2.1912	1.4444	0.64148	1228900000	114480000	201420000
P09525	P09525	Annexin A4	ANXA4	28	29	26	3	3	2	76.5	319	0	323.31	0.79544	0.80489	0.97342	1.1418	1.831	1.7464	2.0242	1.263	0.61005	39544000000	40010000000	34337000000
P08758;D6RBL5;D6RBE9;E9PHT9;D6RCN3	P08758;D6RBL5;D6RBE9	Annexin A5;Annexin	ANXA5	44	44	37	44	44	37	90.6	320	0	323.31	0.9887	0.89092	0.88839	1.2245	1.3588	1.1047	1.4079	1.1132	0.75697	485440000000	407090000000	472490000000
P08133;P08133-2;E7EMC6;E5RFF0;E5RI05;E5RK63;E5RJF5;E5RJR0;E5RIU8;H0YC77	P08133;P08133-2;E7EMC6	Annexin A6;Annexin	ANXA6	58	61	63	21	23	23	80.1	673	0	323.31	0.82324	0.89212	1.0876	0.99352	1.2516	1.1733	1.1627	0.90586	0.74048	188830000000	175420000000	191800000000
P20073-2;P20073	P20073-2;P20073	Annexin A7	ANXA7	16	16	15	16	16	15	33.7	466	0	190.91	0.85215	0.82963	0.93895	1.1249	1.2832	1.1371	1.3067	1.1688	0.79312	11140000000	11104000000	8958400000
Q9NW15;Q9NW15-5;Q9NW15-2;Q9NW15-3;Q9NW15-4;C9IYD3;C9JQC9;C9JPY2;C9J670;C9IZD0;C9JA49;C9JH90;H7C3N6;C9JJS5	Q9NW15;Q9NW15-5;Q9NW15-2;Q9NW15-3;Q9NW15-4	Anoctamin-10	ANO10	13	9	12	13	9	12	27.9	660	0	250.78	0.66205	0.70053	1.0785	1.1223	1.7838	1.4539	1.7742	1.0561	0.55614	2369800000	2050900000	1776400000
Q4KMQ2-3;Q4KMQ2;Q4KMQ2-2;Q4KMQ2-4	Q4KMQ2-3;Q4KMQ2;Q4KMQ2-2;Q4KMQ2-4	Anoctamin-6	ANO6	16	12	15	16	12	15	25.1	892	0	159.88	1.2519	0.97728	0.73654	0.95883	1.0177	1.0221	1.5822	1.172	0.78174	2367500000	2781700000	2045800000
Q9H6X2-5;Q9H6X2;Q9H6X2-3;Q9H6X2-4;Q9H6X2-6;Q9H6X2-2;H0YC24	Q9H6X2-5;Q9H6X2;Q9H6X2-3;Q9H6X2-4;Q9H6X2-6;Q9H6X2-2	Anthrax toxin receptor 1	ANTXR1	11	13	11	10	12	10	23.3	528	0	142.62	0.96193	0.82103	0.83032	1.0697	1.8418	1.5595	2.2308	1.1973	0.51936	4173900000	5630800000	4491200000
P58335-2;P58335-4;P58335;J3KPY9;P58335-3;A0A0C4DG84	P58335-2;P58335-4;P58335;J3KPY9;P58335-3	Anthrax toxin receptor 2	ANTXR2	8	7	5	7	6	4	20.2	386	0	10.074	0.91426	0.8513	0.89857	0.80562	1.5417	1.796	1.4808	1.0571	0.7575	257570000	344640000	257690000
A0A087WV66;P46013-2;P46013	A0A087WV66;P46013-2;P46013	Antigen KI-67	MKI67	13	12	34	13	12	34	17.5	3255	0	92.402	0.36824	0.61618	1.4608	0.68288	0.26263	0.36396	0.15261	0.37402	2.2524	409930000	373730000	1238600000
A0A140T9T7;Q03518	A0A140T9T7;Q03518	Antigen peptide transporter 1	TAP1	11	12	13	11	12	13	27.5	808	0	289.53	0.74032	0.84069	1.1177	0.88826	1.1298	1.1549	1.0004	0.86708	0.83742	2864600000	3381600000	3558300000
X5CMH5;A0A087WYD6;Q03519;A0A0G2JLV0;E7ENX8;Q03519-2;A0A140T9S0	X5CMH5;A0A087WYD6;Q03519;A0A0G2JLV0;E7ENX8;Q03519-2;A0A140T9S0	Antigen peptide transporter 2	TAP2	14	11	12	13	10	11	24.6	703	0	56.561	0.60184	0.74509	1.2541	0.85328	1.2637	1.4009	1.053	0.85618	0.7968	1297400000	1324700000	1425300000
Q10567-3;Q10567-2;Q10567;Q10567-4;C9J1E7;H7C034	Q10567-3;Q10567-2;Q10567;Q10567-4;C9J1E7	AP-1 complex subunit beta-1	AP1B1	31	37	33	18	21	19	40	939	0	222.46	1.0406	1.0171	0.98291	1.085	1.0703	0.93565	1.1828	0.98865	0.90427	4057500000	6853700000	5955600000
O43747;O43747-2;H3BNR4;H3BR36;H3BUN9;B4DGE1;H3BRM7;H3BN71;H3BN75;H3BNN2;H3BS13;H3BV30;B3KNW1	O43747;O43747-2	AP-1 complex subunit gamma-1	AP1G1	17	22	21	17	22	21	31.6	822	0	323.31	1.0514	1.0657	0.97054	1.0478	0.98215	0.87958	1.0268	1.011	0.98376	6261800000	5322900000	6346100000
H0YJ47;O75843	H0YJ47;O75843	AP-1 complex subunit gamma-like 2	AP1G2	1	1	1	1	1	1	4.6	197	0.001562	2.0312	0.91944	0.94037	1.0395	1.1107	1.4633	1.3446	1.3889	1.0394	0.72096	159250000	212770000	235220000
Q9BXS5;Q9BXS5-2;E7ENJ6;K7EJL1;K7EQX3;K7ENA7;K7EPJ8;K7ER75;A0A087WZX7;Q9Y6Q5-2;K7EQ90;K7EK69;K7ERH5;K7EL08;K7EMG5	Q9BXS5;Q9BXS5-2;E7ENJ6;K7EJL1	AP-1 complex subunit mu-1	AP1M1	19	17	15	16	14	12	60.3	423	0	155.7	0.90116	0.9545	1.0175	0.98044	1.0435	1.0252	0.96723	0.94928	0.91731	5859000000	5903200000	3926100000
P61966;H7C1E4;P61966-2	P61966;H7C1E4	AP-1 complex subunit sigma-1A	AP1S1	4	5	5	4	5	5	38.6	158	0	82.108	1.2306	1.0813	0.93866	1.0583	0.95068	0.89304	0.93314	0.96012	1.0203	1764400000	1988900000	2544600000
P56377;F6SFB5;A6NH01;H7BZG6;H0Y673;P56377-2	P56377;F6SFB5;A6NH01	AP-1 complex subunit sigma-2	AP1S2	3	4	3	3	4	3	27.4	157	0	57.626	0.86185	0.91509	1.1102	0.79862	0.90464	1.2436	0.87983	0.92438	1.0286	503250000	357050000	315740000
O95782-2;O95782;E9PPY8;M0R2D9;E9PPZ3;E9PS94	O95782-2;O95782	AP-2 complex subunit alpha-1	AP2A1	42	42	42	32	31	31	51.3	955	0	323.31	0.98242	0.9538	0.92437	1.0973	1.1714	1.0024	1.1783	1.0486	0.89695	25321000000	23577000000	28941000000
O94973;O94973-2;A0A0G2JS82;O94973-3;A0A0G2JQM1;E9PR62;A0A0G2JRF9;A0A0G2JQA4;A0A0G2JQT9;H0YEG0;A0A0G2JS17;H0YDE9;A0A0G2JRS3;E9PQP4;E9PNC4	O94973;O94973-2;A0A0G2JS82;O94973-3;A0A0G2JQM1	AP-2 complex subunit alpha-2	AP2A2	32	35	33	22	24	22	45.6	939	0	323.31	1.1062	1.1464	1.0207	0.97999	0.88382	0.83957	0.89126	0.99429	1.1021	10056000000	10822000000	10016000000
A0A087X253;P63010;P63010-2;P63010-3;A0A087WYD1;A0A087WU93;A0A087WZQ6;K7EN71;K7ERB2;K7EJ01;K7EJX1;A0A087WXS3;K7EKZ5	A0A087X253;P63010;P63010-2;P63010-3;A0A087WYD1;A0A087WU93;A0A087WZQ6	AP-2 complex subunit beta	AP2B1	38	40	36	25	24	22	47.2	913	0	323.31	1.0014	1.006	0.96259	0.98841	1.1554	1.0578	1.2505	1.071	0.84367	38365000000	39419000000	40791000000
A0A087WY71;Q96CW1-2;Q96CW1;E9PFW3;C9JJ47;C9JGT8;C9JJD3;C9JTK4;C9JPV8;H7C4C3	A0A087WY71;Q96CW1-2;Q96CW1;E9PFW3;C9JJ47;C9JGT8	AP-2 complex subunit mu	AP2M1	22	20	18	22	20	18	53.5	434	0	320.18	0.90106	0.94148	1.0332	1.0072	1.1342	1.1022	1.0797	1.0556	0.91397	8015600000	7009800000	6101400000
M0R0N4;M0QYZ2;P53680;X6R390;P53680-2;M0QZ21;M0R1S0	M0R0N4;M0QYZ2;P53680;X6R390;P53680-2;M0QZ21	AP-2 complex subunit sigma	AP2S1	7	7	7	7	7	7	43.8	144	0	61.911	1.0623	0.96533	0.94327	1.0343	1.1021	1.0157	1.1413	1.096	0.94371	4252200000	3907100000	5667700000
Q2M2I8-2;Q2M2I8;E9PG46	Q2M2I8-2;Q2M2I8;E9PG46	AP2-associated protein kinase 1	AAK1	9	11	11	7	8	8	21.7	863	0	239.34	0.93535	0.89758	1.0162	1.2446	1.1359	0.81425	0.84395	0.94721	1.1266	1188200000	1582700000	914720000
O00203-3;O00203;Q13367;Q13367-4;Q13367-3;F5GWU4;F5GYB0;H0YBD0	O00203-3;O00203	AP-3 complex subunit beta-1	AP3B1	42	42	43	42	42	43	40.2	1045	0	323.31	1.0701	1.0788	1.0165	1.1342	1.0949	0.93622	1.0436	1.1127	1.038	8376800000	7982500000	10354000000
O14617;O14617-5;O14617-4;O14617-2;O14617-3;A0A087WYN6;K7ELX8;K7ERW8	O14617;O14617-5;O14617-4;O14617-2;O14617-3	AP-3 complex subunit delta-1	AP3D1	31	33	31	31	33	31	36.3	1153	0	323.31	1.0136	1.0226	1.008	1.1204	1.0346	0.88329	1.0146	1.1022	1.0641	8715500000	11995000000	11544000000
Q9Y2T2	Q9Y2T2	AP-3 complex subunit mu-1	AP3M1	12	11	10	10	9	8	46.9	418	0	323.31	0.88747	0.95401	1.0561	0.96378	1.0664	1.0455	1.0305	1.0628	0.98243	4035900000	3583000000	3681200000
E5RJ52;P53677;E7ER80;P53677-2;H0YBM0;H0YAY4;H0YBA0	E5RJ52;P53677	AP-3 complex subunit mu-2	AP3M2	5	4	3	3	2	1	30.3	287	0	12.874	1.3196	1.1385	1.1355	1.9306	1.0357	0.54715	NaN	NaN	NaN	201530000	138630000	38988000
Q92572;F5H459	Q92572	AP-3 complex subunit sigma-1	AP3S1	7	7	7	7	7	7	37.8	193	0	33.866	1.1367	1.1269	1.0238	1.0919	0.96134	0.88408	0.95321	1.065	1.093	2321900000	2263900000	3250100000
B1ALD0;Q9Y6B7;B1ALD3;B1ALD1;Q9Y6B7-2	B1ALD0;Q9Y6B7	AP-4 complex subunit beta-1	AP4B1	3	4	4	3	4	4	11	571	0	43.15	1.1185	1.2835	0.75732	0.93071	0.90313	0.8376	0.99358	1.0846	0.86023	64933000	101370000	77555000
Q9UPM8;Q9UPM8-2;H0YK95;H0YL95;H0YK94	Q9UPM8;Q9UPM8-2	AP-4 complex subunit epsilon-1	AP4E1	3	4	3	3	4	3	5.5	1137	0	20.706	1.7456	1.4076	0.81038	1.2584	1.1467	0.82522	1.1566	1.0289	0.95097	92308000	166920000	131300000
Q9Y587	Q9Y587	AP-4 complex subunit sigma-1	AP4S1	1	1	1	1	1	1	6.9	144	0.0020143	1.897	1.2084	1.1079	0.91031	0.95579	0.86071	0.90635	0.82114	1.0653	1.1778	35572000	60515000	54757000
Q2VPB7	Q2VPB7	AP-5 complex subunit beta-1	AP5B1	2	2	5	2	2	5	13.4	878	0	12.282	0.79252	0.80328	1.0063	1.0271	1.779	1.6859	1.8078	1.0617	0.55727	119570000	62290000	175760000
Q9NUS5;Q5JX74;A2A2L4	Q9NUS5	AP-5 complex subunit sigma-1	AP5S1	6	3	4	6	3	4	44	200	0	36.744	0.92567	1.1344	2.6826	5.1149	1.0532	0.81911	1.319	0.87537	0.55247	911260000	1878400000	1834400000
O43299;O43299-2;O43299-3	O43299;O43299-2	AP-5 complex subunit zeta-1	AP5Z1	11	9	8	11	9	8	26.5	807	0	61.141	1.0032	0.94318	0.96589	1.2362	1.7734	1.1642	1.1659	0.98229	0.73173	1073200000	293960000	500170000
A0A087WTM7;P04114;A8MUN2	A0A087WTM7;P04114	Apolipoprotein B-100;Apolipoprotein B-48	APOB	7	8	12	6	6	10	3	4344	0	8.9788	0.1964	0.25466	0.89559	2.4321	8.6016	1.2531	1.1663	0.96408	0.8176	355480000	981200000	1390000000
B0YIW2;P02656	B0YIW2;P02656	Apolipoprotein C-III	APOC3	1	1	1	1	1	1	13.7	117	0	21.761	NaN	NaN	NaN	NaN	NaN	NaN	NaN	NaN	NaN	7599100	16834000	13664000
P02649;H0Y7L5;E9PEV4;E7ERP7	P02649;H0Y7L5	Apolipoprotein E	APOE	8	4	3	7	3	1	36.3	317	0	71.592	0.47639	0.61318	1.0179	0.71654	2.5957	3.6812	3.3312	1.7551	0.60043	311070000	237110000	138890000
J3KQL8;Q9BQE5;E9PM95;B0QYK8	J3KQL8;Q9BQE5	Apolipoprotein L2	APOL2	15	14	13	15	14	13	39.6	449	0	216.25	1.0719	0.96664	0.92008	1.2284	1.1561	0.98573	1.1448	1.1229	0.95398	1513400000	1792400000	1090700000
H7C1U8;Q9BUR5-2;Q9BUR5;A0A0J9YWW6;G3V1B6;A0A0J9YXS4	H7C1U8;Q9BUR5-2;Q9BUR5;A0A0J9YWW6	Apolipoprotein O	APOO	5	4	6	5	4	6	38.8	178	0	26.104	0.77904	0.83684	1.136	0.88193	1.039	1.1263	0.94508	0.85476	0.93694	419010000	1523400000	1091200000
Q9BZZ5;Q9BZZ5-6	Q9BZZ5;Q9BZZ5-6	Apoptosis inhibitor 5	API5	16	11	15	0	0	1	36.5	524	0	4.8849	NaN	NaN	NaN	NaN	NaN	NaN	NaN	NaN	NaN	0	0	32183000
Q9BZZ5-2;G3V1C3;Q9BZZ5-3;Q9BZZ5-5;Q9BZZ5-1;H0YER7;E9PQK6	Q9BZZ5-2;G3V1C3;Q9BZZ5-3;Q9BZZ5-5;Q9BZZ5-1;H0YER7	Apoptosis inhibitor 5	API5	17	12	15	1	1	1	37.7	504	0	323.31	0.91334	1.0145	1.1469	0.713	0.7837	1.0512	0.65412	0.92624	1.3628	7474000000	4652900000	5238300000
Q07812-8;Q07812;Q07812-2;Q07812-5;Q07812-7;K4JQN1;Q07812-4;I6LPK7;Q07812-6;H0YA56;Q07812-3	Q07812-8;Q07812;Q07812-2;Q07812-5;Q07812-7;K4JQN1	Apoptosis regulator BAX	BAX	11	10	10	11	10	10	64.8	179	0	178.15	0.95694	1.06	1.1254	0.9247	0.97385	1.0901	0.85209	1.1812	1.377	9652100000	8233900000	10368000000
Q9ULZ3;Q9ULZ3-2;Q9ULZ3-3;H3BP42	Q9ULZ3;Q9ULZ3-2;Q9ULZ3-3	Apoptosis-associated speck-like protein containing a CARD	PYCARD	9	8	8	9	8	8	65.6	195	0	136.89	1.2203	1.2208	1.0587	0.70846	0.73485	1.0277	0.74455	1.1975	1.4273	2360700000	1877700000	2480900000
O95831;O95831-3;O95831-2;E9PMA0;O95831-4;O95831-6;O95831-5	O95831;O95831-3;O95831-2	Apoptosis-inducing factor 1, mitochondrial	AIFM1	25	25	24	25	25	24	49.8	613	0	282.02	0.74632	0.72354	0.99169	0.94777	1.4067	1.4841	1.4117	0.97647	0.6601	7604300000	7464000000	8261000000
Q9BRQ8;Q9BRQ8-2	Q9BRQ8;Q9BRQ8-2	Apoptosis-inducing factor 2	AIFM2	8	4	10	8	4	10	45	373	0	75.482	0.69182	0.81127	1.2187	1.0579	1.2291	1.161	1.376	1.084	0.81479	459900000	146980000	831290000
Q13625-2;Q13625;Q13625-3	Q13625-2;Q13625;Q13625-3	Apoptosis-stimulating of p53 protein 2	TP53BP2	0	3	3	0	3	3	5.3	1005	0	22.653	NaN	NaN	NaN	1.0902	1.0607	0.82449	0.89711	0.97334	1.1608	0	129300000	112230000
S4R3H4;E7EQT4;Q9UKV3;Q9UKV3-5;Q9UKV3-3;Q9UKV3-2;G3V3B0;G3V3T3	S4R3H4;E7EQT4;Q9UKV3;Q9UKV3-5;Q9UKV3-3;Q9UKV3-2	Apoptotic chromatin condensation inducer in the nucleus	ACIN1	24	22	21	24	22	21	25.8	1283	0	231.29	0.7716	0.87441	1.1582	0.73176	0.8651	1.1638	0.68354	0.92697	1.4226	2936500000	1964800000	2481600000
O14727-4;O14727;C9JLV4;O14727-5;O14727-3;O14727-2;O14727-6	O14727-4;O14727;C9JLV4;O14727-5;O14727-3;O14727-2	Apoptotic protease-activating factor 1	APAF1	3	4	5	3	4	5	8	1205	0	40.311	0.84615	0.9912	1.2725	0.9141	0.95954	1.0874	0.66921	0.84662	1.3725	110100000	118480000	144610000
F8W6G5;A0A0A0MRW7;Q7Z2E3-13;Q7Z2E3-3;Q7Z2E3-9;Q7Z2E3-11;Q7Z2E3-8;Q7Z2E3-7;Q7Z2E3	F8W6G5;A0A0A0MRW7;Q7Z2E3-13;Q7Z2E3-3;Q7Z2E3-9;Q7Z2E3-11;Q7Z2E3-8;Q7Z2E3-7;Q7Z2E3	Aprataxin	APTX	1	0	0	1	0	0	8.1	198	0.00016504	3.1394	NaN	NaN	NaN	NaN	NaN	NaN	NaN	NaN	NaN	107330000	0	0
J3QRU8;Q9Y2X7;A0A0C4DGN6;Q9Y2X7-3;J3QLH1;J3QQI0;K7EN79;Q9Y2X7-2	J3QRU8;Q9Y2X7;A0A0C4DGN6;Q9Y2X7-3	ARF GTPase-activating protein GIT1	GIT1	5	6	6	4	5	5	19	694	0	21.365	1.034	1.3083	0.96637	1.0178	1.4542	1.1898	1.4182	1.2073	0.69777	585090000	483860000	337090000
F8VXI9;Q14161-4;Q14161-3;Q14161;Q14161-6;R4GNG3;F8WAK2;Q14161-11;Q14161-7;Q14161-10;Q14161-8;Q14161-5;Q14161-9;F8W822;Q14161-2	F8VXI9;Q14161-4;Q14161-3;Q14161;Q14161-6;R4GNG3;F8WAK2;Q14161-11;Q14161-7;Q14161-10;Q14161-8;Q14161-5;Q14161-9	ARF GTPase-activating protein GIT2	GIT2	6	6	8	5	5	7	19.4	708	0	52.59	1.1032	1.3122	1.0361	1.0815	0.85224	0.78427	1.0816	1.2775	1.1765	714750000	639230000	751680000
P53367;P53367-2;P53367-3	P53367;P53367-2;P53367-3	Arfaptin-1	ARFIP1	13	15	13	13	15	13	58.7	373	0	323.31	1.2088	1.1454	0.97897	1.1596	0.79876	0.73706	0.84054	0.93003	1.0985	2607500000	3888100000	2093200000
A0A087X1E4;P53365-3;P53365;P53365-2;E9PPY7;E9PRV8	A0A087X1E4;P53365-3;P53365;P53365-2	Arfaptin-2	ARFIP2	9	8	7	9	8	7	28.1	374	0	95.103	1.3539	1.1721	0.9754	1.0578	0.75245	0.73408	0.89687	1.1527	1.2423	469430000	426830000	221130000
P52594-2;P52594-3;P52594;P52594-4;B8ZZY2;C9J2I0;A0A0C4DG34;O95081-2;O95081	P52594-2;P52594-3;P52594;P52594-4;B8ZZY2;C9J2I0	Arf-GAP domain and FG repeat-containing protein 1	AGFG1	9	7	4	9	7	4	28.9	522	0	162.01	1.4763	1.427	0.94138	1.075	0.75944	0.69351	0.78055	1.0299	1.2465	732450000	850420000	405460000
Q15057;A0A087X1H5;A0A0U1RQT1;H7C3Q8;H7C3K3;C9J8L1	Q15057;A0A087X1H5;A0A0U1RQT1	Arf-GAP with coiled-coil, ANK repeat and PH domain-containing protein 2	ACAP2	19	15	19	19	15	19	32.5	778	0	216.82	1.3374	1.0972	0.90202	1.1937	1.1268	0.97271	1.3618	1.2927	0.92734	1676300000	1516800000	1505900000
C9J975;Q96P47-3;Q96P47-6;Q96P47;Q96P47-2;Q96P47-4;C9J8Z2;H7C4F1;A0A087X044;E7ESL9;A0A087X1U1;F5GXM9;E7EUN2;Q9UPQ3-3;Q9UPQ3-2;Q9UPQ3	C9J975;Q96P47-3;Q96P47-6;Q96P47;Q96P47-2;Q96P47-4;C9J8Z2;H7C4F1;A0A087X044;E7ESL9;A0A087X1U1;F5GXM9;E7EUN2;Q9UPQ3-3;Q9UPQ3-2;Q9UPQ3	Arf-GAP with GTPase, ANK repeat and PH domain-containing protein 3;Arf-GAP with GTPase, ANK repeat and PH domain-containing protein 1	AGAP3;AGAP1	0	2	2	0	2	2	7.9	343	0	22.853	NaN	NaN	NaN	1.0709	0.9854	0.95432	1.0424	1.0861	0.98681	0	120880000	206500000
Q96P48-3;Q96P48;E7EU13;Q96P48-2;Q96P48-4;Q96P48-1;Q96P48-7;A0A0A0MSJ2;Q96P48-5;F5GWN4;F8WBT0;F5GWQ2;H0YGD1	Q96P48-3;Q96P48;E7EU13;Q96P48-2;Q96P48-4;Q96P48-1;Q96P48-7;A0A0A0MSJ2;Q96P48-5	Arf-GAP with Rho-GAP domain, ANK repeat and PH domain-containing protein 1	ARAP1	17	16	17	17	16	17	20.6	1439	0	94.734	0.87964	0.84327	0.97289	1.0157	1.4201	1.4012	1.408	1.13	0.85908	1688200000	1955300000	1814100000
A0A0A0MRE5;Q9ULH1;Q9ULH1-2;H0YBF7;H0YBM4;E5RFD9;E5RHD7	A0A0A0MRE5;Q9ULH1;Q9ULH1-2;H0YBF7	Arf-GAP with SH3 domain, ANK repeat and PH domain-containing protein 1	ASAP1	10	12	12	9	11	11	20.5	1122	0	129.97	1.2955	1.4097	1.0326	1.1154	0.74601	0.59297	0.80701	1.0619	1.3633	888190000	1261800000	1184400000
O43150-2;O43150	O43150-2;O43150	Arf-GAP with SH3 domain, ANK repeat and PH domain-containing protein 2	ASAP2	7	6	10	6	5	9	20.3	961	0	57.852	1.2446	1.2681	0.82269	1.3983	1.1766	0.9931	1.1621	1.2466	0.99126	413430000	413320000	860590000
Q8TDY4-3;Q8TDY4;H0YER8;V9GY49;A0A087X0Y5	Q8TDY4-3;Q8TDY4	Arf-GAP with SH3 domain, ANK repeat and PH domain-containing protein 3	ASAP3	3	1	0	3	1	0	4.4	894	0	5.1584	1.2405	1.1526	1.09	NaN	NaN	NaN	NaN	NaN	NaN	282940000	17020000	0
P05089;P05089-2;P05089-3	P05089;P05089-2;P05089-3	Arginase-1	ARG1	1	3	2	1	3	2	11.2	322	0	5.2143	0.89238	0.87866	0.95825	1.0559	1.4614	1.5487	1.3548	1.02	0.73591	58257000	19581000	114280000
Q9NWB6;Q9NWB6-3;Q9NWB6-2;X6R9F1	Q9NWB6;Q9NWB6-3;Q9NWB6-2	Arginine and glutamate-rich protein 1	ARGLU1	5	6	4	5	6	4	22.3	273	0	4.8607	1.0361	1.0193	0.96308	0.71909	0.79529	1.0612	1.1839	1.1778	0.97651	225490000	366260000	358190000
Q7L4I2;E9PI52;Q7L4I2-2	Q7L4I2;E9PI52;Q7L4I2-2	Arginine/serine-rich coiled-coil protein 2	RSRC2	2	1	0	2	1	0	7.8	434	0	10.015	1.1574	1.2967	1.1912	NaN	NaN	NaN	NaN	NaN	NaN	32211000	11728000	0
P54136;P54136-2;E5RJM9;E5RH09	P54136;P54136-2	Arginine--tRNA ligase, cytoplasmic	RARS	34	34	36	34	34	36	52	660	0	301.19	1.0828	1.053	1.0098	0.98414	0.95085	0.92829	0.91357	0.99607	1.0065	17446000000	16787000000	19840000000
P04424-2;P04424;P04424-3;F8W943	P04424-2;P04424;P04424-3;F8W943	Argininosuccinate lyase	ASL	15	12	12	14	11	11	39	444	0	65.5	1.0109	1.023	0.98674	1.1981	1.2976	1.0968	1.4354	1.0752	0.74142	1879100000	1789700000	2110800000
P00966;Q5T6L5;Q5T6L6	P00966;Q5T6L5;Q5T6L6	Argininosuccinate synthase	ASS1	18	21	17	18	21	17	53.6	412	0	156.84	2.1939	1.7404	0.85249	1.1205	0.44082	0.38104	0.62863	0.89877	1.4721	3583400000	4433500000	3183700000
B4E107;F5GXE4;O95260-2;B4DK25;H0Y5C2;O95260;Q5SQQ1	B4E107;F5GXE4;O95260-2;B4DK25;H0Y5C2;O95260	Arginyl-tRNA--protein transferase 1	ATE1	6	5	3	6	5	3	28.9	422	0	31.235	1.2234	1.0663	0.8639	0.84433	0.8943	0.96011	0.99464	0.91869	1.0445	2336500000	1230300000	1442200000
Q9NVT9;Q9NVT9-2;E5RJ86	Q9NVT9;Q9NVT9-2	Armadillo repeat-containing protein 1	ARMC1	4	3	2	4	3	2	18.4	282	0	12.6	1.0735	1.0718	1.0022	1.0534	0.83113	0.91072	0.8971	1.0401	1.3158	377860000	167920000	204200000
Q8N2F6-4;Q8N2F6-2;Q8N2F6-3;Q8N2F6;Q8N2F6-6;Q8N2F6-5;A0A0J9YWR7;A0A0J9YXE4;H7C2M7;H7BXQ8;C9J5N7;A0A0J9YXV5;A0A0J9YY38	Q8N2F6-4;Q8N2F6-2;Q8N2F6-3;Q8N2F6;Q8N2F6-6;Q8N2F6-5;A0A0J9YWR7;A0A0J9YXE4;H7C2M7;H7BXQ8;C9J5N7	Armadillo repeat-containing protein 10	ARMC10	9	8	9	9	8	9	59	249	0	285.48	0.82857	0.8822	1.0109	0.96051	1.2482	1.3184	1.2201	0.94142	0.7469	1057200000	1117000000	1353900000
F5GWV0;F5H4P3;Q6NXE6-2;Q6NXE6;F5H2X2;F5H2K4;F5H3X1;F5H052;F5GZP0;F5H6J3;B4E1N1;F5H7V0	F5GWV0;F5H4P3;Q6NXE6-2;Q6NXE6;F5H2X2;F5H2K4;F5H3X1;F5H052	Armadillo repeat-containing protein 6	ARMC6	4	3	2	4	3	2	30	257	0	50.552	1.0945	1.0028	0.89894	1.0201	1.1202	0.95983	0.96529	0.9557	0.94953	435630000	348590000	171810000
Q8IUR7-8;Q8IUR7;Q8IUR7-3;Q8IUR7-7;Q8IUR7-2;B7Z637;G5E9V6;C9JAA7;G5E9V7;Q8IUR7-6;C9J8P8;C9JBY2;C9J2I1;H7C5B7;H7C5H2	Q8IUR7-8;Q8IUR7;Q8IUR7-3;Q8IUR7-7;Q8IUR7-2;B7Z637;G5E9V6	Armadillo repeat-containing protein 8	ARMC8	5	5	6	5	5	6	18.6	606	0	15.366	0.97619	0.97325	1.0538	1.1275	1.1448	1.7946	0.76208	1.0409	1.2956	404720000	265540000	151570000
Q9P291;A0A087WTL2	Q9P291	Armadillo repeat-containing X-linked protein 1	ARMCX1	10	6	7	10	6	7	28	453	0	85.329	1.0385	0.83942	0.83366	1.2144	1.2187	1.0673	1.2813	1.2451	0.98974	1182500000	833700000	463180000
Q7L311;Q5H9D8;A0A0B4J1X4;Q5H9E0;Q5H9E1	Q7L311	Armadillo repeat-containing X-linked protein 2	ARMCX2	9	8	12	9	8	12	27.2	632	0	209.37	1.2611	1.0538	0.8437	1.3912	1.2693	0.84394	1.3267	1.1983	0.93751	1249500000	770730000	999710000
Q9UH62;H3BV87;H3BM63	Q9UH62	Armadillo repeat-containing X-linked protein 3	ARMCX3	12	11	12	12	11	12	46.7	379	0	158.66	0.64878	0.73969	1.0703	1.1572	1.5851	1.3512	1.3261	1.1025	0.85632	4528800000	2328400000	3428700000
A0A0A6YYH1;Q7Z6K5-2;Q7Z6K5;H0YMP5;H0YL03;H0YMK0;H0YL85	A0A0A6YYH1;Q7Z6K5-2;Q7Z6K5	Arpin	ARPIN	8	6	7	6	6	6	26.4	394	0	72.716	1.2811	1.2177	0.99127	0.9195	0.67254	0.79198	0.8249	1.0871	1.3262	352600000	262620000	138790000
A0A087WVD4;Q9HBK9;Q9HBK9-2	A0A087WVD4;Q9HBK9;Q9HBK9-2	Arsenite methyltransferase	AS3MT	1	1	1	1	1	1	5.6	338	0.00094817	2.2386	NaN	NaN	NaN	NaN	NaN	NaN	NaN	NaN	NaN	41844000	18187000	3803600
P35869	P35869	Aryl hydrocarbon receptor	AHR	6	5	6	6	5	6	11.8	848	0	79.347	2.9917	2.5143	0.79895	1.1376	0.50787	0.38262	0.5792	1.2873	2.438	251290000	218000000	213260000
A0A087WVE9;Q9HBZ2-2;Q9HBZ2	A0A087WVE9;Q9HBZ2-2;Q9HBZ2	Aryl hydrocarbon receptor nuclear translocator 2	ARNT2	1	1	0	1	1	0	2.4	716	0	11.693	NaN	NaN	NaN	NaN	NaN	NaN	NaN	NaN	NaN	23281000	19642000	0
F5H5R8;P18440	F5H5R8;P18440	Arylamine N-acetyltransferase 1	NAT1	4	1	1	4	1	1	12.8	352	0	14.396	1.3109	0.95128	0.73824	NaN	NaN	NaN	NaN	NaN	NaN	326650000	25465000	24515000
A0A0C4DFZ2;P15289;P15289-2	A0A0C4DFZ2;P15289;P15289-2	Arylsulfatase A;Arylsulfatase A component B;Arylsulfatase A component C	ARSA	9	6	7	8	5	6	28.7	509	0	44.417	1.3647	1.5136	1.122	1.1494	0.76694	0.72986	0.65625	0.89448	1.282	1106200000	1204400000	1143400000
P15848;P15848-2;Q5FYB1	P15848;P15848-2	Arylsulfatase B	ARSB	11	6	4	11	6	4	25.3	533	0	28.21	1.5646	1.3299	0.81958	1.426	0.81332	0.55733	0.85893	0.9706	1.0529	1358500000	632980000	491370000
Q6UWY0	Q6UWY0	Arylsulfatase K	ARSK	1	1	0	1	1	0	2.1	536	0.00079681	2.3832	NaN	NaN	NaN	NaN	NaN	NaN	NaN	NaN	NaN	71206000	33324000	0
Q9BVC5;C9J4K0;Q9BVC5-2	Q9BVC5;C9J4K0;Q9BVC5-2	Ashwin	C2orf49	5	4	3	5	4	3	34.5	232	0	52.641	0.93907	0.97736	1.1292	0.81498	0.73028	0.90109	0.55503	0.87341	1.7366	159510000	165380000	79363000
P08243-2;P08243;P08243-3;F8WEJ5;C9J057;C9JT45;C9JM09;C9JLN6	P08243-2;P08243;P08243-3;F8WEJ5	Asparagine synthetase [glutamine-hydrolyzing]	ASNS	16	15	12	16	15	12	44.6	540	0	59.017	2.542	2.2443	0.895	0.81576	0.24238	0.29906	0.22398	0.59772	2.6484	1824500000	3099400000	2326100000
O43776;K7EIU7;O43776-2;K7EJ19;K7EPK2;K7EMQ6;K7EQ35	O43776;K7EIU7;O43776-2	Asparagine--tRNA ligase, cytoplasmic	NARS	27	26	24	25	25	23	44.3	548	0	323.31	1.3281	1.1939	0.93952	1.0564	0.94385	0.89686	0.93416	1.0259	1.0245	19853000000	16437000000	19796000000
P17174;P17174-2	P17174;P17174-2	Aspartate aminotransferase, cytoplasmic	GOT1	18	13	15	18	13	15	58.1	413	0	323.31	1.0648	1.0987	1.0244	1.1746	1.0611	0.86701	0.97328	0.97663	0.96088	8627800000	4950400000	6262100000
P00505;P00505-2	P00505;P00505-2	Aspartate aminotransferase, mitochondrial	GOT2	24	22	23	24	22	23	53.3	430	0	217.69	0.60369	0.67368	1.0543	0.88846	1.4519	1.6016	1.3536	0.92494	0.70044	17012000000	11956000000	16429000000
P14868;P14868-2;H7BZ35;C9J7S3;C9JLC1;H7C278;C9JQM9	P14868;P14868-2	Aspartate--tRNA ligase, cytoplasmic	DARS	28	26	24	28	26	24	63.5	501	0	269.57	1.055	1.0548	1.0333	0.88237	0.86478	0.95745	0.77245	0.93486	1.1672	11838000000	11477000000	11080000000
Q6PI48	Q6PI48	Aspartate--tRNA ligase, mitochondrial	DARS2	11	9	10	11	9	10	33	645	0	114.72	0.50602	0.59975	1.3598	0.54937	1.0783	1.9131	0.94202	0.85243	0.89939	1477800000	1636500000	1886500000
E7ETB3;Q9ULA0;E7EMB6;E7EPX3;B9ZVU2;F8WAN0;C9JBE1;E5RJ35;C9JRG3;C9J1E2;E3W974	E7ETB3;Q9ULA0;E7EMB6;E7EPX3;B9ZVU2;F8WAN0;C9JBE1	Aspartyl aminopeptidase	DNPEP	9	7	9	9	7	9	22.1	493	0	48.007	0.98457	0.93263	0.97161	0.95618	1.1536	1.2141	1.1962	1.1076	0.81575	1508700000	2475000000	1979300000
Q12797;Q12797-10;E5RHK2;A0A087WW51;A0A087WUJ2;A0A0A0MSK8;E5RG56;Q12797-6;Q12797-2;E5RHJ2;E5RG29;Q12797-7;Q12797-9;Q12797-5;Q12797-8;G3XAN5;Q12797-4;Q12797-3	Q12797;Q12797-10	Aspartyl/asparaginyl beta-hydroxylase	ASPH	33	33	32	33	33	32	46.4	758	0	323.31	0.86703	0.95952	1.0895	0.89623	1.0202	1.0812	0.97447	0.98151	1.0071	20785000000	20872000000	27549000000
Q15121;Q15121-2;B1AKZ5	Q15121;Q15121-2;B1AKZ5	Astrocytic phosphoprotein PEA-15	PEA15	9	10	10	9	10	10	74.6	130	0	323.31	1.5232	1.2348	0.82243	1.2725	1.1914	0.86816	1.3236	1.3137	0.87127	20530000000	30236000000	19812000000
P54253	P54253	Ataxin-1	ATXN1	2	3	0	2	3	0	9	815	0	8.0514	1.6201	1.2576	0.7857	0.99715	0.78681	0.77536	NaN	NaN	NaN	98645000	94678000	0
Q9UBB4-2;Q9UBB4;B1AHE4;B1AHE3	Q9UBB4-2;Q9UBB4	Ataxin-10	ATXN10	10	12	8	10	12	8	34.1	411	0	132.42	1.0274	1.2396	1.2934	0.85516	0.55568	0.71737	0.44619	0.83223	1.8154	755010000	1821900000	1139000000
P0C7T5	P0C7T5	Ataxin-1-like	ATXN1L	1	1	1	1	1	1	1.9	689	0	3.9815	0.90675	1.2252	1.4043	NaN	NaN	NaN	NaN	NaN	NaN	23777000	9948000	11966000
H0YH87;Q99700-2;Q99700-4;Q99700;V9GY86;F8WB06;F8VQP2;Q99700-5;F8VRK6;F8W0B5;F8VVY6;F8WB05;S4R3J6	H0YH87;Q99700-2;Q99700-4;Q99700;V9GY86;F8WB06;F8VQP2;Q99700-5	Ataxin-2	ATXN2	8	12	12	8	12	11	24.7	916	0	144.29	1.3395	1.2602	0.97556	1.2321	0.80718	0.70043	0.82825	1.0735	1.2061	571380000	1007400000	1074600000
Q8WWM7;Q8WWM7-6;Q8WWM7-8;Q8WWM7-5;Q8WWM7-4;Q8WWM7-9;Q8WWM7-2;Q8WWM7-3;H3BUF6;H3BSK9;H3BUE3;H3BSQ5;H3BRB0;A0A0C4DGL7	Q8WWM7;Q8WWM7-6;Q8WWM7-8;Q8WWM7-5;Q8WWM7-4;Q8WWM7-9;Q8WWM7-2;Q8WWM7-3;H3BUF6	Ataxin-2-like protein	ATXN2L	17	19	22	10	11	11	28.6	1075	0	83.221	1.1735	1.1163	1.1651	1.1	0.81078	0.79921	0.72425	0.88404	1.2232	1228900000	1440800000	1169100000
E9PIW9;Q6SPF0	E9PIW9;Q6SPF0	Atherin	SAMD1	2	1	1	2	1	1	6.7	432	0	5.8637	NaN	NaN	NaN	NaN	NaN	NaN	NaN	NaN	NaN	16672000	0	27229000
Q5TGY3	Q5TGY3	AT-hook DNA-binding motif-containing protein 1	AHDC1	3	2	2	3	2	2	4.4	1603	0	23.209	1.4785	1.2449	0.83857	0.84457	1.0138	1.0855	NaN	NaN	NaN	58582000	29283000	0
Q8WXF7-2;Q8WXF7;G3V5T4;G3V4Y8	Q8WXF7-2;Q8WXF7	Atlastin-1	ATL1	11	7	11	11	7	11	36.5	553	0	159.19	0.73728	0.72632	1.0794	0.9931	1.5884	1.7091	1.4445	0.93725	0.65699	710840000	1028700000	1462700000
Q8NHH9-5;Q8NHH9;Q8NHH9-4;Q8NHH9-2;C9JC25;Q8NHH9-3;H7C3A2;B5MCN0	Q8NHH9-5;Q8NHH9;Q8NHH9-4;Q8NHH9-2;C9JC25;Q8NHH9-3	Atlastin-2	ATL2	4	2	3	4	2	3	10.4	565	0	41.047	1.0116	0.89535	0.86839	1.0155	1.198	1.1804	1.1187	0.8803	0.83921	954070000	351490000	485000000
Q6DD88;F5GWF8	Q6DD88	Atlastin-3	ATL3	24	27	27	1	2	2	56.4	541	0	323.31	0.95519	0.87484	0.92474	1.0278	1.2358	1.2142	1.2085	0.96862	0.79461	20775000000	24589000000	23713000000
P24539;Q5QNZ2	P24539;Q5QNZ2	ATP synthase F(0) complex subunit B1, mitochondrial	ATP5F1	20	21	21	20	21	21	60.9	256	0	323.31	0.82505	0.78547	1.0096	0.95593	1.24	1.3042	1.237	0.99275	0.77409	15066000000	17891000000	18207000000
D6R9H7;E7EQ97;E7EPU7;P05496;Q06055;P48201;Q06055-3;Q06055-2;I3L0Y5	D6R9H7;E7EQ97;E7EPU7;P05496;Q06055;P48201;Q06055-3;Q06055-2;I3L0Y5	ATP synthase F(0) complex subunit C1, mitochondrial;ATP synthase F(0) complex subunit C2, mitochondrial;ATP synthase F(0) complex subunit C3, mitochondrial	ATP5G1;ATP5G2;ATP5G3	2	2	2	2	2	2	38.4	99	0	6.6552	1.0753	0.88313	0.75789	1.0064	1.0673	1.088	1.3421	1.0706	0.79966	114400000	149250000	133660000
Q5TC12-3;H0YD21;I3L448;Q5TC12-2;Q5TC12;H0YEW4;A8MRA7;E9PPX6;H0YCA6	Q5TC12-3;H0YD21;I3L448;Q5TC12-2;Q5TC12;H0YEW4;A8MRA7	ATP synthase mitochondrial F1 complex assembly factor 1	ATPAF1	4	4	3	4	4	3	23.8	240	0	35.381	0.89035	0.82241	0.78932	1.5125	1.3196	0.80365	1.6327	1.048	0.76576	1325500000	1767700000	1426200000
Q8N5M1;C9J2Q2;K7ELC1	Q8N5M1	ATP synthase mitochondrial F1 complex assembly factor 2	ATPAF2	4	5	6	4	5	6	30.8	289	0	27.379	0.98359	0.87497	0.83601	0.96331	1.2736	1.2611	1.2673	1.0561	0.7855	380570000	441450000	666250000
P03928	P03928	ATP synthase protein 8	MT-ATP8	2	2	2	2	2	2	32.4	68	0	6.3076	0.64322	0.66535	1.0974	0.93996	1.3767	1.5651	1.4929	1.0622	0.68949	84469000	52950000	91100000
P00846	P00846	ATP synthase subunit a	MT-ATP6	1	1	1	1	1	1	4.4	226	0	7.6501	0.70638	0.70038	0.96712	0.86977	1.4157	1.6882	1.4558	0.94247	0.67056	3387100000	5129400000	6317000000
P25705;P25705-2;P25705-3;K7EK77;K7ENJ4;K7ERX7;K7EJP1;K7EQH4;K7ESA0	P25705;P25705-2;P25705-3	ATP synthase subunit alpha, mitochondrial	ATP5A1	38	39	40	38	39	40	65.3	553	0	323.31	0.70976	0.72712	1.0141	0.9021	1.3636	1.4983	1.1969	0.93974	0.73188	67473000000	86824000000	89854000000
P06576;H0YH81;F8W079;H0YI37	P06576;H0YH81;F8W079	ATP synthase subunit beta, mitochondrial;ATP synthase subunit beta	ATP5B	29	28	27	20	19	18	75.4	529	0	323.31	0.66861	0.70313	1.0369	0.8957	1.417	1.6402	1.2407	0.93495	0.69714	129240000000	132860000000	135180000000
O75947;O75947-2;F5H608	O75947;O75947-2	ATP synthase subunit d, mitochondrial	ATP5H	13	14	13	13	14	13	77	161	0	220.94	0.77717	0.73051	1.0024	1.0096	1.435	1.4375	1.286	0.95525	0.73377	12885000000	13452000000	15439000000
P30049;A0A087WTL3	P30049;A0A087WTL3	ATP synthase subunit delta, mitochondrial	ATP5D	2	1	2	2	1	2	17.3	168	0	22.681	0.83701	0.74802	0.97113	0.91029	1.2908	1.2766	1.2176	1.0401	0.7545	1258700000	1917200000	1911000000
P56385	P56385	ATP synthase subunit e, mitochondrial	ATP5I	7	7	6	6	6	5	82.6	69	0	25.282	0.74274	0.74184	0.95082	0.98769	1.4043	1.3228	1.2436	0.96205	0.69314	1313900000	1597000000	1910300000
Q5VTU8;P56381	Q5VTU8;P56381	ATP synthase subunit epsilon-like protein, mitochondrial;ATP synthase subunit epsilon, mitochondrial	ATP5EP2;ATP5E	3	3	2	3	3	2	45.1	51	0.0015618	2.0299	0.96101	0.85015	1.0469	1.0999	1.4423	1.2537	1.069	0.98478	0.77647	60239000	92267000	101180000
O75964;E9PN17;Q7Z4Y8	O75964;E9PN17	ATP synthase subunit g, mitochondrial	ATP5L	8	7	8	8	7	8	61.2	103	0	75.799	0.69513	0.75501	1.064	0.91676	1.3003	1.3669	1.2403	0.97046	0.73343	4483400000	7186900000	6278000000
P36542	P36542	ATP synthase subunit gamma, mitochondrial	ATP5C1	15	16	15	1	1	1	52.3	298	0	5.8651	NaN	NaN	NaN	NaN	NaN	NaN	NaN	NaN	NaN	0	0	0
P36542-2	P36542-2	ATP synthase subunit gamma, mitochondrial	ATP5C1	15	16	15	1	1	1	52.2	297	0	223.43	0.78847	0.76404	0.98208	0.96743	1.2837	1.3303	1.2214	1.0292	0.80138	12897000000	12112000000	13081000000
P48047;H7C0C1;H7C086;H7C068	P48047;H7C0C1	ATP synthase subunit O, mitochondrial	ATP5O	13	12	12	13	12	12	70.9	213	0	292.51	0.81966	0.82335	1.0079	0.96019	1.1908	1.3213	1.1773	0.98284	0.78613	23070000000	23075000000	25364000000
Q99766	Q99766	ATP synthase subunit s, mitochondrial	ATP5S	1	1	1	1	1	1	5.1	215	0.00095117	2.2935	NaN	NaN	NaN	NaN	NaN	NaN	NaN	NaN	NaN	80566000	86303000	68056000
P18859;P18859-2;A8MUH2	P18859;P18859-2;A8MUH2	ATP synthase-coupling factor 6, mitochondrial	ATP5J	3	3	3	3	3	3	44.4	108	0	262.49	0.73491	0.76226	0.98996	1.0296	1.4086	1.3495	1.2207	0.97575	0.68617	501980000	704560000	384590000
A0A087WXS7;O43681;K7ERW9	A0A087WXS7;O43681	ATPase ASNA1	ASNA1	9	10	10	9	10	10	36.9	331	0	218.97	0.79601	0.84773	1.0118	0.90481	1.3109	1.4381	1.2577	1.1068	0.8321	4889500000	4370100000	4566100000
Q8NBU5;Q8NBU5-2	Q8NBU5;Q8NBU5-2	ATPase family AAA domain-containing protein 1	ATAD1	8	7	7	8	7	7	35.5	361	0	99.943	1.0168	0.93909	0.84423	1.0957	1.0238	0.91426	0.95679	1.0893	0.91112	1491900000	870890000	1451400000
Q9NVI7-2;Q9NVI7;H0Y2W2;Q9NVI7-3;Q5SV16;Q5T9A4-2	Q9NVI7-2;Q9NVI7;H0Y2W2;Q9NVI7-3	ATPase family AAA domain-containing protein 3A	ATAD3A	35	33	34	11	10	11	69.1	586	0	323.31	0.58852	0.65666	1.1834	0.89161	1.4209	1.5792	1.2019	0.89154	0.69703	8088600000	9000900000	9477000000
Q5T9A4;Q5T9A4-3	Q5T9A4;Q5T9A4-3	ATPase family AAA domain-containing protein 3B	ATAD3B	23	22	21	2	2	1	39.7	648	0	6.422	0.49746	0.42173	1.2253	0.45876	0.9664	1.9437	0.41905	0.79273	1.6252	118960000	161840000	110680000
Q9UII2;A0A0B4J230;Q9UII2-3;Q9UII2-2	Q9UII2	ATPase inhibitor, mitochondrial	ATPIF1	5	6	7	5	6	7	26.4	106	0	18.116	0.72911	0.78922	0.98655	0.9416	1.2342	1.4483	1.4124	1.0001	0.65085	82826000	98187000	250300000
Q96S55-3;Q96S55-2;Q96S55;Q96S55-4	Q96S55-3;Q96S55-2;Q96S55;Q96S55-4	ATPase WRNIP1	WRNIP1	2	1	1	2	1	1	5.4	445	0	5.4245	0.70816	0.89849	1.2403	NaN	NaN	NaN	NaN	NaN	NaN	99633000	17349000	14552000
O95477	O95477	ATP-binding cassette sub-family A member 1	ABCA1	3	5	6	3	5	6	4.6	2261	0	70.502	0.75309	0.69564	0.85209	0.93385	2.224	1.8314	2.5372	1.1521	0.43235	35189000	199290000	211360000
Q8N139;Q8N139-2	Q8N139;Q8N139-2	ATP-binding cassette sub-family A member 6	ABCA6	0	0	2	0	0	2	1.8	1617	0	3.8394	NaN	NaN	NaN	NaN	NaN	NaN	3.4224	1.8467	0.54672	0	0	36113000
Q9NRK6	Q9NRK6	ATP-binding cassette sub-family B member 10, mitochondrial	ABCB10	4	4	4	3	3	3	8.7	738	0	4.0092	0.80309	0.7311	1.0677	1.0384	1.0426	0.97504	1.1818	1.1225	0.878	77578000	180360000	131930000
H7BXK9;Q9NP58-4;Q9NP58	H7BXK9;Q9NP58-4;Q9NP58	ATP-binding cassette sub-family B member 6, mitochondrial	ABCB6	5	5	5	4	4	4	9.9	690	0	22.505	0.7654	0.66734	0.95208	0.7787	1.166	1.3414	1.0575	0.76664	0.65316	105500000	262890000	324130000
B4DGL8;O75027;O75027-2;A0A087WW65;O75027-3;E9PNQ5;E9PJR8	B4DGL8;O75027;O75027-2;A0A087WW65;O75027-3	ATP-binding cassette sub-family B member 7, mitochondrial	ABCB7	0	2	2	0	2	2	7	702	0	25.525	NaN	NaN	NaN	0.74849	1.4875	1.214	1.2024	0.75303	0.6049	0	19472000	92702000
Q9NUT2-5;Q9NUT2-4;Q9NUT2-2;Q9NUT2;Q9NUT2-3;C9JYI3;C9JTY4	Q9NUT2-5;Q9NUT2-4;Q9NUT2-2;Q9NUT2;Q9NUT2-3	ATP-binding cassette sub-family B member 8, mitochondrial	ABCB8	4	1	2	3	0	1	8.6	548	0	16.235	0.84472	0.68743	0.89459	NaN	NaN	NaN	NaN	NaN	NaN	89979000	0	22160000
P33897;A6NEP8	P33897	ATP-binding cassette sub-family D member 1	ABCD1	17	14	16	17	14	16	40.7	745	0	95.433	1.2791	1.092	0.86033	1.2629	1.211	0.84854	1.2955	1.0017	0.79494	2364000000	1294300000	1795800000
P28288;P28288-2;P28288-3	P28288;P28288-2	ATP-binding cassette sub-family D member 3	ABCD3	27	26	25	27	26	25	45.4	659	0	259.9	1.0264	0.89242	0.92027	1.0535	1.1517	1.0613	1.0627	0.95694	0.83324	5618600000	5326100000	6696400000
H0YJ82;O14678	H0YJ82;O14678	ATP-binding cassette sub-family D member 4	ABCD4	0	1	1	0	1	1	8.2	158	0.0021572	1.774	NaN	NaN	NaN	NaN	NaN	NaN	NaN	NaN	NaN	0	20072000	24672000
P61221;D6R9I9;D6RGF4;H0Y990	P61221;D6R9I9	ATP-binding cassette sub-family E member 1	ABCE1	23	20	22	23	20	22	46.1	599	0	280.07	1.1613	1.1465	1.0071	0.94437	0.66329	0.76127	0.70504	0.96613	1.3199	5942300000	4354400000	5981200000
Q8NE71;Q8NE71-2;H0YGW7;A0A0G2JIC2;F5GYK6	Q8NE71;Q8NE71-2;H0YGW7	ATP-binding cassette sub-family F member 1	ABCF1	22	24	22	14	14	14	36.7	845	0	323.31	1.0796	1.0735	1.0066	0.90833	0.85627	0.86601	0.7842	1.0304	1.2622	5729400000	6458500000	4783200000
Q9UG63;Q9UG63-2;C9JHK9;C9JZV3	Q9UG63;Q9UG63-2;C9JHK9;C9JZV3	ATP-binding cassette sub-family F member 2	ABCF2	14	14	14	14	14	14	30	623	0	32.718	1.0321	1.0778	1.1333	1.0025	0.76016	0.81228	0.59963	0.8554	1.2962	1632800000	1862700000	2088500000
Q9NUQ8;Q9NUQ8-2;F8WCU6	Q9NUQ8;Q9NUQ8-2	ATP-binding cassette sub-family F member 3	ABCF3	18	15	16	18	15	16	40.6	709	0	169.33	1.5729	1.305	0.85035	1.344	1.0297	0.70749	1.1739	1.1658	1.002	2074600000	2126400000	1893800000
P53396;P53396-2;P53396-3;K7EIE7;K7ESG8	P53396;P53396-2;P53396-3	ATP-citrate synthase	ACLY	59	56	63	59	56	63	63.3	1101	0	323.31	0.77328	0.88407	1.108	0.98794	1.4141	1.3495	1.2646	1.0768	0.81524	55036000000	54883000000	60447000000
Q8IW45;Q8IW45-4;Q8IW45-2;Q8IW45-3	Q8IW45;Q8IW45-4;Q8IW45-2	ATP-dependent (S)-NAD(P)H-hydrate dehydratase	CARKD	6	5	3	6	5	3	34.6	347	0	53.901	1.1935	1.084	0.9425	1.3293	1.3197	0.94936	1.4116	1.2472	0.94207	337340000	361890000	341990000
P17858;P17858-2	P17858;P17858-2	ATP-dependent 6-phosphofructokinase, liver type	PFKL	30	29	27	25	24	22	44.7	780	0	323.31	1.2358	1.0882	0.89855	1.045	1.0325	0.95876	1.1335	1.1565	0.97113	21521000000	17575000000	17527000000
P08237;P08237-3;P08237-2;F8VP00;F8VX13;F8VNX2;F8VZQ1;F8VW30;F8VSL1;F8W1J8;F8VSF7;F8VZI0;F8VUB8;F8VTQ3;F8VYK8;F8VVE3;H0YHB8;F8VZ53;F8VSF5	P08237;P08237-3;P08237-2	ATP-dependent 6-phosphofructokinase, muscle type	PFKM	24	24	23	21	21	20	38.6	780	0	323.31	1.0751	0.94288	0.89029	1.1533	1.3363	1.1067	1.6665	1.203	0.76849	9646900000	7393700000	7005700000
Q01813;Q01813-2;B1APP6;B1APP8;H0Y757;V9GY25;Q5VSR5;V9GYV7;H0Y3Y3	Q01813;Q01813-2	ATP-dependent 6-phosphofructokinase, platelet type	PFKP	33	32	32	29	28	28	40.2	784	0	323.31	1.172	1.1881	1.0153	1.0663	0.92916	0.82494	0.89424	0.99855	1.0802	31573000000	33751000000	27043000000
O76031;H0YM48	O76031	ATP-dependent Clp protease ATP-binding subunit clpX-like, mitochondrial	CLPX	13	15	16	13	15	16	35.7	633	0	294.55	0.76491	0.79032	1.0232	1.0056	1.2337	1.2444	1.1108	0.88635	0.80671	1343000000	1339100000	2342800000
Q16740;M0R208;M0QYV5	Q16740;M0R208	ATP-dependent Clp protease proteolytic subunit, mitochondrial;ATP-dependent Clp protease proteolytic subunit	CLPP	10	9	10	10	9	10	41.9	277	0	108.95	0.63936	0.68682	1.105	0.78632	1.3747	1.7556	1.1397	0.93766	0.77432	1826400000	1620900000	1832100000
P46063;F8WA66;F8WD97;F5H2L2;F5H4P4;F5H3W0;F5GYB7	P46063	ATP-dependent DNA helicase Q1	RECQL	21	22	21	21	22	21	48.2	649	0	323.31	1.0146	0.95985	0.98472	0.90549	0.88389	0.94082	0.81623	0.99805	1.177	8427300000	8737100000	8443100000
Q08211;Q08211-2;REV__H0YA90;REV__Q7Z6J0-3	Q08211	ATP-dependent RNA helicase A	DHX9	47	52	55	47	52	55	51.5	1270	0	323.31	0.72631	0.82284	1.1164	0.74381	0.92616	1.1776	0.77218	0.91426	1.1352	31741000000	34039000000	45460000000
Q92499;F1T0B3;A0A087X2G1;Q92499-2;Q92499-3	Q92499;F1T0B3;A0A087X2G1;Q92499-2;Q92499-3	ATP-dependent RNA helicase DDX1	DDX1	35	34	32	35	34	32	49.5	740	0	323.31	1.0639	0.98602	0.96923	0.9718	0.99894	0.96724	1.0581	1.0127	1.005	18591000000	16523000000	16641000000
Q9NVP1;H7C452	Q9NVP1	ATP-dependent RNA helicase DDX18	DDX18	14	12	12	14	12	12	33.7	670	0	129.86	0.74895	0.90809	1.225	0.71451	0.70877	0.97016	0.5274	0.81103	1.5099	2595400000	2386800000	1628700000
Q9NUU7;I3L0H8;H3BTB3;J3QRH0;H3BSL8;H3BP36;H3BP50	Q9NUU7;I3L0H8	ATP-dependent RNA helicase DDX19A	DDX19A	13	14	9	3	3	2	40.2	478	0	144.73	1.0214	1.1336	1.0114	1.2098	0.9403	0.81787	0.98425	1.0928	1.0429	3058800000	4163900000	3046900000
F6QDS0;H3BQK0;Q9UMR2;Q9UMR2-2;Q9UMR2-4;Q9UMR2-3;H3BN59;H3BMQ5;H0YD26;E9PR46;J3QL17;Q9UHL0-2;Q9UHL0	F6QDS0;H3BQK0;Q9UMR2;Q9UMR2-2;Q9UMR2-4;Q9UMR2-3	ATP-dependent RNA helicase DDX19B	DDX19B	11	12	7	1	1	0	34.2	479	0	6.7452	NaN	NaN	NaN	NaN	NaN	NaN	NaN	NaN	NaN	2087100	7015800	0
G3V529;Q9GZR7;Q9GZR7-2;F5GYL3;A0A087WXU8	G3V529;Q9GZR7;Q9GZR7-2;F5GYL3	ATP-dependent RNA helicase DDX24	DDX24	14	15	14	14	15	14	32.5	816	0	150.45	1.013	0.91874	0.88505	0.93646	0.93117	0.96151	0.84272	1.0272	1.2761	1283000000	622960000	1115700000
O00148;O00148-2;K7EQN7;O00148-3;K7EPJ3;A0A0D9SEM9;K7EN69;K7ENP6;K7EL56;K7EIL8;F6SXL5	O00148;O00148-2;K7EQN7;O00148-3	ATP-dependent RNA helicase DDX39A	DDX39A	20	16	17	5	4	4	42.6	427	0	59.019	0.52623	0.7397	1.4088	0.54783	0.90981	1.6382	0.52268	0.90991	1.4757	1375100000	1604400000	421330000
A0A0D9SFB3;A0A0D9SG12;A0A0D9SF53;O00571;O00571-2;A0A0J9YVQ7;A0A087WVZ1;B4DLA0;A0A087WX09;A0A0J9YYH6;D6RCM4;Q9NQI0-3;Q9NQI0-2;Q9NQI0-4;Q9NQI0	A0A0D9SFB3;A0A0D9SG12;A0A0D9SF53;O00571;O00571-2	ATP-dependent RNA helicase DDX3X	DDX3X	35	35	33	11	11	10	58	640	0	323.31	1.0123	0.94005	0.9672	0.9756	0.90735	0.86164	0.88223	1.0252	1.1048	27552000000	24863000000	24302000000
O15523;O15523-2;O15523-3;C9J8G5;C9J081	O15523;O15523-2	ATP-dependent RNA helicase DDX3Y	DDX3Y	27	26	27	3	2	4	45	660	0	50.057	1.4831	0.88093	0.85896	1.0368	0.71882	0.64497	0.88269	1.2214	1.4428	392140000	223870000	555430000
Q86XP3;A0A0A0MSJ0;Q86XP3-2;J3QRI2;J3KTK9;J3KRE3	Q86XP3;A0A0A0MSJ0;Q86XP3-2	ATP-dependent RNA helicase DDX42	DDX42	22	20	24	22	20	24	37.3	938	0	167.5	1.0784	1.2054	1.0829	0.90618	0.79032	0.87109	0.65482	0.97675	1.4388	2971100000	2711800000	3049900000
Q9BQ39;A0A087WVC1	Q9BQ39;A0A087WVC1	ATP-dependent RNA helicase DDX50	DDX50	10	7	14	8	5	12	28.6	737	0	34.052	0.71496	0.88685	1.261	0.60926	0.66218	1.0296	0.51632	0.7547	1.5424	687470000	414980000	661190000
Q8N8A6	Q8N8A6	ATP-dependent RNA helicase DDX51	DDX51	4	5	2	4	5	2	11.4	666	0	14.337	0.85245	0.97206	1.0396	0.97796	0.89733	0.94576	0.55278	0.86928	1.7913	304750000	262250000	92808000
Q8TDD1;Q8TDD1-2;F8VRX4;H0YHH7	Q8TDD1;Q8TDD1-2	ATP-dependent RNA helicase DDX54	DDX54	10	11	13	10	11	13	23.4	881	0	61.127	0.79224	0.99569	1.1549	0.94313	0.88257	0.93114	0.82665	0.96372	1.2354	663190000	739360000	688030000
F5H5U2;Q8NHQ9	F5H5U2;Q8NHQ9	ATP-dependent RNA helicase DDX55	DDX55	0	0	1	0	0	1	3	569	0	16.862	NaN	NaN	NaN	NaN	NaN	NaN	NaN	NaN	NaN	0	0	50098000
A0A087WYN9;Q7Z478;H0Y8L1	A0A087WYN9;Q7Z478	ATP-dependent RNA helicase DHX29	DHX29	31	33	31	31	33	31	34.8	1370	0	323.31	1.2128	1.0513	0.89196	0.95323	0.72417	0.73148	0.78574	1.0429	1.2276	2861700000	2681000000	2935400000
Q9H2U1;Q9H2U1-2;E7EWK3;Q9H2U1-3;A0A0G2JQU7;A0A0G2JRP3;H7C514;H7C5F5	Q9H2U1;Q9H2U1-2;E7EWK3;Q9H2U1-3	ATP-dependent RNA helicase DHX36	DHX36	13	6	7	13	6	7	22.2	1008	0	55.152	1.3113	1.089	0.80674	0.77113	0.78755	0.99123	0.92895	0.90801	1.0774	815820000	476420000	328190000
F5H658;Q14562;K7EJH9;K7END7	F5H658;Q14562	ATP-dependent RNA helicase DHX8	DHX8	8	6	11	7	5	10	13.5	1181	0	26.895	0.77406	1.1613	1.1697	0.832	1.2353	1.1876	0.69159	0.96329	1.2139	500780000	273130000	811170000
Q8IYB8;B1AR60	Q8IYB8	ATP-dependent RNA helicase SUPV3L1, mitochondrial	SUPV3L1	9	9	6	9	9	6	16.3	786	0	59.015	0.78234	0.73073	1.0382	0.81484	1.1173	1.2984	0.99802	0.85407	0.78859	1062100000	1087900000	493070000
Q96TA2-3;Q96TA2-2;Q96TA2;Q96I63;Q5T8D1;R4GNA5;Q5T8D2	Q96TA2-3;Q96TA2-2;Q96TA2;Q96I63	ATP-dependent zinc metalloprotease YME1L1	YME1L1	8	3	5	8	3	5	18.6	683	0	142.31	0.66967	0.72287	1.2704	1.2567	1.3134	1.1565	1.0785	0.7577	0.71191	647980000	186790000	398490000
P20594-2;P20594;H7C1A1;H7C056	P20594-2;P20594	Atrial natriuretic peptide receptor 2	NPR2	6	8	8	6	8	8	11.3	995	0	25.361	1.2743	1.1203	0.75601	0.86804	0.97444	1.0112	1.0451	1.0669	1.0637	312560000	533140000	526570000
O14497;O14497-2;O14497-3;H0Y488;A0A087WUV6;H0Y3S9;H0Y2R3	O14497;O14497-2;O14497-3;H0Y488	AT-rich interactive domain-containing protein 1A	ARID1A	8	11	13	6	9	10	8.8	2285	0	136.31	0.79219	0.84628	1.1547	0.65351	0.70924	1.0221	0.4641	0.86303	1.3936	243530000	356560000	352060000
Q8NFD5;Q8NFD5-2;Q8NFD5-3;H0Y7H8;Q8NFD5-4	Q8NFD5;Q8NFD5-2;Q8NFD5-3;H0Y7H8;Q8NFD5-4	AT-rich interactive domain-containing protein 1B	ARID1B	4	4	7	2	2	4	4.7	2236	0	6.3123	NaN	NaN	NaN	0.83798	0.69881	0.84965	0.76843	0.96832	1.7449	45222000	47362000	62798000
Q68CP9-3;Q68CP9;F8W108;F8WCU9;F8VWP4	Q68CP9-3;Q68CP9;F8W108;F8WCU9	AT-rich interactive domain-containing protein 2	ARID2	1	3	3	1	3	3	3	1783	0	8.6774	NaN	NaN	NaN	1.165	1.7408	1.3052	4.1753	1.1545	0.28723	20268000	39263000	166130000
K7EJ04;Q99856;H0YFY1;A6NKF2	K7EJ04;Q99856;H0YFY1;A6NKF2	AT-rich interactive domain-containing protein 3A;AT-rich interactive domain-containing protein 3C	ARID3A;ARID3C	1	2	2	1	2	2	8.8	339	0.00016372	2.9973	1.0615	1.1069	0.88963	1.1165	1.4957	1.329	0.55474	0.69223	1.1841	16550000	61619000	150480000
X6RCR8;Q4LE39-4;Q4LE39-3;Q4LE39-2;Q4LE39	X6RCR8;Q4LE39-4;Q4LE39-3;Q4LE39-2;Q4LE39	AT-rich interactive domain-containing protein 4B	ARID4B	0	0	1	0	0	1	2.9	483	0.00064288	2.5588	NaN	NaN	NaN	NaN	NaN	NaN	NaN	NaN	NaN	0	0	23400000
Q14865-2;Q14865	Q14865-2;Q14865	AT-rich interactive domain-containing protein 5B	ARID5B	1	1	2	1	1	2	4.7	945	0	6.1432	NaN	NaN	NaN	NaN	NaN	NaN	0.60577	0.8284	1.4689	14362000	18938000	80990000
P54259	P54259	Atrophin-1	ATN1	1	1	1	1	1	1	1.3	1190	0.0097204	1.2688	NaN	NaN	NaN	NaN	NaN	NaN	NaN	NaN	NaN	2059300	2875700	1543600
O75882;O75882-3;O75882-2	O75882;O75882-3;O75882-2	Attractin	ATRN	4	4	5	4	4	5	3.9	1429	0	16.161	1.0613	0.91758	1.1321	1.1049	1.5698	1.3209	1.2875	0.99431	0.85308	110490000	107320000	196980000
Q9H1Y0;Q9H1Y0-2;L7UQJ2	Q9H1Y0;Q9H1Y0-2	Autophagy protein 5	ATG5	4	5	5	4	5	5	22.5	275	0	30.932	0.89469	1.0305	1.136	0.89896	1.1292	1.1741	1.1538	1.0886	0.90612	460600000	778800000	937990000
F8VQD9;Q9BSB4;F8VVA0;H3BMZ4	F8VQD9;Q9BSB4;F8VVA0	Autophagy-related protein 101	ATG101	5	5	5	5	5	5	34.7	190	0	70.214	1.0012	0.8057	0.97382	1.0889	1.3773	1.2833	1.3663	1.0179	0.80232	553020000	355090000	332430000
E7EVC7;Q676U5-3;Q676U5-2;Q676U5;C9JAY7;C9JK97;C9J1B2;Q676U5-4;Q676U5-5	E7EVC7;Q676U5-3;Q676U5-2;Q676U5;C9JAY7;C9JK97;C9J1B2;Q676U5-4;Q676U5-5	Autophagy-related protein 16-1	ATG16L1	1	4	3	1	4	3	9.9	624	0	23.977	NaN	NaN	NaN	0.96015	0.82524	0.80454	0.93418	1.0353	0.98422	3215200	109910000	249280000
H7C3T2;Q2TAZ0;Q2TAZ0-3	H7C3T2;Q2TAZ0;Q2TAZ0-3	Autophagy-related protein 2 homolog A	ATG2A	1	1	1	1	1	1	0.7	1742	0	3.2799	NaN	NaN	NaN	0.97898	1.8774	1.7733	NaN	NaN	NaN	26129000	27401000	15090000
Q96BY7	Q96BY7	Autophagy-related protein 2 homolog B	ATG2B	3	4	3	3	4	3	2.7	2078	0	41.419	0.98897	0.86004	1.089	1.2405	1.0739	0.98797	0.93544	0.99183	1.0218	157770000	140150000	94461000
Q7Z3C6;Q7Z3C6-2;Q7Z3C6-3;H7C1G6;C9JS65;C9JFV2;F2Z3I6;C9JX27;C9JD65;C9IYZ9;C9JKV7;C9JDK4;C9JXG2	Q7Z3C6;Q7Z3C6-2;Q7Z3C6-3	Autophagy-related protein 9A	ATG9A	3	6	3	3	6	3	10.5	839	0	18.798	1.2655	1.0141	0.61978	0.78826	1.2232	1.374	1.4493	1.072	0.53283	130820000	206700000	123240000
Q96BJ3;Q96BJ3-3;Q96BJ3-2	Q96BJ3;Q96BJ3-3	Axin interactor, dorsalization-associated protein	AIDA	12	12	11	12	12	11	38.6	306	0	214.56	1.3399	1.1657	0.82184	1.1948	0.92965	0.76995	1.2116	1.2833	1.0289	1808100000	1980700000	2006700000
Q9BPU9	Q9BPU9	B9 domain-containing protein 2	B9D2	1	1	1	1	1	1	12	175	0	6.1165	1.3266	1.4815	1.1523	NaN	NaN	NaN	NaN	NaN	NaN	209300000	83801000	104770000
E9PI77;E9PMH5;Q13490-2;Q13490;E9PIW1;A0A087X2B2;Q13489	E9PI77;E9PMH5;Q13490-2;Q13490;E9PIW1;A0A087X2B2;Q13489	Baculoviral IAP repeat-containing protein 2;Baculoviral IAP repeat-containing protein 3	BIRC2;BIRC3	1	2	1	1	2	1	18.7	139	0	3.8865	NaN	NaN	NaN	NaN	NaN	NaN	NaN	NaN	NaN	22281000	23907000	34691000
Q9NR09;H7C094;H7C3P0;REV__Q96C03;REV__Q96C03-3;REV__Q9NR09	Q9NR09	Baculoviral IAP repeat-containing protein 6	BIRC6	41	41	46	41	41	46	17.3	4857	0	323.31	0.99889	1.0631	1.0425	1.0248	0.92428	0.90369	0.82069	1.013	1.2115	2148800000	1730600000	2357700000
J3QTA2;Q99933-4;Q99933-3;Q99933;Q99933-2	J3QTA2;Q99933-4;Q99933-3;Q99933	BAG family molecular chaperone regulator 1	BAG1	2	1	2	2	1	2	13.6	345	0	22.769	NaN	NaN	NaN	NaN	NaN	NaN	NaN	NaN	NaN	27406000	55687000	0
O95816;O95816-2	O95816;O95816-2	BAG family molecular chaperone regulator 2	BAG2	13	14	11	13	14	11	57.8	211	0	250.51	1.0414	1.1057	1.1098	0.89017	0.82702	0.89373	0.71112	0.93693	1.1915	9023200000	11499000000	11729000000
O95817;C9JFK9	O95817;C9JFK9	BAG family molecular chaperone regulator 3	BAG3	25	27	25	25	27	25	62.1	575	0	150.69	1.147	1.1102	0.96874	1.497	1.4276	0.93659	1.3683	1.1031	0.78587	3995100000	2881500000	2477800000
Q9UL15;Q9UL15-2;G3V274	Q9UL15;Q9UL15-2	BAG family molecular chaperone regulator 5	BAG5	4	4	5	4	4	5	22.6	447	0	40.762	0.91833	1.0095	0.98901	1.0455	1.0739	0.98227	1.2288	1.2114	1.0008	370390000	296910000	607120000
Q9H4G0-3;A0A0D9SG07;Q9H4G0-4;Q9H4G0-2;Q9H4G0;Q4VXN0;Q4VXN1;Q4VXN2;Q4VXN5;X6RC15	Q9H4G0-3;A0A0D9SG07;Q9H4G0-4;Q9H4G0-2;Q9H4G0	Band 4.1-like protein 1	EPB41L1	5	4	7	2	2	2	12.7	772	0	50.745	1.1004	1.1198	0.8814	1.314	1.3166	0.861	1.5346	1.1016	0.75442	194660000	158210000	200120000
E9PHY5;O43491-4;E9PK52;O43491-3;E9PII3;O43491-2;I6L9B1;E9PQD2;E9PRG1;E9PIG0;E9PQN0;E9PJP4	E9PHY5;O43491-4;E9PK52;O43491-3;E9PII3;O43491-2;I6L9B1	Band 4.1-like protein 2	EPB41L2	28	35	33	0	0	0	48.1	935	0.00048356	2.6311	NaN	NaN	NaN	0.94166	0.30762	0.31804	NaN	NaN	NaN	0	42531000	0
O43491;Q6R5J7;E9PMV8;Q6ZSX4;E9PPC9;E9PN54	O43491	Band 4.1-like protein 2	EPB41L2	31	37	36	1	0	0	51	1005	0	323.31	1.3918	1.3955	1.0201	0.70147	0.47994	0.60643	0.51681	1.0728	2.027	4341900000	5854100000	4670300000
Q9Y2J2	Q9Y2J2	Band 4.1-like protein 3;Band 4.1-like protein 3, N-terminally processed	EPB41L3	27	30	29	1	1	0	39.9	1087	0	3.9133	NaN	NaN	NaN	NaN	NaN	NaN	NaN	NaN	NaN	4634300	44393000	0
Q9Y2J2-4	Q9Y2J2-4	Band 4.1-like protein 3;Band 4.1-like protein 3, N-terminally processed	EPB41L3	27	31	30	0	1	0	47.8	883	0.0047141	1.5356	NaN	NaN	NaN	NaN	NaN	NaN	NaN	NaN	NaN	0	0	0
Q9Y2J2-2;A8K968;A0A0A0MRA8;Q9Y2J2-3;B2RB02;A0A0J9YY18;A0A0J9YW31;J3KT37;A0A0J9YW26;J3QS55;A0A0J9YWN0;A0A0J9YWE1;A0A0J9YWS4;J3QRQ6;J3KS70;J3QLU5;J3QKY2;J3KRD1;J3QKK4;J3QR33;J3QS83	Q9Y2J2-2;A8K968;A0A0A0MRA8;Q9Y2J2-3;B2RB02	Band 4.1-like protein 3;Band 4.1-like protein 3, N-terminally processed	EPB41L3	31	34	32	3	3	1	54	865	0	323.31	1.133	0.934	0.77755	1.0789	1.2497	1.1043	1.5622	1.3228	0.78232	4604100000	4188100000	5531400000
E7EQH1;Q8NFJ9-3;Q8NFJ9;Q8NFJ9-2	E7EQH1;Q8NFJ9-3;Q8NFJ9;Q8NFJ9-2	Bardet-Biedl syndrome 1 protein	BBS1	2	0	0	2	0	0	5.6	496	0	8.8165	1.0765	4.755	4.5071	NaN	NaN	NaN	NaN	NaN	NaN	253710000	0	0
H3BRL0;Q9BXC9;H3BNS7	H3BRL0;Q9BXC9	Bardet-Biedl syndrome 2 protein	BBS2	1	3	2	1	3	2	5.2	675	0	4.0904	NaN	NaN	NaN	1.0678	0.96645	0.91185	1.2213	1.2884	0.8216	17473000	90713000	18538000
F8WBR7;E9PBE3;Q8N3I7-2;Q8N3I7	F8WBR7;E9PBE3;Q8N3I7-2;Q8N3I7	Bardet-Biedl syndrome 5 protein	BBS5	1	0	0	1	0	0	24.5	53	0.00064298	2.5591	1.1783	1.0038	0.8408	NaN	NaN	NaN	NaN	NaN	NaN	56336000	0	0
Q8IWZ6-2;Q8IWZ6;H0Y973	Q8IWZ6-2;Q8IWZ6	Bardet-Biedl syndrome 7 protein	BBS7	2	1	2	2	1	2	4.8	672	0	6.1269	1.465	1.2045	0.81077	NaN	NaN	NaN	NaN	NaN	NaN	94360000	20346000	23322000
O75531;E9PJJ8	O75531	Barrier-to-autointegration factor;Barrier-to-autointegration factor, N-terminally processed	BANF1	7	6	8	7	6	8	55.1	89	0	79.098	1.3188	1.2001	0.90517	1.0062	0.78093	0.8562	0.82459	0.95814	1.1314	6457000000	9579700000	8454900000
A0A087WXM8;P50895;K7ENU8	A0A087WXM8;P50895;K7ENU8	Basal cell adhesion molecule	BCAM	2	1	2	2	1	2	4.3	588	0	5.4156	1.167	1.8917	1.6699	NaN	NaN	NaN	1.0666	1.6774	2.9973	58548000	8549100	121040000
P98160;A0A0U1RQT3;H7BYA5	P98160	Basement membrane-specific heparan sulfate proteoglycan core protein;Endorepellin;LG3 peptide	HSPG2	75	81	79	75	81	79	29	4391	0	323.31	2.2687	1.4933	0.64212	0.99992	0.42761	0.46073	0.79754	0.97457	1.2017	13895000000	13157000000	10415000000
Q7L1Q6;Q7L1Q6-4;Q7L1Q6-3;Q7L1Q6-2;C9IZ80;H0Y503;C9JFN4;C9J188;C9JWF5;C9JV57	Q7L1Q6;Q7L1Q6-4;Q7L1Q6-3;Q7L1Q6-2;C9IZ80	Basic leucine zipper and W2 domain-containing protein 1	BZW1	17	14	16	16	13	15	37.5	419	0	36.082	1.0346	1.0502	1.0145	1.0831	0.85447	0.77738	0.81227	1.0368	1.2462	4360200000	5276700000	5079000000
E7ETZ4;Q9Y6E2;B5MCH7;Q75MG1;B5MCE7;E9PFD4;E7EMS9;C9JF98;Q9Y6E2-2;E9PFE3;F8WDX8	E7ETZ4;Q9Y6E2;B5MCH7;Q75MG1;B5MCE7;E9PFD4	Basic leucine zipper and W2 domain-containing protein 2	BZW2	13	13	8	12	12	7	36.8	408	0	42.195	0.91514	1.1418	1.1587	0.86713	0.71133	0.80047	0.71448	1.0294	1.5117	891620000	1493600000	1012900000
P35613-3;R4GMX5;R4GN83	P35613-3	Basigin	BSG	7	7	6	1	1	0	46	176	0	3.4303	NaN	NaN	NaN	NaN	NaN	NaN	NaN	NaN	NaN	6205300	5212100	0
P35613-2;P35613;A0A087WUV8;A0A087X2B5;P35613-4;I3L192	P35613-2;P35613;A0A087WUV8;A0A087X2B5;P35613-4;I3L192	Basigin	BSG	8	8	7	2	2	1	30.9	269	0	143.46	0.96353	1.0027	1.0305	1.018	0.93774	0.89809	0.96693	0.90137	0.95584	7017200000	8690400000	6695200000
O95086;H3BPM8;Q2TA70;B4DFF3;Q13286-4;Q13286-2;Q13286-7;Q13286-3;Q13286;O95090;H3BQ48;B4DMY6;Q13286-6;Q9UBD8;Q13286-5	O95086;H3BPM8;Q2TA70;B4DFF3;Q13286-4;Q13286-2;Q13286-7;Q13286-3;Q13286;O95090;H3BQ48;B4DMY6;Q13286-6	Battenin	CLN3	1	2	2	1	2	2	9.5	336	0	5.2525	0.279	0.41792	1.3723	0.92525	3.1916	3.5661	3.8139	1.0713	0.25507	270540000	440760000	206770000
Q4VC05;Q4VC05-2;F8WE18;F8WDZ4;I3L4D5;F2Z3H6;Q9BQE9-4;Q9BQE9-3;Q9BQE9	Q4VC05;Q4VC05-2;F8WE18;F8WDZ4;I3L4D5;F2Z3H6;Q9BQE9-4;Q9BQE9-3;Q9BQE9	B-cell CLL/lymphoma 7 protein family member A;B-cell CLL/lymphoma 7 protein family member B	BCL7A;BCL7B;BCL7C	2	0	1	1	0	0	11	210	0	5.7532	0.81497	0.98996	1.2527	NaN	NaN	NaN	NaN	NaN	NaN	66055000	0	0
I3L1Q2;Q8WUZ0;Q8WUZ0-2	I3L1Q2;Q8WUZ0;Q8WUZ0-2	B-cell CLL/lymphoma 7 protein family member C	BCL7C	1	1	1	0	1	0	9.6	293	0.0020105	1.8465	NaN	NaN	NaN	NaN	NaN	NaN	NaN	NaN	NaN	0	0	0
A0A087WZX0;Q86UU0-4;Q86UU0-2;Q86UU0;Q86UU0-3	A0A087WZX0;Q86UU0-4;Q86UU0-2;Q86UU0;Q86UU0-3	B-cell CLL/lymphoma 9-like protein	BCL9L	0	1	2	0	1	2	2.1	1462	0	4.3371	NaN	NaN	NaN	NaN	NaN	NaN	0.54615	0.7977	1.6453	0	54314000	136650000
O95999;A0A087WWW9	O95999;A0A087WWW9	B-cell lymphoma/leukemia 10	BCL10	5	4	7	5	4	7	30	233	0	34.526	1.6204	1.614	0.88585	1.2754	0.80434	0.63108	0.82081	1.198	1.3935	808660000	740420000	875170000
Q9UHQ4;C9JTE9;Q9UHQ4-2;C9IYK6;H7C5E2;B7Z2L0;F8WB99;C9JGJ9;H0Y7N8;C9JP06;F8WDG1	Q9UHQ4;C9JTE9;Q9UHQ4-2;C9IYK6;H7C5E2;B7Z2L0;F8WB99;C9JGJ9;H0Y7N8	B-cell receptor-associated protein 29	BCAP29	10	10	7	10	10	7	32	241	0	27.295	0.84266	0.81698	1.0618	1.0748	1.3101	1.2159	1.2117	0.98819	0.70075	539410000	428430000	450510000
P51572;P51572-2;C9JSP1;C9JQ75;C9J0M4;C9JMD7;C9JM14	P51572;P51572-2;C9JSP1;C9JQ75;C9J0M4;C9JMD7	B-cell receptor-associated protein 31	BCAP31	19	19	21	19	19	21	52	246	0	222.18	0.82722	0.80543	1.0047	1.1049	1.3845	1.2328	1.2657	0.95232	0.71824	7912300000	6886800000	5665200000
Q96LW7-2;Q96LW7	Q96LW7-2;Q96LW7	Bcl10-interacting CARD protein	C9orf89	6	6	6	6	6	6	35.5	183	0	24.719	0.81608	0.80676	0.9872	0.9348	1.3291	1.3596	1.24	1.0804	0.83485	401350000	469050000	483250000
Q16611;A0A0A0MRG8;Q16611-2	Q16611;A0A0A0MRG8;Q16611-2	Bcl-2 homologous antagonist/killer	BAK1	2	2	5	2	2	5	44.1	211	0	74.255	1.0086	0.89396	0.86467	1.0507	1.1174	1.0413	1.3321	1.1342	0.80499	734380000	638460000	706750000
H7C096;J3KN59;Q12982;Q12982-2;Q86WG3;Q86WG3-3	H7C096;J3KN59;Q12982;Q12982-2;Q86WG3;Q86WG3-3	BCL2/adenovirus E1B 19 kDa protein-interacting protein 2;Caytaxin	BNIP2;ATCAY	2	2	2	2	2	2	12.3	204	0	7.0749	0.83542	0.89196	1.0278	0.81679	0.8802	1.1371	1.0739	1.1723	0.79781	353140000	413900000	232170000
F6RP06;A0A0J9YW18;Q12983	F6RP06;A0A0J9YW18;Q12983	BCL2/adenovirus E1B 19 kDa protein-interacting protein 3	BNIP3	1	1	2	1	0	1	9.6	219	0.0048551	1.4726	NaN	NaN	NaN	NaN	NaN	NaN	NaN	NaN	NaN	2406900	0	3786100
H0YBC7;A0A087WVL5;O60238-2;O60238	H0YBC7;A0A087WVL5;O60238-2;O60238	BCL2/adenovirus E1B 19 kDa protein-interacting protein 3-like	BNIP3L	2	3	3	2	2	2	25.4	185	0	16.288	0.74373	0.87024	1.0928	0.88887	0.99144	1.3314	1.0732	0.98452	0.78665	263250000	236400000	363980000
Q92934;F5H3B1;F5H1R6	Q92934	Bcl2-associated agonist of cell death	BAD	5	3	2	3	2	1	58.9	168	0	82.535	0.85996	0.92713	1.0656	1.0889	1.378	1.2555	1.1052	0.95741	0.80854	304550000	248610000	255690000
E9PK91;Q9NYF8-3;H0YF63	E9PK91;Q9NYF8-3	Bcl-2-associated transcription factor 1	BCLAF1	19	23	26	0	1	1	28.6	871	0.00094727	2.2302	NaN	NaN	NaN	0.72389	1.272	1.241	0.86778	1.1174	1.2254	0	27989000	81577000
Q9NYF8-2;Q9NYF8;E9PK09;E9PQN2;E9PKI6;Q9NYF8-4;E9PJA7;H0YF14;H0YF00	Q9NYF8-2;Q9NYF8;E9PK09;E9PQN2;E9PKI6;Q9NYF8-4	Bcl-2-associated transcription factor 1	BCLAF1	21	26	28	1	3	2	28.8	918	0	255.28	0.98403	0.96131	0.96138	0.88651	0.87815	0.99712	0.7852	0.96038	1.2655	2190800000	2733000000	3870100000
Q5QP56;Q9H1R6;Q5TE64;Q07817-3;Q07817;Q07817-2;Q5QP59	Q5QP56;Q9H1R6;Q5TE64;Q07817-3;Q07817;Q07817-2	Bcl-2-like protein 1	BCL2L1	4	3	4	4	3	4	38.7	181	0	193.42	0.85957	0.83406	1.0401	1.4132	1.5771	1.3459	1.6807	1.0841	0.62965	401290000	290100000	596300000
Q9BXK5;Q9BXK5-2;E9PDD6;F2Z2C3;A0A087WW80;A0A0A0MR90;Q9BXK5-4;F6VJB4	Q9BXK5;Q9BXK5-2;E9PDD6	Bcl-2-like protein 13	BCL2L13	9	8	9	2	2	3	34.2	485	0	127.89	1.219	1.07	0.9695	1.2002	0.98181	0.91559	1.1063	1.0878	0.9584	1076900000	1025800000	923100000
Q92843-2;G3V5A9;G3V4B7;Q92843;G3V3G8;G3V3B7;H0YJC7	Q92843-2	Bcl-2-like protein 2	BCL2L2	11	9	9	2	1	3	33	333	0	78.64	0.91696	0.94122	1.0588	0.70054	0.64349	0.88018	0.54871	0.88106	1.5527	1800400000	3277700000	1621700000
Q9UMX3	Q9UMX3	Bcl-2-related ovarian killer protein	BOK	1	1	1	1	1	1	4.7	212	0.0020177	1.9408	NaN	NaN	NaN	NaN	NaN	NaN	NaN	NaN	NaN	19162000	20882000	0
Q14457;K7ER46;E7EV84;K7EMA2;K7EN35;K7ELY9;K7EQQ7	Q14457;K7ER46;E7EV84	Beclin-1	BECN1	4	4	4	4	4	4	13.1	450	0	10.498	1.0094	0.95689	0.95458	1.0221	1.3418	1.3797	1.1478	1.063	1.0195	304130000	227300000	259990000
H7C1N3;O15155;C9JTT8;Q68DU7;O15155-2	H7C1N3;O15155;C9JTT8;Q68DU7;O15155-2	BET1 homolog	BET1;DKFZp781C0425	2	2	2	2	2	2	21.8	133	0	65.552	1.095	0.97689	0.97636	0.77871	0.69954	0.93007	0.63761	0.9018	1.3741	505260000	714040000	1338700000
Q9NYM9;H7BXT7;A0A0C4DH16;B8ZZS0;E9PQJ6;E9PHY4	Q9NYM9;H7BXT7;A0A0C4DH16;B8ZZS0;E9PQJ6;E9PHY4	BET1-like protein	BET1L	3	4	3	3	4	3	47.7	111	0	44.796	1.1228	1.0762	1.0065	0.89938	0.7417	0.93685	0.66934	0.98626	1.2365	323950000	256260000	405140000
Q68DQ2;Q68DQ2-1	Q68DQ2	Beta/gamma crystallin domain-containing protein 3	CRYBG3	5	3	7	5	3	7	4.6	2970	0	53.943	1.2287	1.4027	1.123	0.87667	0.77748	0.9037	0.65695	0.95886	1.2811	77422000	38712000	119320000
Q6Y288	Q6Y288	Beta-1,3-glucosyltransferase	B3GALTL	5	3	2	5	3	2	16.5	498	0	25.865	0.74386	0.84218	1.197	1.1842	1.1074	1.3784	NaN	NaN	NaN	670340000	264580000	115570000
P15291-2;P15291;Q86XA6	P15291-2;P15291	Beta-1,4-galactosyltransferase 1;Lactose synthase A protein;N-acetyllactosamine synthase;Beta-N-acetylglucosaminylglycopeptide beta-1,4-galactosyltransferase;Beta-N-acetylglucosaminyl-glycolipid beta-1,4-galactosyltransferase;Processed beta-1,4-galactosyltransferase 1	B4GALT1	3	1	2	3	1	2	10.1	385	0	4.2718	0.58288	0.67236	1.1869	0.74115	1.6835	2.0558	1.3041	0.70383	0.59835	187820000	203630000	228650000
C9J5S0;C9J4S5;E7ETS9;C9J3R8;O60513	C9J5S0;C9J4S5;E7ETS9;C9J3R8;O60513	Beta-1,4-galactosyltransferase 4;N-acetyllactosamine synthase;Lactotriaosylceramide beta-1,4-galactosyltransferase	B4GALT4	1	1	0	1	1	0	15.3	118	0	4.7898	NaN	NaN	NaN	NaN	NaN	NaN	NaN	NaN	NaN	124440000	22307000	0
Q13884;Q13884-2;E5RIX7	Q13884;Q13884-2	Beta-1-syntrophin	SNTB1	15	8	9	13	7	7	37.9	538	0	86.696	0.80316	0.96877	1.2262	0.88363	0.85499	1.0325	0.67633	0.85787	1.1819	941930000	1386700000	1048100000
P61769;F5H6I0;H0YLF3	P61769;F5H6I0;H0YLF3	Beta-2-microglobulin;Beta-2-microglobulin form pI 5.3	B2M	5	5	6	5	5	6	47.9	119	0	76.834	0.8322	0.8185	1.0201	0.95762	1.2603	1.3061	1.2195	1.007	0.86481	376040000	1049900000	1416700000
Q13425;Q13425-2;H0YCS0;A0A140TA73;A0A0G2JM75;J3KT21;H7BY41	Q13425;Q13425-2;H0YCS0	Beta-2-syntrophin	SNTB2	17	14	15	14	12	12	38.3	540	0	82.7	1.1787	0.99854	0.91126	0.80034	0.85941	1.0843	0.856	1.0845	1.1316	2542200000	2441700000	3044200000
Q562R1	Q562R1	Beta-actin-like protein 2	ACTBL2	16	15	16	3	2	3	41.8	376	0	18.799	0.96147	1.1068	1.0696	1.0999	0.89057	0.78558	0.80773	0.85891	1.0001	2574300000	1397900000	1574700000
P25098;E9PRV7;P35626;Q8N433	P25098;E9PRV7	Beta-adrenergic receptor kinase 1	ADRBK1	4	6	3	4	6	3	11	689	0	11.258	1.1786	1.4533	1.0759	0.88991	0.89255	0.86524	0.76564	1.1316	1.0352	90265000	186520000	100110000
H0YET9;P49407-2;P49407	H0YET9;P49407-2;P49407	Beta-arrestin-1	ARRB1	0	1	0	0	1	0	6.2	195	0	3.3324	NaN	NaN	NaN	NaN	NaN	NaN	NaN	NaN	NaN	0	66030000	0
A0A087WUB9;Q8WYA6;Q8WYA6-4;Q8WYA6-3;Q8WYA6-2;A2A2P1	A0A087WUB9;Q8WYA6;Q8WYA6-4;Q8WYA6-3;Q8WYA6-2	Beta-catenin-like protein 1	CTNNBL1	10	12	13	10	12	13	25.9	568	0	322.7	0.92097	0.92281	1.094	0.76889	0.78291	0.97859	0.66145	0.90814	1.349	832220000	1183500000	1753100000
P42025	P42025	Beta-centractin	ACTR1B	12	11	13	5	4	5	49.7	376	0	73.21	0.66779	0.77583	1.1348	1.0057	1.5216	1.4784	1.2267	1.0604	0.83848	3014800000	2961700000	3077200000
P13929-3;P13929-2;P13929	P13929-3;P13929-2;P13929	Beta-enolase	ENO3	2	2	3	1	1	2	10.2	391	0.00079656	2.3804	1.1336	1.1465	0.97894	1.0792	1.0109	1.0374	0.62874	0.91706	1.3348	248070000	49970000	103460000
P16278-3;P16278;E7EQ29;P16278-2;C9J539;C9J4G9;F8WF40;C9JF15;C9JWX1;Q6UWU2-2;Q6UWU2	P16278-3;P16278;E7EQ29;P16278-2	Beta-galactosidase	GLB1	16	14	14	16	14	14	30.1	647	0	105.53	2.1528	1.6396	0.80762	1.0823	1.1022	0.56026	1.1746	1.166	1.0654	12522000000	10323000000	10201000000
P08236;P08236-2;P08236-3;F8WBK6;F2Z3L6	P08236;P08236-2;P08236-3	Beta-glucuronidase	GUSB	10	13	10	10	13	10	30.6	651	0	63.881	1.0938	0.93539	0.86243	1.2898	1.0404	0.80963	1.2285	1.0238	0.82702	785560000	924900000	665540000
P07686;Q5URX0;H0YA83;H0Y9B6;H0Y9M3;D6REQ8	P07686;Q5URX0;H0YA83	Beta-hexosaminidase subunit beta;Beta-hexosaminidase subunit beta chain B;Beta-hexosaminidase subunit beta chain A	HEXB	25	25	23	25	25	23	46.6	556	0	323.31	1.1659	1.0999	0.98954	1.1347	0.8771	0.78726	0.87189	1.0281	1.1355	33101000000	24816000000	27051000000
H3BS10;P06865;H3BP20;H3BU85;H3BTD4;P06865-2;A0A087WUJ7;H3BVH8;H3BT62;H3BQ04;H3BRP6;A0A087WTY2	H3BS10;P06865;H3BP20;H3BU85;H3BTD4	Beta-hexosaminidase;Beta-hexosaminidase subunit alpha	HEXA	18	21	18	18	21	18	44.6	509	0	302.86	1.1063	1.0328	0.94982	1.2936	1.122	0.84251	1.1169	1.0665	0.93869	10782000000	11975000000	11755000000
Q53H82	Q53H82	Beta-lactamase-like protein 2	LACTB2	8	8	8	8	8	8	31.9	288	0	42.289	1.0306	0.92882	0.82229	1.1156	1.0967	1.0978	1.2445	1.0736	0.86294	1156800000	1155500000	836640000
O00462;E9PFW2	O00462;E9PFW2	Beta-mannosidase	MANBA	13	16	13	12	15	12	25	879	0	59.332	1.4465	1.3299	1.0266	0.99942	0.69259	0.68397	0.53236	1.048	2.2182	845120000	1186000000	702180000
Q9HBI1;A0A087WZB5;Q9HBI1-3;Q9HBI1-2;B0QYP8	Q9HBI1;A0A087WZB5;Q9HBI1-3;Q9HBI1-2	Beta-parvin	PARVB	4	4	4	1	1	1	15.7	364	0	19.411	NaN	NaN	NaN	NaN	NaN	NaN	NaN	NaN	NaN	15360000	62294000	39226000
Q16585;Q16585-2;H0YA15;H0Y8J3	Q16585;Q16585-2	Beta-sarcoglycan	SGCB	7	5	4	7	5	4	37.1	318	0	136	1.3148	1.4175	1.0539	0.94056	0.71809	0.79236	0.69936	0.8955	1.3631	1707700000	1092600000	791110000
P55957;P55957-2;P55957-4	P55957;P55957-2;P55957-4	BH3-interacting domain death agonist;BH3-interacting domain death agonist p15;BH3-interacting domain death agonist p13;BH3-interacting domain death agonist p11	BID	7	8	8	7	8	8	46.7	195	0	173.48	1.5561	1.2735	0.91932	0.93401	0.62002	0.69756	0.7036	1.195	1.6853	2487200000	2072200000	2376800000
O43252	O43252	Bifunctional 3-phosphoadenosine 5-phosphosulfate synthase 1;Sulfate adenylyltransferase;Adenylyl-sulfate kinase	PAPSS1	15	19	16	13	17	14	36.4	624	0	131.69	0.94536	1.1557	1.1531	0.94786	0.73045	0.77399	0.56036	0.87808	1.4182	3921800000	3463500000	3312500000
O95340;O95340-2	O95340;O95340-2	Bifunctional 3-phosphoadenosine 5-phosphosulfate synthase 2;Sulfate adenylyltransferase;Adenylyl-sulfate kinase	PAPSS2	23	22	22	21	20	20	43.5	614	0	192.42	1.0614	1.206	1.1729	0.97444	0.60536	0.62056	0.47178	0.85859	1.7593	4043900000	5627900000	6400000000
B2WTI3;B2WTI4;K7EJU9;Q6NYC1-2;Q6NYC1;Q6NYC1-3	B2WTI3;B2WTI4;K7EJU9;Q6NYC1-2;Q6NYC1;Q6NYC1-3	Bifunctional arginine demethylase and lysyl-hydroxylase JMJD6	JMJD6	3	2	1	3	2	1	14.3	335	0	7.9265	0.77888	0.77126	1.5069	0.85555	1.4835	1.7243	NaN	NaN	NaN	247970000	58248000	24032000
A0A087WUL0;Q3LXA3;H0YCY6;Q3LXA3-2;I3L252;E9PJG8	A0A087WUL0;Q3LXA3;H0YCY6;Q3LXA3-2	Bifunctional ATP-dependent dihydroxyacetone kinase/FAD-AMP lyase (cyclizing);ATP-dependent dihydroxyacetone kinase;FAD-AMP lyase (cyclizing)	DAK	9	8	7	9	8	7	25.3	576	0	54.475	0.97873	1.0195	1.1311	0.95438	1.1329	1.1678	0.95465	1.0843	0.95483	1023600000	1826200000	2310200000
Q13057;Q13057-2;K7EN91;K7EP09;K7ESK6;K7ES73;K7EPT0;K7EQ60	Q13057;Q13057-2	Bifunctional coenzyme A synthase;Phosphopantetheine adenylyltransferase;Dephospho-CoA kinase	COASY	10	11	7	10	11	7	28.2	564	0	53.922	1.0259	0.98624	1.0279	0.90361	0.98723	1.2223	0.86739	0.96301	1.1072	4892300000	1455500000	959360000
P07814;V9GYZ6;V9GZ76	P07814;V9GYZ6	Bifunctional glutamate/proline--tRNA ligase;Glutamate--tRNA ligase;Proline--tRNA ligase	EPRS	72	67	68	71	66	67	49.7	1512	0	323.31	1.1618	1.129	0.94129	0.95156	0.76012	0.74322	0.79185	0.98747	1.206	26300000000	25685000000	27034000000
P52848;E7EVJ3;P52848-2;O95803-2;O95803-3;Q9H3R1;O95803	P52848;E7EVJ3;P52848-2	Bifunctional heparan sulfate N-deacetylase/N-sulfotransferase 1;Heparan sulfate N-deacetylase 1;Heparan sulfate N-sulfotransferase 1	NDST1	6	7	6	6	7	6	13.6	882	0	33.01	0.94175	0.83951	0.88302	0.85822	1.1956	1.4184	1.2299	0.8254	0.76604	300350000	311820000	321100000
Q9H6W3-2;Q9H6W3	Q9H6W3-2;Q9H6W3	Bifunctional lysine-specific demethylase and histidyl-hydroxylase NO66	NO66	3	4	4	3	4	4	10.7	429	0	23.606	0.82898	0.87639	0.96439	0.88391	0.87032	0.92053	0.7332	1.0335	1.3243	335900000	278400000	281890000
P13995;P13995-2;B9A062;B8ZZU9	P13995;P13995-2;B9A062	Bifunctional methylenetetrahydrofolate dehydrogenase/cyclohydrolase, mitochondrial;NAD-dependent methylenetetrahydrofolate dehydrogenase;Methenyltetrahydrofolate cyclohydrolase	MTHFD2	7	5	3	7	5	3	35.1	350	0	83.328	1.2077	1.1516	0.96227	0.72083	0.45958	0.60629	0.33156	0.61187	2.0074	2088500000	1485500000	464700000
Q96T60;M0R3C8;M0QYH2;Q96T60-2;A0A0D9SFL2;A0A0D9SFD6;M0QYI1;A0A0D9SFU1;A0A0D9SEV0;M0R000	Q96T60;M0R3C8;M0QYH2;Q96T60-2;A0A0D9SFL2;A0A0D9SFD6	Bifunctional polynucleotide phosphatase/kinase;Polynucleotide 3-phosphatase;Polynucleotide 5-hydroxyl-kinase	PNKP	6	5	8	6	5	8	24.6	521	0	25.772	0.54629	0.75622	1.336	0.908	1.1772	1.2911	0.80063	0.76553	0.98723	407590000	191360000	486280000
O60502;O60502-4;O60502-2;O60502-3;H7C3X0	O60502;O60502-4;O60502-2;O60502-3	Bifunctional protein NCOAT;Protein O-GlcNAcase;Histone acetyltransferase	MGEA5	10	8	14	10	8	14	21.6	916	0	98.265	1.4246	1.2735	0.88445	1.0165	0.73946	0.631	0.72151	0.98199	1.2758	1149800000	631740000	1549100000
P31939;P31939-2;H7C1S2;C9JLK0;F8WEF0	P31939;P31939-2	Bifunctional purine biosynthesis protein PURH;Phosphoribosylaminoimidazolecarboxamide formyltransferase;IMP cyclohydrolase	ATIC	30	31	28	30	31	28	63.2	592	0	323.31	1.0978	1.0346	0.96934	0.98395	0.97563	0.97952	0.99232	1.0942	1.0383	18611000000	18164000000	20206000000
Q9Y223;Q9Y223-2;Q9Y223-3;Q9Y223-4;Q9Y223-5	Q9Y223;Q9Y223-2;Q9Y223-3;Q9Y223-4;Q9Y223-5	Bifunctional UDP-N-acetylglucosamine 2-epimerase/N-acetylmannosamine kinase;UDP-N-acetylglucosamine 2-epimerase (hydrolyzing);N-acetylmannosamine kinase	GNE	7	5	9	7	5	9	20.4	722	0	48.54	0.69054	0.89276	1.3379	0.64519	0.77513	1.069	0.57808	0.90024	1.4426	599740000	458390000	774910000
P21810;C9JKG1	P21810	Biglycan	BGN	6	6	6	5	6	5	23.6	368	0	32.153	1.0506	1.4302	1.1068	0.85606	0.67728	0.6998	0.75372	0.84341	1.2063	519200000	850820000	734800000
P53004;C9J1E1	P53004	Biliverdin reductase A	BLVRA	13	15	13	13	15	13	53.7	296	0	153.18	0.87555	0.88014	0.98187	1.1326	1.4773	1.2079	1.5011	1.2486	0.78704	6404400000	5759500000	4506200000
G8JLQ3;P78537-2;P78537;F8W099;F8W606;A0A087WSV2;F8W036;F8VP73	G8JLQ3;P78537-2;P78537	Biogenesis of lysosome-related organelles complex 1 subunit 1	BLOC1S1	5	5	5	5	5	5	74.7	75	0	30.284	1.2248	1.0854	0.92238	0.95811	1.0513	1.0934	1.0779	1.1058	1.0325	347410000	511070000	562090000
Q6QNY1;J3QRU7;Q6QNY1-2;A0A087X1N6	Q6QNY1;J3QRU7;Q6QNY1-2;A0A087X1N6	Biogenesis of lysosome-related organelles complex 1 subunit 2	BLOC1S2	3	5	4	3	5	4	49.3	142	0	78.292	1.2587	1.1433	0.91752	1.0363	1.0958	1.0344	1.0877	1.1705	1.0721	405880000	657920000	1237100000
Q6QNY0;K7EN58;K7ELZ0	Q6QNY0;K7EN58	Biogenesis of lysosome-related organelles complex 1 subunit 3	BLOC1S3	3	5	4	3	5	4	35.1	202	0	73.793	1.0398	1.0681	0.999	1.0178	1.03	0.86566	0.87667	1.0005	1.1089	210230000	224530000	318730000
Q9NUP1	Q9NUP1	Biogenesis of lysosome-related organelles complex 1 subunit 4	BLOC1S4	3	1	1	3	1	1	18	217	0	4.5944	1.0081	1.6224	1.3592	NaN	NaN	NaN	NaN	NaN	NaN	235220000	116810000	108930000
Q8TDH9;A0A0D9SEU2;A0A0A0MTN6;G5E931;H3BN57;Q8TDH9-2;Q8TDH9-3	Q8TDH9;A0A0D9SEU2;A0A0A0MTN6;G5E931;H3BN57;Q8TDH9-2	Biogenesis of lysosome-related organelles complex 1 subunit 5	BLOC1S5;BLOC1S5-TXNDC5	3	3	2	3	3	2	17.6	187	0	11.688	1.1979	1.4374	1.2814	1.0518	0.881	0.80205	0.99757	1.181	1.2195	65680000	119180000	8606100
H3BPR6;H3BU57;H3BN13;H3BST1;Q9UL45-2;Q9UL45	H3BPR6;H3BU57;H3BN13;H3BST1;Q9UL45-2;Q9UL45	Biogenesis of lysosome-related organelles complex 1 subunit 6	BLOC1S6	1	1	0	1	1	0	33.3	57	0	7.1775	NaN	NaN	NaN	1.0252	0.90651	0.96008	NaN	NaN	NaN	192790000	240750000	0
Q96IK1;H7C5I4;C9J8U9;C9JNZ5;Q96IK1-2;Q8IYS8	Q96IK1;H7C5I4	Biorientation of chromosomes in cell division protein 1	BOD1	5	5	2	5	5	2	35.7	185	0	26.358	1.1129	1.2262	1.0297	1.032	0.86131	0.96126	0.75266	1.4591	1.6703	173650000	143530000	64250000
Q8NFC6;H0Y9Y2	Q8NFC6	Biorientation of chromosomes in cell division protein 1-like 1	BOD1L1	9	14	18	9	14	18	12.8	3051	0	150.07	0.79289	0.93033	1.2253	0.82532	0.94723	1.0167	0.62276	0.83987	1.4319	280950000	607540000	563330000
P43251-4;P43251;P43251-3;P43251-2;C9JSN9	P43251-4;P43251;P43251-3;P43251-2;C9JSN9	Biotinidase	BTD	1	1	3	1	1	3	8.2	523	0	13.118	0.65491	0.75665	1.1683	NaN	NaN	NaN	1.9362	1.1105	0.61619	114480000	85362000	252910000
Q9Y6X5	Q9Y6X5	Bis(5-adenosyl)-triphosphatase ENPP4	ENPP4	2	2	2	1	1	1	11.5	453	0	4.8976	0.25075	0.30892	1.185	2.3235	7.5775	3.1704	5.0433	1.1056	0.15704	161960000	93321000	95449000
P50583	P50583	Bis(5-nucleosyl)-tetraphosphatase [asymmetrical]	NUDT2	4	5	5	4	5	5	52.4	147	0	53.603	1.4418	1.3637	0.82091	1.2066	1.0143	0.83852	1.2704	1.2827	0.98607	715860000	942170000	910510000
P07738;C9JH23	P07738	Bisphosphoglycerate mutase	BPGM	3	2	3	3	2	3	27	259	0	14.107	1.6235	1.3057	0.86339	1.1923	0.73332	0.63565	0.86566	1.0063	1.1286	235800000	249690000	211200000
Q13867;K7ESE8;K7ES02;J3KSD8;J3KS79;K7ENH5	Q13867;K7ESE8;K7ES02;J3KSD8	Bleomycin hydrolase	BLMH	11	6	7	11	6	7	34.7	455	0	42.282	1.0362	1.0408	1.0118	0.90253	1.2308	1.207	1.1283	1.0856	0.8668	3538500000	4400500000	3440600000
Q9NSY1;Q9NSY1-2;Q9NSY1-3;H0Y9P1;K4DI97	Q9NSY1;Q9NSY1-2;Q9NSY1-3;H0Y9P1	BMP-2-inducible protein kinase	BMP2K	4	3	4	3	2	3	7.5	1161	0	21.171	1.0843	1.1372	1.0812	1.9666	1.0516	NaN	0.89842	0.8455	0.96167	150950000	107780000	208730000
Q9Y3E2	Q9Y3E2	BolA-like protein 1	BOLA1	2	2	1	2	2	1	27	137	0	7.806	1.5848	1.4135	0.70245	1.185	0.97363	0.75299	NaN	NaN	NaN	87943000	58897000	53518000
Q9H3K6;A0A087WZT3;Q9H3K6-2	Q9H3K6;A0A087WZT3;Q9H3K6-2	BolA-like protein 2	BOLA2	4	4	5	2	2	2	58.1	86	0	47.416	1.1368	1.0266	0.9703	1.0077	1.102	1.0051	0.94369	1.1235	1.1242	982590000	1145700000	1390900000
Q6UWU4-3;Q6UWU4;Q6UWU4-2	Q6UWU4-3;Q6UWU4;Q6UWU4-2	Bombesin receptor-activated protein C6orf89	C6orf89	1	1	1	1	1	1	5.4	241	0.00032383	2.7043	0.64232	0.77417	NaN	NaN	NaN	NaN	NaN	NaN	NaN	12100000	10470000	8579400
Q53HL2	Q53HL2	Borealin	CDCA8	1	0	0	1	0	0	4.3	280	0.00016313	2.8873	NaN	NaN	NaN	NaN	NaN	NaN	NaN	NaN	NaN	20072000	0	0
P80723;P80723-2;U3KQP0	P80723;P80723-2	Brain acid soluble protein 1	BASP1	16	18	18	16	18	18	93	227	0	323.31	0.83842	0.77239	0.92527	0.98811	1.5072	1.4415	1.6774	1.0635	0.61708	2321700000	5161000000	3583100000
I3L4C2;Q9UQB8-3;Q9UQB8-5;Q9UQB8-4;Q9UQB8-6;Q9UQB8-2;Q9UQB8;I3L2J6;I3L113;I3L526;I3L125;I3L0M4;I3L3J7;I3L327;I3L1C8;I3L3C6;I3L2M4;B4DWA1	I3L4C2;Q9UQB8-3;Q9UQB8-5;Q9UQB8-4;Q9UQB8-6;Q9UQB8-2;Q9UQB8;I3L2J6;I3L113;I3L526;I3L125;I3L0M4;I3L3J7;I3L327;I3L1C8;I3L3C6;I3L2M4;B4DWA1	Brain-specific angiogenesis inhibitor 1-associated protein 2	CCDC43;BAIAP2	2	0	0	2	0	0	5.1	553	0	7.0406	NaN	NaN	NaN	NaN	NaN	NaN	NaN	NaN	NaN	30216000	0	0
P54687-4;P54687;P54687-5;P54687-3;P54687-2;F5H2F2;A0A087WYF2	P54687-4;P54687;P54687-5;P54687-3;P54687-2	Branched-chain-amino-acid aminotransferase, cytosolic	BCAT1	9	5	8	9	5	8	24.2	385	0	45.774	0.97292	1.1104	1.107	0.95495	0.99106	0.97159	0.86232	0.89188	1.0929	2070800000	1534900000	2644700000
M0QXF9;O15382;B3KSI3;M0QZ10;O15382-2;M0QZP4;M0R2K7	M0QXF9;O15382;B3KSI3;M0QZ10;O15382-2;M0QZP4	Branched-chain-amino-acid aminotransferase;Branched-chain-amino-acid aminotransferase, mitochondrial	BCAT2	12	9	5	12	9	5	40.4	445	0	86.881	0.67853	0.74725	1.0216	0.85337	1.3104	1.5049	1.1528	1.0112	0.80668	1574600000	1367400000	704580000
Q9NXR7-4;Q9NXR7-3;Q9NXR7;Q9NXR7-1;F8W733;C9J2G0	Q9NXR7-4;Q9NXR7-3;Q9NXR7;Q9NXR7-1;F8W733;C9J2G0	BRCA1-A complex subunit BRE	BRE	3	3	3	3	3	3	12.5	376	0	25.315	0.91433	0.95491	0.95338	1.1684	1.0967	0.9342	1.2877	1.3497	1.0682	500070000	887990000	1924800000
Q6PJG6;Q6PJG6-3;Q6PJG6-2	Q6PJG6;Q6PJG6-3	BRCA1-associated ATM activator 1	BRAT1	2	3	1	2	3	1	7.6	821	0	50.808	1.3022	1.1132	0.89551	0.97588	0.90442	0.83122	NaN	NaN	NaN	177710000	158010000	33222000
J3KNN7;Q7Z569;Q7Z569-2	J3KNN7;Q7Z569;Q7Z569-2	BRCA1-associated protein	BRAP	2	2	1	2	2	1	7.5	562	0.0017145	2.0017	1.8812	1.7218	0.90606	0.91869	0.57982	0.63265	0.90743	0.81458	0.8283	211790000	84381000	47359000
Q9P287;Q9P287-4;Q9P287-3;Q9P287-2	Q9P287;Q9P287-4;Q9P287-3;Q9P287-2	BRCA2 and CDKN1A-interacting protein	BCCIP	4	3	3	4	3	3	18.8	314	0	50.269	0.80248	0.96958	1.1501	0.77677	0.65432	0.9346	0.51258	0.96765	1.5983	625540000	1157200000	1902900000
P11274;P11274-2;A9UF01;H0Y554	P11274;P11274-2	Breakpoint cluster region protein	BCR	6	4	3	5	3	2	7.6	1271	0	20.389	1.162	0.76975	0.80321	1.2018	1.2675	1.0451	1.4135	1.2279	0.83762	156590000	87345000	35040000
P56945-5;P56945-8;P56945;P56945-7;P56945-3;P56945-2;P56945-6;P56945-4;H3BVF0;H3BSY4;H3BQJ7;H3BSB2;H3BN62	P56945-5;P56945-8;P56945;P56945-7;P56945-3;P56945-2;P56945-6;P56945-4	Breast cancer anti-estrogen resistance protein 1	BCAR1	6	6	6	6	6	6	19.2	868	0	100.08	1.0273	1.2549	1.1321	1.2778	1.0268	0.76872	0.84357	0.9155	1.064	384280000	428980000	340390000
H0YHD0;Q5PSV4-2;Q5PSV4	H0YHD0;Q5PSV4-2;Q5PSV4	Breast cancer metastasis-suppressor 1-like protein	BRMS1L	2	0	0	2	0	0	14.4	215	0	4.2456	0.82998	0.68769	0.79827	NaN	NaN	NaN	NaN	NaN	NaN	57608000	0	0
Q9H6U6-2;Q9H6U6-7;Q9H6U6;Q9H6U6-3;Q9H6U6-8;A0A087X207;A0A087X2J1;K7ESE9;Q9H6U6-6	Q9H6U6-2;Q9H6U6-7;Q9H6U6;Q9H6U6-3;Q9H6U6-8;A0A087X207;A0A087X2J1;K7ESE9;Q9H6U6-6	Breast carcinoma-amplified sequence 3	BCAS3	2	2	3	2	2	3	6	913	0	6.5421	1.6385	1.6206	1.0222	0.84842	1.0694	1.0132	1.3431	1.7782	1.1116	82696000	104570000	108660000
H7C4Y8;A0A0C4DH49;A0A0C4DGS6;Q8TDM0-2;Q8TDM0-3;Q8TDM0	H7C4Y8;A0A0C4DH49;A0A0C4DGS6;Q8TDM0-2;Q8TDM0-3;Q8TDM0	Breast carcinoma-amplified sequence 4	BCAS4	0	0	1	0	0	1	16.9	89	0.00094563	2.1945	NaN	NaN	NaN	NaN	NaN	NaN	NaN	NaN	NaN	0	0	26382000
Q9Y6D6;E5RIF2;E5RHL7;E5RHZ1	Q9Y6D6;E5RIF2	Brefeldin A-inhibited guanine nucleotide-exchange protein 1	ARFGEF1	26	27	27	16	20	17	22.4	1849	0	128.66	1.0327	1.0152	1.0306	1.1103	1.1569	1.0086	1.1322	1.0736	0.94372	2000300000	1551600000	1704400000
Q9Y6D5	Q9Y6D5	Brefeldin A-inhibited guanine nucleotide-exchange protein 2	ARFGEF2	22	16	20	12	9	10	19.4	1785	0	84.62	1.0863	0.99332	1.1444	1.1797	1.0174	0.98565	1.0774	1.1062	1.0647	477890000	486410000	578250000
Q8WY22	Q8WY22	BRI3-binding protein	BRI3BP	4	4	3	3	3	3	19.5	251	0	22.288	0.91924	0.93055	1.0428	0.82798	0.8952	1.1332	0.81888	0.92514	1.1837	181010000	165290000	167170000
Q9NQY0;H7BYV6;Q9NQY0-2;E5RHU4;E5RJI6	Q9NQY0;H7BYV6;Q9NQY0-2	Bridging integrator 3	BIN3	7	5	5	7	5	5	32.8	253	0	20.244	1.2878	1.1292	1.0094	0.95288	0.74523	0.66027	0.7951	1.3328	1.7061	861850000	283430000	361240000
Q9NWV8;J3KQS6;M0R0I0;M0R3F4;M0R2A4;M0R2K3;M0R193;Q9NWV8-3;M0QXG9;M0R2I2;Q9NWV8-2;M0R3H9;M0QYV1	Q9NWV8;J3KQS6;M0R0I0;M0R3F4;M0R2A4;M0R2K3;M0R193;Q9NWV8-3	BRISC and BRCA1-A complex member 1	BABAM1	7	4	5	7	4	5	32.8	329	0	118.06	1.0544	1.0849	0.94488	0.97766	0.9713	0.99178	1.0821	1.0605	0.99988	702760000	658730000	657720000
Q15018	Q15018	BRISC complex subunit Abro1	FAM175B	5	5	4	5	5	4	20.5	415	0	59.423	1.5861	1.3202	0.86582	0.93419	0.90696	0.85225	1.0519	1.101	1.1443	220210000	214760000	274140000
Q5VW32;F5GXQ0;Q5VW32-2;Q5VW33	Q5VW32;F5GXQ0;Q5VW32-2;Q5VW33	BRO1 domain-containing protein BROX	BROX	8	7	7	8	7	7	27.7	411	0	68.286	0.92802	0.85317	1.0166	1.07	1.2798	1.2353	1.6326	1.2419	0.73663	1025600000	1069200000	1468500000
H0YII3;J3KPG5;F8VU39;Q9UIF9-2;Q9UIF9-3;Q9UIF9	H0YII3;J3KPG5;F8VU39;Q9UIF9-2;Q9UIF9-3;Q9UIF9	Bromodomain adjacent to zinc finger domain protein 2A	BAZ2A	1	2	2	1	2	2	11.2	205	0	11.942	NaN	NaN	NaN	0.89397	1.0754	1.1971	0.95055	0.9978	1.1554	7780900	11007000	19511000
J3KQ61;O95696;O95696-2	J3KQ61;O95696;O95696-2	Bromodomain-containing protein 1	BRD1	1	2	3	1	2	3	5.1	509	0.00094518	2.1837	NaN	NaN	NaN	0.57848	0.44613	0.75618	0.59459	0.97269	1.4838	20056000	27494000	29193000
H0Y6K2;A0A140T9E9;A0A0G2JK44;P25440-4;P25440-3;P25440;P25440-2;A0A0G2JHN8;A0A140T9I1;A0A140T9V2;H0Y799;A0A140T9X8;E9PIQ3;U3KQA6;A0A0G2JHL0;A0A140T9F7	H0Y6K2;A0A140T9E9;A0A0G2JK44;P25440-4;P25440-3;P25440;P25440-2;A0A0G2JHN8;A0A140T9I1;A0A140T9V2	Bromodomain-containing protein 2	BRD2	3	4	2	2	3	2	11.4	807	0	14.135	1.0357	0.93046	0.88884	0.75575	0.7789	0.91971	0.64709	0.97238	1.5592	90035000	144270000	93331000
Q15059;Q15059-2	Q15059;Q15059-2	Bromodomain-containing protein 3	BRD3	1	3	5	1	3	3	10.2	726	0	5.6105	NaN	NaN	NaN	0.73809	0.68618	0.95859	0.48063	0.93569	2.127	107690000	149110000	237710000
O60885-2;O60885-3;O60885;M0QZD9;M0R0H4;M0QYW0	O60885-2;O60885-3;O60885;M0QZD9	Bromodomain-containing protein 4	BRD4	3	3	3	2	2	1	10.4	722	0	9.5132	0.78118	0.89898	0.85023	0.63864	0.62342	1.332	0.41675	0.82149	2.0123	185550000	57907000	38017000
I3L4V5;Q9NPI1;Q9NPI1-2	I3L4V5;Q9NPI1;Q9NPI1-2	Bromodomain-containing protein 7	BRD7	1	1	1	1	1	1	28.4	109	0	5.1865	NaN	NaN	NaN	NaN	NaN	NaN	NaN	NaN	NaN	50562000	0	1811900
F8WDX5;D6RID0;F8WCS7;F8WBH2;C9JV05;H7C128;H7C179;B5MCW3;H7C127;Q9H0E9-4;Q9H0E9-2;Q9H0E9	F8WDX5;D6RID0;F8WCS7;F8WBH2;C9JV05;H7C128;H7C179;B5MCW3;H7C127;Q9H0E9-4;Q9H0E9-2;Q9H0E9	Bromodomain-containing protein 8	BRD8	0	1	0	0	1	0	33.3	39	0.002613	1.7102	NaN	NaN	NaN	NaN	NaN	NaN	NaN	NaN	NaN	0	48884000	0
Q9NW68-2;Q9NW68;E9PS77;E9PQA7;Q9NW68-5;Q9NW68-9;Q9NW68-4;Q9NW68-8;Q9NW68-7;Q9NW68-3	Q9NW68-2;Q9NW68;E9PS77;E9PQA7;Q9NW68-5;Q9NW68-9;Q9NW68-4;Q9NW68-8;Q9NW68-7;Q9NW68-3	BSD domain-containing protein 1	BSDC1	1	2	1	1	2	1	6.3	428	0.0018677	1.9829	NaN	NaN	NaN	1.1216	1.1435	1.1816	NaN	NaN	NaN	1383200	100010000	4673500
F5GWA4;Q9H3F6-2;Q9H3F6;F5H497;F5H6V0;F5GWK6;F5H268;B3KVY5;Q9H3F6-3;F5GY15;J3QSD4;I3L1U2;J3QS43;I3L108;Q13829;Q8WZ19	F5GWA4;Q9H3F6-2;Q9H3F6;F5H497	BTB/POZ domain-containing adapter for CUL3-mediated RhoA degradation protein 3	KCTD10	3	6	2	3	6	2	26.5	287	0	10.883	0.80587	0.94038	1.0229	1.2997	1.1969	0.84795	0.88767	1.0382	0.98455	207520000	177020000	17889000
Q32M84;Q32M84-2	Q32M84;Q32M84-2	BTB/POZ domain-containing protein 16	BTBD16	1	1	1	1	1	1	2.2	506	0.0053014	1.4512	1.1017	1.1429	0.99826	NaN	NaN	NaN	NaN	NaN	NaN	229950000	104710000	60977000
Q96CX2;Q68DU8;Q6ZWB6	Q96CX2	BTB/POZ domain-containing protein KCTD12	KCTD12	10	11	11	10	11	11	36.6	325	0	159.46	0.56396	0.78109	1.2809	0.97014	1.1625	1.194	0.86497	1.0617	1.2729	2614000000	2026700000	1918800000
K7EIF1;K7EPF0;K7EQS3;K7EM48;K7EN63;Q96SI1-2;Q96SI1	K7EIF1;K7EPF0;K7EQS3;K7EM48;K7EN63;Q96SI1-2;Q96SI1	BTB/POZ domain-containing protein KCTD15	KCTD15	0	0	1	0	0	1	30.6	62	0	4.1885	NaN	NaN	NaN	NaN	NaN	NaN	NaN	NaN	NaN	0	0	11245000
E9PRT1;E9PJJ5;Q4G0X4;E9PMS5;E9PK99;E9PM10;J3KSG1;J3QRK1;Q719H9	E9PRT1;E9PJJ5;Q4G0X4;E9PMS5;E9PK99	BTB/POZ domain-containing protein KCTD21	KCTD21	3	3	4	3	3	4	31.4	140	0	17.417	1.748	1.2434	0.76453	1.1543	1.0099	0.83578	0.97331	1.119	1.1047	221350000	138070000	109100000
H3BSS5;Q9NXV2	H3BSS5;Q9NXV2	BTB/POZ domain-containing protein KCTD5	KCTD5	1	0	0	1	0	0	4.9	246	0.0036613	1.6004	NaN	NaN	NaN	NaN	NaN	NaN	NaN	NaN	NaN	186480000	0	0
Q96MP8-2;Q96MP8	Q96MP8-2;Q96MP8	BTB/POZ domain-containing protein KCTD7	KCTD7	1	1	2	1	1	2	8	288	0.00064051	2.4862	NaN	NaN	NaN	NaN	NaN	NaN	2.1673	1.4445	0.63829	9555100	10201000	11867000
J3QRS9;X6R4W8;O43670-2;O43670;O43670-4;O43670-3;J3KS31;J3QS27;J3KTL1;J3KRB6;J3KRW6;H0Y3M2	J3QRS9;X6R4W8;O43670-2;O43670;O43670-4;O43670-3;J3KS31	BUB3-interacting and GLEBS motif-containing protein ZNF207	ZNF207	7	5	6	7	5	6	11	493	0	76.147	0.84158	0.97559	1.1885	0.91216	0.93953	0.94353	0.5803	0.70711	1.2061	1504300000	630260000	1160800000
Q9BRD0-2;Q9BRD0	Q9BRD0-2;Q9BRD0	BUD13 homolog	BUD13	0	1	0	0	1	0	3.1	485	0.005748	1.4268	NaN	NaN	NaN	NaN	NaN	NaN	NaN	NaN	NaN	0	44759000	0
Q7KYR7-5;Q7KYR7;Q7KYR7-3;Q7KYR7-1;Q7KYR7-6;Q7KYR7-4;H7C542;C9JNC3;C9JAJ6;H7BYC3;C9IY66;Q8WVV5-3;Q8WVV5-2;Q8WVV5	Q7KYR7-5;Q7KYR7;Q7KYR7-3;Q7KYR7-1;Q7KYR7-6;Q7KYR7-4	Butyrophilin subfamily 2 member A1	BTN2A1	4	2	3	4	2	3	12.7	466	0	7.5171	0.87076	0.76201	1.0107	0.64474	3.1719	4.6946	1.1254	1.0395	0.7835	268190000	110320000	92133000
C9JUV8;O00478-2;O00478	C9JUV8;O00478-2;O00478	Butyrophilin subfamily 3 member A3	BTN3A3	1	2	1	0	1	0	8.4	250	0.0020171	1.9352	NaN	NaN	NaN	NaN	NaN	NaN	NaN	NaN	NaN	27431000	50314000	32851000
Q13895;F8WBL2;H7BY94	Q13895	Bystin	BYSL	10	7	8	10	7	8	37.5	437	0	46.572	0.80735	0.91753	1.1305	0.88063	0.80818	1.0023	0.51169	0.81643	1.6675	727860000	406180000	1377700000
Q96EU7	Q96EU7	C1GALT1-specific chaperone 1	C1GALT1C1	4	3	2	4	3	2	16.7	318	0	32.853	0.57288	0.45624	0.8263	1.024	2.4915	2.5423	2.4681	1.041	0.44717	518190000	1090300000	318940000
P11586;F5H2F4;V9GYY3	P11586;F5H2F4	C-1-tetrahydrofolate synthase, cytoplasmic;Methylenetetrahydrofolate dehydrogenase;Methenyltetrahydrofolate cyclohydrolase;Formyltetrahydrofolate synthetase;C-1-tetrahydrofolate synthase, cytoplasmic, N-terminally processed	MTHFD1	46	43	41	45	42	40	54.9	935	0	323.31	0.80575	0.95306	1.1444	0.84304	1.0889	1.2084	1.0537	1.0429	1.0442	13256000000	14599000000	14540000000
Q9Y426-3;Q9Y426;Q9Y426-2	Q9Y426-3;Q9Y426;Q9Y426-2	C2 domain-containing protein 2	C2CD2	3	2	4	3	2	4	9.7	691	0	12.029	1.0142	0.96272	0.95952	1.116	1.0218	0.88251	1.4218	1.1291	0.86297	59083000	49700000	160780000
Q86YS7;Q86YS7-2;Q86YS7-3;Q86YS7-4;Q86YS7-5;H0YFE9;H0YFC4	Q86YS7;Q86YS7-2;Q86YS7-3;Q86YS7-4;Q86YS7-5	C2 domain-containing protein 5	C2CD5	2	3	6	2	3	6	8.4	1000	0	34.243	1.196	1.295	1.058	0.86088	0.7583	0.79404	0.8067	1.0858	1.3651	54022000	139190000	429920000
O75844	O75844	CAAX prenyl protease 1 homolog	ZMPSTE24	14	15	13	14	15	13	36.4	475	0	103.88	0.79931	0.8459	0.99485	1.0697	1.3331	1.2756	1.1674	0.95341	0.833	5584300000	5160000000	5437400000
Q8WUQ7;Q8WUQ7-2;K7EIU6;K7EQE3;K7EMQ0;K7ENY9	Q8WUQ7;Q8WUQ7-2	Cactin	CACTIN	1	3	3	1	3	3	5.1	758	0	24.162	NaN	NaN	NaN	0.71766	0.86833	1.1538	0.83041	1.2658	1.2483	18082000	43519000	52138000
F8VPD4;P27708;H7C2E4;H7C3Z5;H7BZB3;P31327-2;P31327;P31327-3	F8VPD4;P27708	CAD protein;Glutamine-dependent carbamoyl-phosphate synthase;Aspartate carbamoyltransferase;Dihydroorotase	CAD	52	55	54	52	55	54	35.2	2162	0	323.31	0.65374	0.92636	1.3318	0.71161	1.048	1.4186	0.75973	0.88826	1.2032	9437500000	11560000000	10499000000
P55287;H3BUU9;P55287-2;H3BQH2	P55287;H3BUU9;P55287-2	Cadherin-11	CDH11	13	16	17	13	16	17	33.3	796	0	190.85	1.1494	1.2324	1.1886	0.67096	0.44698	0.6554	0.44009	0.85457	1.8851	1783600000	2106700000	2350500000
A0A0A0MTR1;P55290;P55290-4;A0A087X0X6;P55290-3;P55290-2;P55290-5	A0A0A0MTR1;P55290;P55290-4;A0A087X0X6;P55290-3;P55290-2;P55290-5	Cadherin-13	CDH13	2	2	2	2	2	2	3.7	701	0	8.9634	1.3339	1.1159	0.69728	0.92222	0.49953	0.51238	0.722	1.0185	1.2388	74797000	73317000	56142000
P19022-2;P19022;C9J8J8;C9J126	P19022-2;P19022	Cadherin-2	CDH2	12	11	13	11	9	12	30.5	875	0	323.31	1.2537	1.2918	0.97988	1.2248	0.83245	0.68135	0.80094	0.84145	1.0002	3234900000	2925300000	3481300000
A0A0G2JRA4;A0A087WX99;P55283-2;P55283	A0A0G2JRA4;A0A087WX99;P55283-2;P55283	Cadherin-4	CDH4	1	2	2	0	0	1	5.3	566	0	3.3806	NaN	NaN	NaN	NaN	NaN	NaN	NaN	NaN	NaN	0	0	9311000
P55285;D6RF86;P55285-2;D6RJG0;Q9Y6N8;Q9ULB4	P55285;D6RF86;P55285-2	Cadherin-6	CDH6	7	7	6	7	7	6	13.3	790	0	20.745	2.6738	1.9242	0.87827	0.67041	0.34405	0.46057	0.46005	1.338	2.8731	379890000	242460000	265360000
Q99653;H0YNG9;H0YKE7;F5GX29;H0YLY7;H0YLX1	Q99653;H0YNG9;H0YKE7;F5GX29	Calcineurin B homologous protein 1	CHP1	12	15	13	12	15	13	85.6	195	0	222.39	1.0054	0.87898	0.87916	1.1891	1.3219	1.1616	1.3468	1.0784	0.81954	3628400000	5140300000	5670100000
F6U1T9;D3YTA9;H7BYZ3;P63098;Q96LZ3	F6U1T9;D3YTA9;H7BYZ3;P63098	Calcineurin subunit B type 1	PPP3R1;WDR92	10	6	7	10	6	7	66.9	160	0	93.234	1.1026	1.0146	0.93973	1.0009	0.96806	1.0246	0.95663	1.0608	1.0411	787480000	1891500000	2904900000
J3QK89;Q8IWX8	J3QK89;Q8IWX8	Calcium homeostasis endoplasmic reticulum protein	CHERP	6	6	7	6	6	7	10.8	927	0	35.46	1.031	1.168	0.99041	0.90017	0.62247	0.69307	0.62705	0.91765	1.3428	471550000	534760000	399070000
Q9HA72;Q9HA72-3;Q9HA72-2	Q9HA72;Q9HA72-3;Q9HA72-2	Calcium homeostasis modulator protein 2	CALHM2	6	6	4	6	6	4	21.1	323	0	18.005	1.6169	1.1432	0.76326	0.77136	0.59242	0.79095	0.71127	1.1075	1.3885	538830000	536110000	380500000
P49069;D6RIW3	P49069	Calcium signal-modulating cyclophilin ligand	CAMLG	3	4	2	3	4	2	27.4	296	0	120.64	0.76468	0.93387	1.063	0.87843	0.99159	0.9947	0.97462	1.0211	1.0661	425540000	556720000	340290000
Q8NE86-3;Q8NE86;Q8NE86-2;S4R468	Q8NE86-3;Q8NE86;Q8NE86-2	Calcium uniporter protein, mitochondrial	MCU	14	12	12	14	12	12	40.7	302	0	125.11	1.0464	0.86477	0.84806	0.89888	0.9946	1.1759	1.0992	1.0151	0.93314	3338900000	2323500000	2665400000
F6XEV2;A0A0U1RRK1;Q9BPX6;Q9BPX6-3;Q9BPX6-2;E9PQV6;Q9BPX6-5;Q9BPX6-4;S4R3W3;S4R3D7;S4R3V1	F6XEV2;A0A0U1RRK1;Q9BPX6;Q9BPX6-3;Q9BPX6-2;E9PQV6;Q9BPX6-5;Q9BPX6-4;S4R3W3	Calcium uptake protein 1, mitochondrial	MICU1	7	5	10	7	5	10	25.7	478	0	46.18	0.904	0.86967	0.9879	0.99934	1.1987	1.1898	1.2939	1.0752	0.86642	277880000	308860000	1061900000
Q8IYU8;A0A0A0MTD5	Q8IYU8	Calcium uptake protein 2, mitochondrial	MICU2	5	5	8	5	5	8	25.6	434	0	146.71	1.0473	0.92986	0.8044	0.9231	1.2138	1.2393	1.2242	0.97471	0.87957	819020000	618710000	978330000
Q96RR4-6;Q96RR4-5;Q96RR4-2;Q96RR4-3;Q96RR4-4;Q96RR4-7;Q96RR4;F5GZ00	Q96RR4-6;Q96RR4-5;Q96RR4-2;Q96RR4-3;Q96RR4-4;Q96RR4-7;Q96RR4;F5GZ00	Calcium/calmodulin-dependent protein kinase kinase 2	CAMKK2;KIF18B	2	0	1	2	0	1	4.5	490	0	6.3941	1.3266	1.1703	0.91941	NaN	NaN	NaN	NaN	NaN	NaN	32599000	0	22502000
Q14012;H7C071;C9JES6;F8W6S9	Q14012;H7C071	Calcium/calmodulin-dependent protein kinase type 1	CAMK1	9	4	4	5	2	4	25.9	370	0	16.341	0.96807	1.1015	1.1443	1.0409	1.0601	1.0543	1.243	1.1943	1.034	504290000	166000000	190560000
A0A087WUR6;Q8IU85-2;Q8IU85	A0A087WUR6;Q8IU85-2;Q8IU85	Calcium/calmodulin-dependent protein kinase type 1D	CAMK1D	5	3	1	1	1	1	19.2	291	0	5.5811	1.0682	1.0513	0.90398	1.1451	1.0471	0.91045	1.0469	1.2455	1.6113	62559000	65854000	93850000
D6R938;E9PF82;Q13557;Q13557-6;Q13557-11;E9PBG7;Q13557-8;Q13557-10;Q13557-12;Q13557-3;Q13557-4;Q13557-9;Q13557-5;H0Y9J2;H0Y9C2	D6R938;E9PF82;Q13557;Q13557-6;Q13557-11;E9PBG7;Q13557-8;Q13557-10;Q13557-12;Q13557-3;Q13557-4;Q13557-9;Q13557-5	Calcium/calmodulin-dependent protein kinase type II subunit delta	CAMK2D	20	19	18	15	14	12	45	498	0	277.44	1.0442	0.85343	0.82396	1.2714	1.6649	1.2293	1.7664	1.184	0.61374	10381000000	11188000000	12787000000
Q5SWX3;A0A0A0MS52;A0A0A0MT11;Q13555-10;Q13555-3;Q13555-5;Q13555-4;Q13555-7;Q13555-9;Q13555-2;Q13555-8;Q13555;Q13555-6;Q8WU40;H0Y6G2	Q5SWX3;A0A0A0MS52;A0A0A0MT11;Q13555-10;Q13555-3;Q13555-5;Q13555-4;Q13555-7;Q13555-9;Q13555-2;Q13555-8;Q13555;Q13555-6;Q8WU40;H0Y6G2	Calcium/calmodulin-dependent protein kinase type II subunit gamma	CAMK2G	10	8	9	4	2	3	29.8	516	0	61.388	1.1407	1.0475	0.92188	0.81441	0.8424	0.96885	0.81619	1.2403	1.2082	933240000	738810000	838430000
Q16566	Q16566	Calcium/calmodulin-dependent protein kinase type IV	CAMK4	0	0	1	0	0	1	3.4	473	0	4.0338	NaN	NaN	NaN	NaN	NaN	NaN	NaN	NaN	NaN	0	0	6093100
Q9P1Z2-2;Q9P1Z2-3;Q9P1Z2;Q9P1Z2-4;F8VRQ9;F8VQE3;F8VWP8;F8VPN1;F8VUB3;F8VZI3;F8W0X2;F8VXS2	Q9P1Z2-2;Q9P1Z2-3;Q9P1Z2;Q9P1Z2-4	Calcium-binding and coiled-coil domain-containing protein 1	CALCOCO1	5	8	6	5	8	6	19.6	633	0	75.804	0.53405	0.3985	0.72811	1.3495	3.8144	3.1012	3.6543	0.80671	0.28036	444330000	320950000	306540000
Q13137-4;Q13137;Q13137-3;D6REB0;Q13137-5;Q13137-2;D6RJE7;D6RF70;I3L4E1;I3L493;D6RBI4	Q13137-4;Q13137;Q13137-3;D6REB0;Q13137-5;Q13137-2	Calcium-binding and coiled-coil domain-containing protein 2	CALCOCO2	4	6	5	4	6	5	18.9	470	0	32.134	0.37754	0.38904	0.86972	0.83781	2.4737	3.7687	2.9203	0.98919	0.41249	147400000	138610000	197620000
O75746;O75746-2;F8W9J0;H0YFB2;B4DGK6	O75746;O75746-2	Calcium-binding mitochondrial carrier protein Aralar1	SLC25A12	21	25	27	17	20	22	47.5	678	0	323.31	0.94792	0.82073	0.86336	0.9979	1.2162	1.1767	1.3732	1.1657	0.72706	4668100000	5973900000	6912600000
Q9UJS0;Q9UJS0-2;R4GN64	Q9UJS0;Q9UJS0-2	Calcium-binding mitochondrial carrier protein Aralar2	SLC25A13	20	21	20	16	16	15	50.8	675	0	274.4	0.76444	0.69545	0.90064	1.101	1.3925	1.2191	1.4324	0.96562	0.67391	2904400000	5090700000	5217800000
Q6NUK1;Q6NUK1-2;J3KN42;H3BMI3	Q6NUK1;Q6NUK1-2	Calcium-binding mitochondrial carrier protein SCaMC-1	SLC25A24	25	26	23	25	26	23	62.1	477	0	286.52	0.64017	0.7075	1.0885	0.82106	1.2619	1.5094	1.096	0.91014	0.78647	10271000000	9091900000	9769700000
Q9Y376;A0A087X0K1	Q9Y376;A0A087X0K1	Calcium-binding protein 39	CAB39	15	16	10	13	14	10	44.9	341	0	117.88	1.0114	0.98727	0.97294	0.98545	0.9838	1.0146	0.97747	1.1357	1.0692	3308200000	2656700000	1442400000
B7ZBJ4;Q5TAW7;Q9H9S4	B7ZBJ4;Q5TAW7;Q9H9S4	Calcium-binding protein 39-like	CAB39L	3	3	0	1	1	0	24.9	193	0	9.7271	NaN	NaN	NaN	NaN	NaN	NaN	NaN	NaN	NaN	56030000	37533000	0
A0A0C4DG51;Q9NP80-3;Q9NP80-2;Q9NP80	A0A0C4DG51;Q9NP80-3;Q9NP80-2;Q9NP80	Calcium-independent phospholipase A2-gamma	PNPLA8	2	4	4	1	3	3	10	639	0	9.7254	NaN	NaN	NaN	0.8525	0.96657	1.0136	1.0448	1.137	0.98614	48707000	86060000	110120000
Q9Y2V2;H3BSW7;H3BUY4;H3BPY5;H3BNU9;H3BTK3;I3L3X8	Q9Y2V2;H3BSW7;H3BUY4;H3BPY5;H3BNU9;H3BTK3;I3L3X8	Calcium-regulated heat stable protein 1	CARHSP1	5	6	4	5	6	4	77.6	147	0	75.15	0.83316	1.0584	1.0134	0.87911	0.78376	1.0527	0.83915	0.9458	1.1773	2957400000	5710000000	3261100000
H0Y9V7;B4E2Q0;P98194-2;P98194-4;P98194;P98194-3;P98194-5;P98194-9;P98194-6;P98194-7;P98194-8;H0Y8X9;H0Y9S7;D6RGE9;D6REJ1;D6RHV9	H0Y9V7;B4E2Q0;P98194-2;P98194-4;P98194;P98194-3;P98194-5;P98194-9;P98194-6;P98194-7;P98194-8	Calcium-transporting ATPase;Calcium-transporting ATPase type 2C member 1	ATP2C1	9	11	9	9	11	9	20.5	903	0	105.52	0.63911	0.73922	1.2276	0.97384	1.7992	1.6987	1.3937	0.9619	0.65146	581550000	1453000000	1065200000
Q9HB71;Q9HB71-3;B2ZWH1;Q9HB71-2	Q9HB71;Q9HB71-3	Calcyclin-binding protein	CACYBP	15	16	15	15	16	15	69.7	228	0	323.31	0.73482	0.87501	1.2302	0.78531	0.86346	1.099	0.63617	0.91637	1.3615	12672000000	13896000000	10362000000
Q05682	Q05682	Caldesmon	CALD1	67	65	63	0	1	0	52.8	793	0.00016431	3.0557	NaN	NaN	NaN	NaN	NaN	NaN	NaN	NaN	NaN	0	22606000	0
Q05682-4;C9J813;C9JEK3;C9JE79;F8WE61;REV__H0YH95;REV__H0YEF9;REV__E9PJZ7;A0A075B6G6;Q7Z7B0-3;Q7Z7B0-2;Q7Z7B0	Q05682-4;C9J813	Caldesmon	CALD1	68	65	65	0	0	0	74.5	538	0.0020208	1.9607	NaN	NaN	NaN	1.3187	0.28501	0.20949	NaN	NaN	NaN	14445000	25661000	15467000
E7EX44;Q05682-3	E7EX44;Q05682-3	Caldesmon	CALD1	70	65	65	0	0	0	77.4	557	0.00079834	2.4156	2.5083	2.5521	0.99929	1.0534	0.4447	0.35831	0.48779	0.67146	1.382	15583000	6878200	5254800
Q05682-5;E9PGZ1	Q05682-5;E9PGZ1	Caldesmon	CALD1	70	66	66	0	0	0	78	532	0	323.31	1.3576	1.4753	0.96962	1.0624	0.4847	0.46813	0.5383	0.84873	1.5048	60213000000	63361000000	54563000000
O14967;O14967-2;D6RAZ4	O14967;O14967-2	Calmegin	CLGN	5	4	2	5	4	2	19.2	610	0	139.24	0.31664	0.33685	1.0947	1.3308	3.6374	3.2458	NaN	NaN	NaN	318850000	187260000	123020000
H0Y7A7;P62158;E7ETZ0;E7EMB3;Q96HY3;G3V361;M0QZ52;F8WBR5;G3V479;G3V226;P27482;C9J7T9;P02585	H0Y7A7;P62158;E7ETZ0;E7EMB3;Q96HY3;G3V361	Calmodulin	CALM2;CALM1;CALM3	16	16	16	16	16	16	74.3	187	0	323.31	1.2832	1.1162	0.90434	1.0731	0.91489	0.84237	0.97419	1.0619	1.0649	53068000000	63021000000	72977000000
Q9NZT1	Q9NZT1	Calmodulin-like protein 5	CALML5	0	4	0	0	4	0	50	146	0	158.31	NaN	NaN	NaN	1.5055	7.0423	5.1835	NaN	NaN	NaN	0	235100000	0
Q5T5Y3-2;Q5T5Y3;Q5T5Y3-3	Q5T5Y3-2;Q5T5Y3;Q5T5Y3-3	Calmodulin-regulated spectrin-associated protein 1	CAMSAP1	2	0	2	2	0	2	2	1324	0.00032373	2.7006	0.84275	0.79966	0.92919	NaN	NaN	NaN	0.97894	0.86835	0.91443	18357000	0	22287000
Q08AD1-2;Q08AD1-3;Q08AD1	Q08AD1-2;Q08AD1-3;Q08AD1	Calmodulin-regulated spectrin-associated protein 2	CAMSAP2	2	1	4	2	1	4	6.4	1462	0	5.7958	0.69766	0.65692	0.77985	NaN	NaN	NaN	1.1987	1.1416	0.94421	45833000	34069000	95534000
P27824;P27824-2;P27824-3;H0Y9Q7;D6RB85;D6RDP7;D6RAU8;D6RGY2;D6RFL1;H0Y9H1;D6RAQ8;D6RHJ3;D6RD16	P27824;P27824-2;P27824-3	Calnexin	CANX	45	44	42	45	44	42	56.6	592	0	323.31	0.71401	0.78027	1.0846	0.97533	1.3186	1.2661	1.2177	0.92175	0.74317	70635000000	63475000000	66667000000
A0A0C4DGQ5;P04632;K7ELJ7;A0A075B7C0;U3KQE2;K7EIV0;K7EKD8;K7EM73;U3KPR7;K7ES78;Q96L46;K7EMQ1	A0A0C4DGQ5;P04632;K7ELJ7;A0A075B7C0;U3KQE2;K7EIV0;K7EKD8;K7EM73	Calpain small subunit 1	CAPNS1	12	11	10	12	11	10	58.1	322	0	323.31	1.0986	0.99299	0.96211	1.1455	1.1362	0.99237	1.2081	1.1242	0.86954	29256000000	29272000000	21960000000
P07384;E9PRM1;E9PLX0;E9PJJ3;E9PLC9;E9PMC6;E9PJA6;E9PSA6;E9PQB3;E9PL37;E9PIA9	P07384	Calpain-1 catalytic subunit	CAPN1	36	37	35	36	37	35	45.5	714	0	323.31	1.1095	0.97931	0.90819	1.1675	1.4088	1.1278	1.6888	1.1901	0.71162	34477000000	33773000000	35652000000
P17655;P17655-2;C9JWY7	P17655;P17655-2	Calpain-2 catalytic subunit	CAPN2	33	35	33	33	35	33	55.7	700	0	323.31	1.1288	1.0332	0.93466	1.105	1.2284	1.0357	1.3609	1.1677	0.84285	49431000000	48383000000	41921000000
A0A087X0C8;E7EV01;O15484;K7EP62;E9PS73	A0A087X0C8;E7EV01;O15484	Calpain-5	ASB2;CAPN5	10	11	14	10	11	14	32.6	639	0	70.208	1.2701	1.0017	0.70034	1.2927	1.4573	1.0933	1.9544	1.3854	0.61354	1394800000	1389500000	1385800000
Q9Y6W3;H7C1B7	Q9Y6W3	Calpain-7	CAPN7	0	2	4	0	2	4	7.9	813	0.0097174	1.263	NaN	NaN	NaN	1.0256	0.9507	0.89018	1.3191	1.2458	0.92948	0	73201000	156170000
P20810-7;P20810-6;P20810-9;P20810-10;P20810-5;A0A0C4DGB5;P20810;E7ES10;B7Z574;P20810-4;P20810-8;P20810-2;E9PCH5;E9PDE4;P20810-3;F8W7E0;H0Y7F0;E7EQ12;E9PSG1;H0YA91;E7EQA0;H0Y944;D6RGF7;D6RBR1;E7EN75;D6RC54;A0A0C4DGD1;D6RAA8;E7EQK6;D6RBZ8	P20810-7;P20810-6;P20810-9;P20810-10;P20810-5;A0A0C4DGB5;P20810;E7ES10;B7Z574;P20810-4;P20810-8;P20810-2;E9PCH5;E9PDE4;P20810-3;F8W7E0;H0Y7F0	Calpastatin	CAST	29	26	31	12	9	11	54.3	772	0	323.31	1.3097	1.1691	0.85248	1.3203	1.1261	0.86881	1.3135	1.2161	0.91986	5291600000	6093300000	6995400000
P51911;P51911-2;B7Z7E1;K7EQ72;K7ER02;K7ERK4;K7ESJ2;K7ENC5;K7ERM8	P51911;P51911-2;B7Z7E1	Calponin-1	CNN1	14	14	14	12	12	12	57.9	297	0	323.31	3.3878	3.7318	1.0985	1.2588	0.1644	0.13409	0.18211	0.58998	3.0579	7043400000	7936300000	5601600000
B4DDF4;B4DUT8;Q99439;A0A087X271;Q99439-2;A0A087X1X5;H3BVI6;K7ES69;H3BQH0;A0A087WV51;U3KPS3	B4DDF4;B4DUT8;Q99439;A0A087X271;Q99439-2;A0A087X1X5;H3BVI6	Calponin-2	CNN2	16	17	13	14	15	11	57.4	298	0	176.59	1.8908	1.9162	1.0443	1.1581	0.46046	0.39946	0.58231	0.82604	1.3882	16960000000	19011000000	13653000000
Q15417;Q15417-3	Q15417;Q15417-3	Calponin-3	CNN3	16	15	17	2	1	2	70.8	329	0	323.31	1.1308	1.4631	1.2695	0.83837	0.47361	0.54854	0.45527	0.79449	1.7797	23480000000	15237000000	16817000000
P27797;K7EJB9;K7EL50	P27797;K7EJB9	Calreticulin	CALR	32	30	32	32	30	32	80.6	417	0	323.31	0.60228	0.72701	1.1987	0.78974	1.2968	1.5864	1.0707	0.87365	0.79312	97083000000	85096000000	83397000000
P22676;H3BN14;H3BMN5;A6NER6;P05937-2;P05937	P22676;H3BN14	Calretinin	CALB2	7	7	9	7	7	9	38.7	271	0	75.582	1.342	1.2926	1.0214	5.0455	3.7569	0.74484	4.1826	1.2181	0.25726	664500000	590850000	1650000000
O43852;O43852-3;O43852-6;O43852-5;O43852-10;O43852-9;O43852-13;O43852-14;O43852-11	O43852;O43852-3;O43852-6;O43852-5;O43852-10	Calumenin	CALU	29	28	28	6	5	5	74.3	315	0	323.31	0.81734	0.82724	1.0192	0.87734	1.0703	1.1939	1.013	0.9345	0.91119	62949000000	74979000000	77370000000
O43852-2;O43852-4;O43852-15;H0Y875;O43852-8;O43852-7;O43852-12	O43852-2;O43852-4;O43852-15;H0Y875	Calumenin	CALU	26	26	26	3	3	3	67.3	315	0	120.62	0.84034	0.79854	0.89845	1.296	1.3825	1.1179	1.345	1.0214	0.72768	3994000000	4140500000	3161300000
P17612;P17612-2;Q15136;K7ERP6;K7EMV1;K7ENJ5;P22612	P17612;P17612-2;Q15136;K7ERP6	cAMP-dependent protein kinase catalytic subunit alpha	PRKACA;KIN27	18	14	14	7	5	5	45.9	351	0	84.483	0.99158	1.0155	0.91883	1.1218	1.0885	1.0331	1.2521	1.1526	0.9799	2673800000	2449700000	1638500000
P22694;A0A0A0MS54;P22694-4;P22694-3;P22694-5;P22694-7;P22694-6;P22694-9;P22694-2;A0A087WVC4;P22694-10;P22694-8;B1APG1;B1APG0;B1APG2;B1APF8;B1APF9;B1APG3;B1APF7	P22694;A0A0A0MS54;P22694-4;P22694-3;P22694-5;P22694-7;P22694-6;P22694-9;P22694-2;A0A087WVC4;P22694-10;P22694-8;B1APG1;B1APG0;B1APG2;B1APF8;B1APF9;B1APG3;B1APF7	cAMP-dependent protein kinase catalytic subunit beta	PRKACB	17	16	15	6	7	6	50.1	351	0	229.71	1.0169	1.0738	1.0176	0.98254	0.9183	0.97041	0.9901	1.0483	1.0807	2719900000	3003600000	3823900000
Q5H937;Q9Y2B9	Q5H937;Q9Y2B9	cAMP-dependent protein kinase inhibitor gamma	PKIG	1	1	1	1	1	1	25	64	0	4.5205	NaN	NaN	NaN	NaN	NaN	NaN	NaN	NaN	NaN	622480000	957500000	829710000
P10644;P10644-2;K7EPB2;K7EM13;K7EIE5;K7EID3;K7EJ40;K7EK41;K7EMZ6;K7EMU2;K7EQK3;K7EPR5;X6RAV4;REV__F8VY02;REV__P30040	P10644;P10644-2;K7EPB2	cAMP-dependent protein kinase type I-alpha regulatory subunit;cAMP-dependent protein kinase type I-alpha regulatory subunit, N-terminally processed	PRKAR1A	17	16	15	13	12	12	53.3	381	0	242.05	0.7868	0.82707	1.0621	0.98687	1.3301	1.4074	1.2874	1.0433	0.7857	9112900000	8794400000	8912400000
H7BYW5;P31321;C9JSK5;K7EKR1	H7BYW5;P31321;C9JSK5;K7EKR1	cAMP-dependent protein kinase type I-beta regulatory subunit	PRKAR1B;PRKAR1A	4	5	3	0	1	0	16.9	242	0.00094757	2.2321	NaN	NaN	NaN	NaN	NaN	NaN	NaN	NaN	NaN	0	0	0
P13861;P13861-2;H7C1L0;H7C330;H7C4A9;C9J830	P13861;P13861-2	cAMP-dependent protein kinase type II-alpha regulatory subunit	PRKAR2A	21	19	18	19	17	16	61.6	404	0	323.31	1.0598	0.98204	0.91183	1.0105	0.9957	0.93758	1.0473	1.0763	0.95502	6219400000	7523500000	9089400000
P31323	P31323	cAMP-dependent protein kinase type II-beta regulatory subunit	PRKAR2B	9	9	9	7	7	7	29.7	418	0	59.65	0.8155	1.1811	1.314	0.85583	1.0559	1.3929	0.74222	0.79284	1.0378	362650000	299290000	340750000
P56211;H3BQ52;H3BMD8;P56211-2	P56211;H3BQ52;H3BMD8;P56211-2	cAMP-regulated phosphoprotein 19	ARPP19	2	3	4	1	2	3	55.4	112	0	18.014	1.6426	1.4923	1.1635	1.1919	0.82771	0.75578	0.83784	1.0067	1.0019	102660000	51985000	221110000
O15438;O15438-4;O15438-2;O15438-5;H0Y9T4;H0Y8Q6;O15438-3	O15438;O15438-4;O15438-2	Canalicular multispecific organic anion transporter 2	ABCC3	6	6	7	5	5	6	6.9	1527	0	53.579	1.6051	1.2978	0.84063	1.0502	0.64372	0.59035	0.53997	0.77173	1.3852	252300000	158820000	235350000
Q5TDF0;Q9BSD7	Q5TDF0;Q9BSD7	Cancer-related nucleoside-triphosphatase	NTPCR	2	2	2	2	2	2	14.5	228	0	7.1411	0.77145	1.0543	1.2957	0.70435	0.7394	1.0622	NaN	NaN	NaN	163190000	115960000	59814000
P30622-2;P30622-1;P30622;J3KP58;F5H0N7;F5H6A0;F6VGP8;F5H1T5;F5H367;F5H270	P30622-2;P30622-1;P30622;J3KP58;F5H0N7;F5H6A0	CAP-Gly domain-containing linker protein 1	CLIP1	37	45	33	35	41	29	39.7	1392	0	323.31	1.438	1.1686	0.85006	1.1723	0.83301	0.7137	1.0003	1.0784	1.1128	2834900000	4895700000	3262400000
Q9UDT6-2;Q9UDT6;H7C4L6	Q9UDT6-2;Q9UDT6	CAP-Gly domain-containing linker protein 2	CLIP2	29	32	35	27	28	31	46.3	1011	0	167.02	0.84695	0.94856	1.1131	1.0465	1.329	1.2225	1.226	1.1328	0.88018	1668500000	1622000000	2200900000
B5MCH3;Q8N3C7-3;Q8N3C7-2;Q8N3C7	B5MCH3;Q8N3C7-3;Q8N3C7-2;Q8N3C7	CAP-Gly domain-containing linker protein 4	CLIP4	1	1	1	1	1	1	3	571	0	9.1434	NaN	NaN	NaN	NaN	NaN	NaN	NaN	NaN	NaN	5308200	4098600	3668200
Q14444-2;Q14444;G3V153;A0A087X082;E9PLA9	Q14444-2;Q14444;G3V153;A0A087X082;E9PLA9	Caprin-1	CAPRIN1	17	16	17	17	16	17	36.9	694	0	246.28	1.0155	1.141	1.1011	1.0159	0.85968	0.79443	0.81135	0.97302	1.2304	5124400000	4599000000	4914100000
Q8N1G2;H0YCQ1;H0Y4T0;Q5T7F5	Q8N1G2	Cap-specific mRNA (nucleoside-2-O-)-methyltransferase 1	CMTR1	5	7	5	5	7	5	15.1	835	0	29.26	0.85045	0.91007	1.1168	0.652	0.78408	1.1361	0.80071	1.0084	1.2846	219380000	187680000	439370000
Q9NRB3	Q9NRB3	Carbohydrate sulfotransferase 12	CHST12	0	0	1	0	0	1	4.1	414	0	3.4069	NaN	NaN	NaN	NaN	NaN	NaN	NaN	NaN	NaN	0	0	26377000
Q8NCH0;H0YN65	Q8NCH0;H0YN65	Carbohydrate sulfotransferase 14	CHST14	5	6	5	5	6	5	23.1	376	0	34.079	0.7028	0.83005	0.98385	0.82726	1.1372	1.3149	1.0688	1.0587	0.85896	336690000	1577000000	324300000
Q7LGC8	Q7LGC8	Carbohydrate sulfotransferase 3	CHST3	2	2	2	2	2	2	12.3	479	0	21.807	0.6022	0.6045	1.0194	1.204	2.2233	1.8021	2.4374	1.9131	0.84882	154170000	157250000	189890000
Q8N1Q1	Q8N1Q1	Carbonic anhydrase 13	CA13	1	0	0	1	0	0	6.5	262	0	3.2286	NaN	NaN	NaN	NaN	NaN	NaN	NaN	NaN	NaN	28753000	0	0
C9JA11;Q9Y2D0;C9IZP3	C9JA11;Q9Y2D0;C9IZP3	Carbonic anhydrase 5B, mitochondrial	CA5B	2	1	1	2	1	1	19.1	136	0	6.5429	0.80047	0.69896	0.696	NaN	NaN	NaN	1.6497	1.5491	0.8624	123000000	55093000	79621000
P16152;E9PQ63;A8MTM1;P16152-2	P16152;E9PQ63;A8MTM1;P16152-2	Carbonyl reductase [NADPH] 1	CBR1	19	18	17	16	15	15	75.5	277	0	323.31	1.1342	1.059	0.96199	1.0944	1.1504	1.1014	1.0906	1.172	0.94456	32177000000	36095000000	27977000000
O75828	O75828	Carbonyl reductase [NADPH] 3	CBR3	16	17	12	13	14	10	57	277	0	130.6	1.0691	1.0761	0.99033	1.0666	1.0937	1.0556	1.0456	1.1619	1.0029	2860300000	2564300000	1995000000
H0Y962;Q8N4T8-2;Q8N4T8	H0Y962;Q8N4T8-2;Q8N4T8	Carbonyl reductase family member 4	CBR4	0	0	1	0	0	1	6.5	186	0.0010974	2.1129	NaN	NaN	NaN	NaN	NaN	NaN	NaN	NaN	NaN	0	0	21653000
Q96DG6	Q96DG6	Carboxymethylenebutenolidase homolog	CMBL	9	8	8	9	8	8	44.5	245	0	28.489	1.5701	1.2831	0.81403	1.1838	1.0257	0.90173	1.0362	1.3813	1.3843	1114500000	630620000	704810000
O75976;O75976-2;J3QQJ4;J3QRJ9	O75976;O75976-2	Carboxypeptidase D	CPD	32	31	32	32	31	32	33	1380	0	323.31	0.69898	0.71232	0.99292	1.0344	1.5095	1.4005	1.5011	1.0566	0.7331	5537100000	6060200000	5646800000
F8W111;P14384;F8VVI6;H0YHN7	F8W111;P14384;F8VVI6	Carboxypeptidase M	CPM	3	2	2	3	2	2	16.5	249	0	12.138	1.0765	0.84634	0.87954	0.57546	0.51009	0.87981	0.69644	0.98511	1.3482	128770000	130570000	91658000
Q9Y646;E5RJA8;E5RH35;E5RJZ7;E5RJP8	Q9Y646	Carboxypeptidase Q	CPQ	10	9	9	10	9	9	31.6	472	0	137.48	1.6104	1.4608	0.85315	1.1899	0.58143	0.48212	0.62023	1.12	1.5995	2665000000	3150000000	2366300000
X6R5C5;X6R8A1;P10619-2;P10619;U3KQ41;U3KQU6;U3KQF1;Q5JZH0	X6R5C5;X6R8A1;P10619-2;P10619	Carboxypeptidase;Lysosomal protective protein;Lysosomal protective protein 32 kDa chain;Lysosomal protective protein 20 kDa chain	CTSA	12	9	8	12	9	8	23.9	481	0	111.88	1.606	1.418	0.8865	1.3123	0.74166	0.5945	0.8085	1.1644	1.3892	14649000000	12983000000	13807000000
Q16619-2;Q16619	Q16619-2;Q16619	Cardiotrophin-1	CTF1	2	3	3	2	3	3	36.5	200	0	26.689	1.2953	1.2872	1.046	0.96035	0.79354	1.0228	0.76677	1.2631	1.4729	148630000	218120000	246950000
P43155-2;P43155;P43155-3;H0Y4Z7;B7ZBP5;A6PVN3	P43155-2;P43155;P43155-3	Carnitine O-acetyltransferase	CRAT	15	16	17	15	16	17	43.8	605	0	142.81	0.81662	0.75707	0.93385	1.129	1.7437	1.4387	1.9222	1.0542	0.52553	1977200000	4007200000	5720400000
P50416;P50416-2;H3BMD2;H3BUJ0;H3BP22;H3BUV7	P50416;P50416-2	Carnitine O-palmitoyltransferase 1, liver isoform	CPT1A	21	22	21	21	22	21	36	773	0	287.38	0.75836	0.74024	1.0287	0.90004	1.2649	1.3622	1.2462	0.89362	0.7511	6860400000	6702700000	6413400000
P23786	P23786	Carnitine O-palmitoyltransferase 2, mitochondrial	CPT2	12	16	15	12	16	15	33.7	658	0	85.226	0.86622	0.69654	0.87725	0.93729	1.2435	1.2079	1.3461	1.0505	0.69666	719900000	1119900000	1758100000
O75718;C9JP16	O75718;C9JP16	Cartilage-associated protein	CRTAP	16	17	15	15	16	14	40.9	401	0	154.9	0.89953	1.0341	1.1735	0.85875	0.70558	0.8118	0.62354	0.82263	1.3239	8762600000	8376300000	8353600000
P48729;P48729-3;P48729-2;D6REM4;E7ETM0;Q8N752;H0Y9X2;U3KQK7;E5RG27;D6RGE5;U3KQ83;U3KPX3	P48729;P48729-3;P48729-2;D6REM4;E7ETM0;Q8N752	Casein kinase I isoform alpha;Casein kinase I isoform alpha-like	CSNK1A1;CSNK1A1L	10	8	9	10	8	9	35.6	337	0	72.991	1.0867	1.0667	0.999	1.045	0.96181	0.96773	0.91693	1.0768	1.0868	1385500000	1352200000	1311300000
H0Y645;B0QY35;B0QY34;H7BYT1;P48730-2;P48730;P49674;J3QQI9;B0QY36;H0Y2N6	H0Y645;B0QY35;B0QY34;H7BYT1;P48730-2;P48730;P49674;J3QQI9;B0QY36;H0Y2N6	Casein kinase I isoform delta;Casein kinase I isoform epsilon	CSNK1E;CSNK1D	3	3	4	3	3	4	18.5	270	0	23.112	1.1008	0.94369	1.0397	0.9596	0.94006	0.86316	1.0967	1.3999	0.97962	603150000	552720000	486970000
Q9Y6M4-6;Q9Y6M4-5;P78368;Q9Y6M4-3;Q9Y6M4-4;Q9Y6M4;Q9Y6M4-2;A0A087WW97;A0A087WZK4;H0YBN6;A0A087WWF5;K7ESB6;U3KQA5;Q8IXA3;A0A0U1RQY7;U3KQB3;Q9HCP0-2;Q9HCP0	Q9Y6M4-6;Q9Y6M4-5;P78368;Q9Y6M4-3;Q9Y6M4-4;Q9Y6M4;Q9Y6M4-2;A0A087WW97;A0A087WZK4;H0YBN6;A0A087WWF5;K7ESB6;U3KQA5;Q8IXA3;A0A0U1RQY7;U3KQB3;Q9HCP0-2;Q9HCP0	Casein kinase I isoform gamma-3;Casein kinase I isoform gamma-2;Casein kinase I isoform gamma-1	CSNK1G3;CSNK1G2;hCG_2004507;CSNK1G1	1	1	2	1	1	1	9.6	311	0.0017142	1.9981	NaN	NaN	NaN	NaN	NaN	NaN	1.5855	0.9445	0.42018	75195000	98435000	94796000
P19784;H3BSA1;H3BNI9;H3BV19	P19784;H3BSA1	Casein kinase II subunit alpha	CSNK2A2	15	18	17	14	18	16	60.6	350	0	266.85	0.93889	0.94038	0.99835	0.94522	0.88569	0.92792	0.91946	1.0064	1.0717	4967700000	3885200000	3183800000
E7EU96;Q5U5J2;P68400;Q8NEV1;P68400-2;V9GY80;V9GYA2;A0A087WY74	E7EU96;Q5U5J2;P68400;Q8NEV1;P68400-2	Casein kinase II subunit alpha;Casein kinase II subunit alpha 3	CSNK2A1;CSNK2A3	17	14	15	16	14	14	54.8	385	0	323.31	0.87761	0.91175	0.96141	0.90049	0.88152	1.0686	0.79149	0.96425	1.1309	6368800000	4753200000	6870900000
Q5SRQ6;P67870;Q5SRQ3;N0E472;A0A0G2JM12;N0E644;A0A0G2JM58	Q5SRQ6;P67870;Q5SRQ3;N0E472;A0A0G2JM12	Casein kinase II subunit beta	CSNK2B;CSNK2B-LY6G5B-1181;CSNK2B-LY6G5B--991	4	4	4	4	4	4	20.5	234	0	120.47	0.96893	0.89927	1.0359	0.929	0.97249	1.0041	0.84149	0.92831	1.0465	2228800000	1472600000	1732000000
Q9H078-2;Q9H078;H0YGM0;Q9H078-5;Q9H078-3;Q9H078-4;F5H7A5;F5H392	Q9H078-2;Q9H078;H0YGM0;Q9H078-5;Q9H078-3;Q9H078-4	Caseinolytic peptidase B protein homolog	CLPB	10	3	3	3	1	1	19.8	677	0	36.614	0.69504	0.65896	1.0473	0.85541	1.2709	1.2213	0.85878	0.7726	0.95583	911300000	658090000	600080000
Q9H8G2	Q9H8G2	Caspase activity and apoptosis inhibitor 1	CAAP1	1	1	1	1	1	1	4.4	361	0	26.403	0.64837	0.90579	1.3171	NaN	NaN	NaN	NaN	NaN	NaN	12180000	24783000	25831000
P29466-2;P29466;G3V169;H0YEC7;B4DVD8;P29466-3;Q5FBZ0;P29466-4;E9PQW1;P29466-5;Q5EG05-2;Q5EG05	P29466-2;P29466;G3V169;H0YEC7;B4DVD8;P29466-3	Caspase-1;Caspase-1 subunit p20;Caspase-1 subunit p10;Caspase	CASP1	6	5	3	6	5	3	30.5	383	0	16.728	0.80298	0.84413	1.0295	0.56267	1.2154	3.5543	0.73016	0.97043	1.1313	540510000	271360000	104450000
P31944	P31944	Caspase-14;Caspase-14 subunit p19;Caspase-14 subunit p10	CASP14	0	3	3	0	3	3	24.4	242	0	29.045	NaN	NaN	NaN	NaN	NaN	NaN	11.686	NaN	NaN	0	56492000	29996000
P42574;A8MVM1;C9JXR7;A0A087WU32	P42574;A8MVM1;C9JXR7	Caspase-3;Caspase-3 subunit p17;Caspase-3 subunit p12	CASP3	7	7	8	7	7	8	33.2	277	0	97.476	1.5245	1.3263	0.90598	0.99591	0.6726	0.71653	0.68953	1.0139	1.4764	1166900000	1051400000	865520000
A0A087WZP8;P49662-4;P51878-3;P49662-2;P51878-6;P51878-2;P49662;P51878;P51878-5	A0A087WZP8;P49662-4;P51878-3;P49662-2;P51878-6;P51878-2;P49662;P51878;P51878-5	Caspase-4;Caspase-4 subunit 1;Caspase-4 subunit 2;Caspase-5;Caspase-5 subunit p20;Caspase-5 subunit p10	CASP4;CASP5	0	0	1	0	0	1	5.2	330	0	3.8689	NaN	NaN	NaN	NaN	NaN	NaN	NaN	NaN	NaN	0	0	14283000
P55212;D6RHU3;P55212-2;D6RBM3	P55212;D6RHU3;P55212-2	Caspase-6;Caspase-6 subunit p18;Caspase-6 subunit p11	CASP6	3	2	2	3	2	2	14	293	0	8.4857	0.75657	0.95161	1.1867	0.90588	0.70244	0.97357	0.84196	1.102	1.1711	349210000	353930000	123380000
P55210;P55210-3;Q5SVL2;A0A0A0MRL7;P55210-4	P55210;P55210-3;Q5SVL2;A0A0A0MRL7;P55210-4	Caspase-7;Caspase-7 subunit p20;Caspase-7 subunit p11	CASP7	3	3	1	2	2	1	15.5	303	0	156.23	1.1899	1.4126	0.99188	0.85862	0.68305	0.79269	0.72354	1.2091	1.4329	416510000	301190000	15358000
E7ETB7;E7EQ06;A0A0A0MS31;Q14790-6;Q14790-5;Q14790-8;Q14790-7;Q14790-3;Q14790-2;Q14790;Q14790-4;Q14790-9;E7EQ01;E7EVN1;H7BZM4;C9JB29;H7C0E2	E7ETB7;E7EQ06;A0A0A0MS31;Q14790-6;Q14790-5;Q14790-8;Q14790-7;Q14790-3;Q14790-2;Q14790;Q14790-4;Q14790-9;E7EQ01;E7EVN1	Caspase-8;Caspase-8 subunit p18;Caspase-8 subunit p10	CASP8	3	1	1	3	1	1	17.7	198	0	27.469	0.86322	0.97943	1.1053	0.97455	1.051	1.0447	0.87096	0.8884	1.0081	408110000	351830000	254110000
Q9BXW7-2;Q9BXW7;A8MYZ9	Q9BXW7-2;Q9BXW7	Cat eye syndrome critical region protein 5	CECR5	7	4	5	7	4	5	20.4	393	0	75.558	0.5624	0.68812	1.0707	0.92431	1.2899	1.3504	1.214	0.90952	0.74402	1965500000	608750000	821850000
P04040	P04040	Catalase	CAT	30	28	25	30	28	25	63.4	527	0	323.31	0.72649	0.83745	1.1674	0.70095	0.96161	1.4043	0.7837	0.89501	1.0528	10799000000	10669000000	9449900000
P21964-2;P21964;E7EMS6;E7EUU8;H7BZ45;F8WBW9	P21964-2;P21964;E7EMS6;E7EUU8;H7BZ45	Catechol O-methyltransferase	COMT	18	15	15	18	15	15	54.3	221	0	214.91	0.92352	0.99462	1.0678	0.99961	1.1294	1.1098	0.9263	0.83103	0.87472	5153200000	5337800000	4725600000
Q86VU5	Q86VU5	Catechol O-methyltransferase domain-containing protein 1	COMTD1	2	2	2	2	2	2	13	262	0	18.181	0.47131	0.72187	1.3297	1.8969	2.847	1.4788	1.222	0.67246	0.52244	74849000	80965000	54996000
P35221;P35221-2;G3XAM7;P35221-3;E5RIB1;E5RG03;E5RGY6;E5RJL0;E5RIE0;E5RHV7;E5RJ41;E5RGY7;A0A0A0MRI5;P26232-4;P26232-6;E5RFM3;A0A0A0MTJ6;E5RGD2;E5RJP7;H0YBB8;A0A087WZL6;E5RGU3;E5RHJ5;E5RFG3;E5RFK9;E5RFM5;E5RJZ2;E5RGG4;E5RJ43;E5RGS1;E5RIT8;B9A010;REV__Q9P2T0-2;REV__Q9P2T0;Q9UI47	P35221;P35221-2;G3XAM7;P35221-3	Catenin alpha-1	CTNNA1	38	44	41	29	35	32	57.2	906	0	323.31	1.2503	1.3198	0.99602	0.93136	0.69924	0.7243	0.75312	0.91417	1.2616	13558000000	13543000000	13716000000
P26232-2;P26232-5;P26232;P26232-3;C9IZ88;C9J144	P26232-2;P26232-5;P26232;P26232-3	Catenin alpha-2	CTNNA2	10	10	10	1	1	1	11.8	905	0	9.9378	NaN	NaN	NaN	NaN	NaN	NaN	NaN	NaN	NaN	306180000	20469000	663040000
P35222;B4DGU4;E7EMJ5;E9PDF9;E7EV28;C9IZ65;P35222-2	P35222;B4DGU4	Catenin beta-1	CTNNB1	28	28	27	26	26	25	48.5	781	0	323.31	1.401	1.391	1.0138	0.87748	0.65168	0.7092	0.66943	0.90126	1.3543	7575700000	7052900000	6786100000
C9JZR2;O60716-5;O60716-3;O60716-2;O60716;O60716-8;O60716-7;O60716-6;O60716-4;O60716-13;O60716-11;O60716-10;O60716-9;O60716-21;O60716-19;O60716-16;O60716-18;O60716-15;O60716-17;O60716-14;O60716-12;O60716-24;O60716-23;O60716-22;O60716-20;O60716-29;O60716-27;O60716-26;O60716-25;O60716-32;O60716-31;O60716-30;O60716-28;E9PRE2;H0YC95;E9PKY0;E9PKL1;D6R9A8;B4DRK2;E9PHB5;E7EPC8;Q9UQB3-2;Q9UQB3	C9JZR2;O60716-5;O60716-3;O60716-2;O60716;O60716-8;O60716-7;O60716-6;O60716-4;O60716-13;O60716-11;O60716-10;O60716-9;O60716-21;O60716-19;O60716-16;O60716-18;O60716-15;O60716-17;O60716-14;O60716-12;O60716-24;O60716-23;O60716-22;O60716-20;O60716-29;O60716-27;O60716-26;O60716-25;O60716-32;O60716-31;O60716-30;O60716-28	Catenin delta-1	CTNND1	29	30	26	28	29	26	42.2	938	0	257.94	1.3061	1.3601	1.0333	0.94403	0.74254	0.73496	0.73007	0.92593	1.2996	4793500000	4266700000	4561300000
P07858;E9PS78;E9PR54;E9PJ67;E9PCB3;E9PKQ7;E9PNL5;E9PHZ5;E9PLY3;E9PSG5;E9PQM1;R4GMQ5;E9PIS1;E9PL32;E9PKX0	P07858	Cathepsin B;Cathepsin B light chain;Cathepsin B heavy chain	CTSB	17	16	14	17	16	14	43.4	339	0	323.31	1.8632	1.412	0.79333	1.3717	0.81813	0.58853	0.96296	1.1161	1.2926	62141000000	53247000000	48805000000
P07339;C9JH19;F8WD96;H7C469;H7C1V0;F8W787	P07339;C9JH19;F8WD96	Cathepsin D;Cathepsin D light chain;Cathepsin D heavy chain	CTSD	17	16	17	17	16	17	53.2	412	0	238.8	1.4784	1.0968	0.78689	1.3672	1.1352	0.83423	1.1873	1.2156	0.93992	65702000000	58044000000	55287000000
Q9UBX1;H0YD65	Q9UBX1;H0YD65	Cathepsin F	CTSF	0	1	1	0	1	1	3.9	484	0.0063492	1.4169	NaN	NaN	NaN	NaN	NaN	NaN	NaN	NaN	NaN	0	51025000	58447000
P43235;Q5QP40;O60911	P43235;Q5QP40	Cathepsin K	CTSK	14	17	16	13	16	15	57.1	329	0	323.31	0.90119	0.61756	0.71539	1.9334	4.5645	2.1846	7.2682	2.182	0.27229	6389700000	11078000000	12547000000
P07711;Q5T8F0;Q5NE16	P07711;Q5T8F0	Cathepsin L1;Cathepsin L1 heavy chain;Cathepsin L1 light chain	CTSL	8	8	8	7	7	7	27.6	333	0	146.4	1.2905	0.86883	0.77355	1.6651	1.1632	0.66158	1.4663	1.1672	0.91626	7895100000	7433900000	7359900000
P43234	P43234	Cathepsin O	CTSO	2	2	2	2	2	2	10	321	0	31.376	2.0453	1.9577	0.88848	1.0218	0.46507	0.40156	0.47711	0.87121	2.3774	165200000	176580000	220730000
U3KPS4;P25774-2;P25774	U3KPS4;P25774-2;P25774	Cathepsin S	CTSS	1	0	0	1	0	0	14.6	96	0.00032347	2.6777	NaN	NaN	NaN	NaN	NaN	NaN	NaN	NaN	NaN	15681000	0	0
Q9UBR2	Q9UBR2	Cathepsin Z	CTSZ	7	6	7	7	6	7	24.8	303	0	24.268	2.4971	2.0907	0.83269	0.96263	0.34182	0.35343	0.3791	0.99102	2.4119	1554100000	1681500000	2006300000
Q8WUX2	Q8WUX2	Cation transport regulator-like protein 2	CHAC2	2	1	1	2	1	1	15.8	184	0	3.2958	0.50963	0.91883	1.8099	NaN	NaN	NaN	NaN	NaN	NaN	67922000	21120000	13435000
P20645;F5GX30;F5GXE0;H0YGE9;F5GXU0;H0YGT2;F5H883;H0YF90	P20645;F5GX30	Cation-dependent mannose-6-phosphate receptor	M6PR	3	3	3	3	3	3	19.1	277	0	111.52	0.42392	0.64055	1.533	0.90103	1.6282	1.6932	1.577	0.85483	0.50136	2876900000	2624400000	2233500000
P11717;S4R328	P11717	Cation-independent mannose-6-phosphate receptor	IGF2R	39	39	39	39	39	39	20.9	2491	0	323.31	0.41374	0.50962	1.2058	1.0672	2.5711	2.423	1.7797	1.0439	0.54268	4781300000	5926800000	6900700000
E9PCT3;P51636;P51636-3	E9PCT3;P51636;P51636-3	Caveolin;Caveolin-2	CAV2	3	3	3	1	1	1	48.7	113	0	37.061	1.0039	0.85449	0.87459	1.1559	1.4226	1.2618	1.6973	1.1728	0.68283	935630000	1618300000	1806900000
Q03135;E9PCT5;P56539	Q03135;E9PCT5	Caveolin-1;Caveolin	CAV1	11	11	11	3	3	3	53.9	178	0	306.11	1.079	0.86611	0.78969	1.1309	1.2552	1.2033	1.402	1.1874	0.82836	47053000000	57442000000	43152000000
P51636-2	P51636-2	Caveolin-2	CAV2	2	3	2	0	1	0	32.9	149	0.0027624	1.6878	NaN	NaN	NaN	NaN	NaN	NaN	NaN	NaN	NaN	0	10848000	0
Q96F85;B8ZZB8;Q96F85-2	Q96F85;B8ZZB8;Q96F85-2	CB1 cannabinoid receptor-interacting protein 1	CNRIP1	6	6	5	6	6	5	44.5	164	0	56.152	1.3097	1.271	0.99076	0.96036	0.7056	0.82207	0.78222	1.0287	1.2671	556340000	643280000	625070000
O43310;O43310-2;K7EK08;K7EPK6	O43310;O43310-2	CBP80/20-dependent translation initiation factor	CTIF	8	8	5	8	8	5	20.9	598	0	33.779	1.887	1.4967	0.99428	1.423	0.76894	0.69302	0.77431	1.222	1.3435	1230300000	485850000	346680000
Q96Q11-2;Q96Q11;C9JRS7;F8W8C3;Q96Q11-3	Q96Q11-2;Q96Q11	CCA tRNA nucleotidyltransferase 1, mitochondrial	TRNT1	14	13	6	14	13	6	40.6	414	0	96.124	0.77435	0.96705	1.0905	0.97707	0.98258	1.0903	0.82259	0.85895	0.93964	1657400000	1851000000	558060000
P17676-3;P17676-2;P17676	P17676-3;P17676-2;P17676	CCAAT/enhancer-binding protein beta	CEBPB	4	2	2	4	2	2	24.5	147	0.00032404	2.725	0.73588	1.0716	1.4112	0.98886	1.2974	1.3423	0.94633	0.94117	0.94039	110660000	93196000	108530000
P49716	P49716	CCAAT/enhancer-binding protein delta	CEBPD	2	1	0	2	1	0	14.1	269	0.00016426	3.0489	0.44488	0.80869	1.8048	0.39995	0.80565	2.072	NaN	NaN	NaN	47361000	42402000	0
P53567	P53567	CCAAT/enhancer-binding protein gamma	CEBPG	1	1	0	1	1	0	20.7	150	0	59.192	NaN	NaN	NaN	NaN	NaN	NaN	NaN	NaN	NaN	0	0	0
Q03701;A0A087X1N2;C9J9W7	Q03701;A0A087X1N2	CCAAT/enhancer-binding protein zeta	CEBPZ	10	11	14	10	11	14	18.2	1054	0	67.571	0.76292	0.70891	0.98567	0.8008	0.89445	1.0961	0.72851	0.92406	1.2572	441420000	426560000	1042800000
A5YKK6-2;A5YKK6;A5YKK6-3;A5YKK6-4;H3BMZ2;B5MDN3;H3BVC9;H3BNB1;H3BTH2;H3BR89;A0A0U1RVI1;H3BPF1;H3BT18;H3BU44;H3BMH0	A5YKK6-2;A5YKK6;A5YKK6-3;A5YKK6-4	CCR4-NOT transcription complex subunit 1	CNOT1	38	42	44	38	42	44	28.3	2371	0	297.06	1.0612	1.1315	1.1002	0.91215	0.84605	0.92081	0.79502	0.99471	1.1327	3486100000	3179400000	3648100000
Q9H9A5-2;Q9H9A5;Q9H9A5-6;Q9H9A5-3;Q9H9A5-4;E9PCN5;Q9H9A5-5;H7C1X9;H7C0K1;H7BZZ7	Q9H9A5-2;Q9H9A5;Q9H9A5-6;Q9H9A5-3;Q9H9A5-4;E9PCN5	CCR4-NOT transcription complex subunit 10	CNOT10	7	1	7	7	1	7	16.2	743	0	23.807	1.016	1.1245	1.1519	NaN	NaN	NaN	0.88955	1.0298	1.1233	460300000	59323000	328750000
Q9UKZ1;H7C0C7	Q9UKZ1;H7C0C7	CCR4-NOT transcription complex subunit 11	CNOT11	4	2	2	4	2	2	11.4	510	0	89.536	0.97317	1.0573	1.078	NaN	NaN	NaN	NaN	NaN	NaN	240590000	126940000	72616000
O75175;O75175-2;H7C3F5;O75175-3;H7C148;H0Y5X7;H7C5J4;A0A0G2JPP0	O75175;O75175-2;H7C3F5;O75175-3	CCR4-NOT transcription complex subunit 3	CNOT3	6	5	8	6	5	8	13.5	753	0	53.532	1.1152	1.1912	1.0632	1.0044	0.95572	0.72805	0.753	0.94959	1.3336	1160100000	507440000	835920000
D6RGK9;H0Y9C1;H0Y9Z5;Q96LI5;Q9ULM6	D6RGK9;H0Y9C1;H0Y9Z5;Q96LI5;Q9ULM6	CCR4-NOT transcription complex subunit 6-like;CCR4-NOT transcription complex subunit 6	CNOT6L;CNOT6	1	0	1	1	0	1	6.1	163	0.00094429	2.1764	NaN	NaN	NaN	NaN	NaN	NaN	NaN	NaN	NaN	32538000	0	58983000
Q9UIV1;Q9UIV1-2;H0YAV9;E5RGH2;E5RJE0;E5RHV9;E5RGA8;H0YBT3	Q9UIV1;Q9UIV1-2;H0YAV9	CCR4-NOT transcription complex subunit 7	CNOT7	4	5	7	4	5	7	37.9	285	0	42.506	1.0873	1.102	1.0644	0.7738	0.66342	0.83829	0.67031	0.98916	1.2728	323030000	549680000	744100000
Q9UFF9-3;Q9UFF9;B7Z9U0;E5RIL2;Q9UFF9-2;E5RHL9;A0A0U1RVH4;E5RJC5;E5RHP3;E5RGE4	Q9UFF9-3;Q9UFF9;B7Z9U0;E5RIL2;Q9UFF9-2	CCR4-NOT transcription complex subunit 8	CNOT8	2	3	3	2	3	3	24.4	238	0	13.009	1.272	1.1798	1.1837	1.2925	1.0044	0.77305	0.58908	0.82968	1.2951	240550000	180850000	246660000
Q6YHK3;Q6YHK3-4;Q6YHK3-2;Q6YHK3-3	Q6YHK3;Q6YHK3-4;Q6YHK3-2;Q6YHK3-3	CD109 antigen	CD109	42	44	42	42	44	42	36.1	1445	0	323.31	0.90141	0.8948	1.0215	1.0877	1.5188	1.3283	1.7716	1.4383	0.86232	19488000000	17960000000	20624000000
E9PMR4;P48509;E9PRJ3;E9PJC8;E9PLZ6;K4DIB7	E9PMR4;P48509;E9PRJ3	CD151 antigen	CD151	2	3	3	2	3	3	10.8	251	0	16.068	0.71149	0.68129	0.9686	1.3548	2.6298	1.9756	2.8346	1.0968	0.39947	1425100000	1719500000	2554100000
Q13740-2;Q13740;F5GXJ9;H7C543;Q13740-4;Q13740-3	Q13740-2;Q13740;F5GXJ9	CD166 antigen	ALCAM	24	24	22	24	24	22	46.1	570	0	256.54	0.74742	0.77687	1.0164	0.85571	1.2572	1.4255	1.5405	1.2707	0.84063	10600000000	8864200000	10027000000
O95400	O95400	CD2 antigen cytoplasmic tail-binding protein 2	CD2BP2	4	3	1	4	3	1	23.2	341	0	51.668	0.93706	1.0309	1.1187	1.2172	1.028	0.92366	NaN	NaN	NaN	342490000	126340000	80602000
A0A0C4DGH0;Q5ZPR3;Q5ZPR3-4;Q5ZPR3-3;Q5ZPR3-2;H0YL10;H0YK40;H0YK59;H0YN29;H0YLT8;H0YN85	A0A0C4DGH0;Q5ZPR3;Q5ZPR3-4;Q5ZPR3-3;Q5ZPR3-2;H0YL10	CD276 antigen	CD276	9	9	10	9	9	10	34	388	0	323.31	0.68532	0.7232	0.99307	1.3719	2.1267	1.4882	2.1085	1.2157	0.5869	5620400000	4119500000	4111300000
Q9Y5K6	Q9Y5K6	CD2-associated protein	CD2AP	9	6	7	9	6	7	19.6	639	0	23.321	1.0834	1.3423	1.2248	1.0861	1.099	0.83585	1.0885	0.88627	0.82168	1278700000	560590000	521380000
P16070-18;P16070-12;P16070-14;P16070-13;P16070-11;P16070-10;P16070-16;P16070-8;P16070-17;P16070-6;P16070-4;P16070-3;P16070-7;P16070-5;P16070;H0YD13;H0Y2P0;H0YE40;J3KN83;H0YDW7;H0YCV9;H0Y5E4;P16070-15;P16070-9;H0YDX6;H0YD17;E9PKC6;Q86UZ1;H0YF08;H0YD90;H0YEV3;H0YEU1;P16070-19	P16070-18;P16070-12;P16070-14;P16070-13;P16070-11;P16070-10;P16070-16;P16070-8;P16070-17;P16070-6;P16070-4;P16070-3;P16070-7;P16070-5;P16070;H0YD13;H0Y2P0;H0YE40	CD44 antigen	CD44	9	8	8	9	8	8	30.6	340	0	142.47	0.94062	0.87215	0.90784	1.075	1.2702	1.0251	1.3859	1.1455	0.87238	24431000000	26231000000	27090000000
E9PNW4;E9PR17;P13987	E9PNW4;E9PR17;P13987	CD59 glycoprotein	CD59	1	1	1	1	1	1	7.4	108	0.00016428	3.0548	1.1656	0.88831	0.84701	1.0718	1.4372	1.3327	1.8885	1.3216	0.64381	391420000	574030000	685950000
F8VNT9;F8VV56;F8W022;F8VWK8;P08962-3;P08962-2;P08962	F8VNT9;F8VV56;F8W022;F8VWK8;P08962-3;P08962-2;P08962	CD63 antigen	CD63	3	3	3	3	3	3	15	133	0	65.549	0.53133	0.5459	1.0556	1.5346	3.7828	2.4326	4.1737	1.4307	0.32828	18316000000	15581000000	19722000000
E9PRJ8;H0YDL9;H0YDJ9;A6NMH8;P60033;E9PJK1;E9PIF1;H0YEE2;E9PM31;E9PQV4	E9PRJ8;H0YDL9;H0YDJ9;A6NMH8;P60033;E9PJK1;E9PIF1;H0YEE2	CD81 antigen	CD81	4	4	4	4	4	4	28.7	209	0	204.47	1.1747	1.0674	0.86326	0.88915	0.86681	0.9934	1.104	1.1759	1.0062	6153800000	5890400000	6469400000
E9PJC7;P27701;P27701-2	E9PJC7;P27701;P27701-2	CD82 antigen	CD82	2	0	1	2	0	1	8.9	157	0	6.9092	0.40462	0.9622	1.9706	NaN	NaN	NaN	1.4172	0.77445	0.57726	127710000	0	150740000
A6NNI4;G8JLH6;P21926;A0A087WZG3;A0A087WU13;F5GXT1	A6NNI4;G8JLH6;P21926;A0A087WZG3;A0A087WU13	CD9 antigen	CD9	5	5	4	5	5	4	20.8	159	0	68.312	0.71831	0.62624	0.89762	1.1114	1.972	2.1217	2.53	1.3657	0.58402	1511500000	2172300000	2501600000
P48960-2;P48960-3;P48960;K7EPE8;M0QY55;B4DWB8;M0R0K5;Q9UHX3-4;Q9UHX3-6;Q9UHX3-3;Q9UHX3-2;Q9UHX3	P48960-2;P48960-3;P48960	CD97 antigen;CD97 antigen subunit alpha;CD97 antigen subunit beta	CD97	9	9	9	9	9	9	18.2	742	0	160.23	0.51249	0.77643	1.5578	0.62701	1.0254	1.5088	0.58577	0.79792	1.3005	2609500000	2783300000	2165200000
P14209;P14209-3;A8MQT7;P14209-2	P14209;P14209-3;A8MQT7;P14209-2	CD99 antigen	CD99	4	4	4	1	1	1	45.4	185	0	167.91	1.0928	1.1449	1.0251	0.89011	0.83595	0.9865	0.68238	1.0139	1.3536	2984100000	1994900000	3562700000
A0A0U1RQT8;Q8TCZ2-6;Q8TCZ2-3;Q8TCZ2-2;Q8TCZ2;Q8TCZ2-5	A0A0U1RQT8;Q8TCZ2-6;Q8TCZ2-3;Q8TCZ2-2;Q8TCZ2;Q8TCZ2-5	CD99 antigen-like protein 2	CD99L2	1	1	1	1	1	1	10.7	177	0.00016496	3.1175	1.8096	1.9416	1.1648	2.8465	4.3886	1.0299	3.6244	NaN	NaN	64744000	51704000	19500000
Q00587-2;Q00587;B0QYC6;B0QYC7;B0QYC8	Q00587-2;Q00587	Cdc42 effector protein 1	CDC42EP1	5	5	4	5	5	4	18.2	384	0	16.881	2.1144	2.0257	0.89908	0.95121	0.31922	0.33694	0.62094	0.91682	1.4277	313520000	333090000	312470000
O14613	O14613	Cdc42 effector protein 2	CDC42EP2	6	4	6	6	4	6	47.1	210	0	52.808	2.104	1.872	0.88172	1.0834	0.42234	0.43805	0.58867	1.2714	2.1022	823140000	506990000	770980000
C9JEZ4;Q9UKI2	C9JEZ4;Q9UKI2	Cdc42 effector protein 3	CDC42EP3	1	1	1	1	1	1	14.8	216	0	30.508	NaN	NaN	NaN	NaN	NaN	NaN	NaN	NaN	NaN	13934000	59633000	79220000
Q9H3Q1-2;Q9H3Q1	Q9H3Q1-2;Q9H3Q1	Cdc42 effector protein 4	CDC42EP4	1	0	0	1	0	0	10.1	286	0	21.719	NaN	NaN	NaN	NaN	NaN	NaN	NaN	NaN	NaN	106330000	0	0
Q6NZY7	Q6NZY7	Cdc42 effector protein 5	CDC42EP5	3	3	2	3	3	2	22.3	148	0	5.2909	1.5715	1.6344	0.97934	0.78424	0.54589	0.65799	0.61793	1.194	1.9354	233360000	338500000	437230000
Q9NRR3;D6REL0	Q9NRR3;D6REL0	CDC42 small effector protein 2	CDC42SE2	1	2	1	1	2	1	66.7	84	0	5.5149	0.98744	1.1413	1.1031	1.2785	0.90922	0.69004	0.71107	0.73735	1.1108	55811000	41705000	67969000
Q15642-2;W4VSQ9;Q15642-4;Q15642-3;Q15642;M0R0F9;M0R2H7;Q15642-5;M0R070	Q15642-2;W4VSQ9;Q15642-4;Q15642-3;Q15642;M0R0F9;M0R2H7;Q15642-5	Cdc42-interacting protein 4	TRIP10	14	16	18	14	16	18	49	545	0	283.02	1.3153	1.1585	0.87636	0.8208	0.74016	0.85703	0.81644	1.1053	1.2253	1985700000	2185000000	2415100000
Q9NZ45	Q9NZ45	CDGSH iron-sulfur domain-containing protein 1	CISD1	3	3	4	3	3	4	42.6	108	0	19.133	1.2487	0.93527	0.78097	0.92635	0.70235	0.71832	0.85966	0.87724	1.0838	353190000	349890000	265060000
Q8N5K1;D6RCF4;I3L1N9	Q8N5K1;D6RCF4	CDGSH iron-sulfur domain-containing protein 2	CISD2	5	4	6	5	4	6	42.2	135	0	37.581	0.74664	0.73646	0.98709	0.80997	0.96063	1.2234	0.7917	0.86521	1.0016	916750000	953710000	1162600000
P0C7P0	P0C7P0	CDGSH iron-sulfur domain-containing protein 3, mitochondrial	CISD3	1	1	1	1	1	1	8.7	127	0.00064309	2.5593	NaN	NaN	NaN	NaN	NaN	NaN	NaN	NaN	NaN	10071000	11218000	10713000
Q86Y37-2;Q86Y37	Q86Y37-2;Q86Y37	CDK2-associated and cullin domain-containing protein 1	CACUL1	1	1	1	1	1	1	6.3	303	0	15.796	NaN	NaN	NaN	NaN	NaN	NaN	NaN	NaN	NaN	33773000	35770000	62674000
Q8TDN4;Q8TDN4-4;Q8TDN4-2	Q8TDN4;Q8TDN4-4;Q8TDN4-2	CDK5 and ABL1 enzyme substrate 1	CABLES1	1	1	0	1	1	0	4.1	633	0.00048411	2.6451	NaN	NaN	NaN	NaN	NaN	NaN	NaN	NaN	NaN	55732000	33577000	0
Q96JB5;Q96JB5-4;Q96JB5-2;Q96JB5-3;J3QRM1;J3QQY1;J3KRK4;J3KS63;J3KRI2;J3QS62;J3QL95;J3QL86;J3KTA5	Q96JB5;Q96JB5-4;Q96JB5-2;Q96JB5-3	CDK5 regulatory subunit-associated protein 3	CDK5RAP3	13	10	12	13	10	12	25.3	506	0	64.333	1.0372	1.0531	0.97246	0.8955	0.84657	0.93035	0.9034	0.96652	1.0935	1579600000	1699200000	1390400000
P51948-2;P51948;H0YJ92;H0YJF2	P51948-2;P51948;H0YJ92;H0YJF2	CDK-activating kinase assembly factor MAT1	MNAT1	2	2	2	2	2	2	10.9	267	0	12.686	0.75212	0.81715	1.2038	0.91594	1.2736	1.4909	0.67506	0.86294	1.2071	495140000	301620000	168320000
Q9NXV6;J3KNE1;D6RGD2	Q9NXV6	CDKN2A-interacting protein	CDKN2AIP	9	8	10	9	8	10	26.4	580	0	204.18	0.88104	0.93484	1.1181	0.80033	0.71049	0.93876	0.60481	0.85939	1.2113	212590000	301370000	423800000
Q96HQ2;Q96HQ2-2	Q96HQ2;Q96HQ2-2	CDKN2AIP N-terminal-like protein	CDKN2AIPNL	2	2	2	2	2	2	31.9	116	0	70.631	1.3693	1.2208	0.93036	1.1818	0.95595	0.77452	0.88994	1.0606	1.0505	369030000	397420000	586640000
O14735;H3BUR9;B3KY94;O14735-3;O14735-2	O14735;H3BUR9;B3KY94;O14735-3	CDP-diacylglycerol--inositol 3-phosphatidyltransferase	CDIPT	7	7	8	7	7	8	39	213	0	93.933	1.0038	0.80378	0.86733	1.0734	1.3692	1.3124	1.4576	1.0479	0.67869	4981400000	4134000000	5026100000
A0A087X105;A0A087WZW4;A0A087X1W8;A0A0A0MTJ8;A0A087WZR6;X5DQS5;Q9BY67-5;Q9BY67;Q9BY67-4;Q9BY67-3;A0A087X0T8;Q9BY67-2;F5H125;H0YG94;F5H8J9	A0A087X105;A0A087WZW4;A0A087X1W8;A0A0A0MTJ8;A0A087WZR6;X5DQS5;Q9BY67-5;Q9BY67;Q9BY67-4;Q9BY67-3;A0A087X0T8;Q9BY67-2;F5H125;H0YG94	Cell adhesion molecule 1	CADM1	0	3	3	0	3	3	18.8	373	0	43.079	NaN	NaN	NaN	0.51391	0.40545	0.78834	0.36647	0.56321	1.8202	0	81836000	158760000
Q8N163;Q8N163-2;H0YB24;G3V119;E5RHJ4;H0YC69;E5RFJ3;E5RGU7;H0YC58;A0A087X2B6;E5RHH8	Q8N163;Q8N163-2;H0YB24;G3V119	Cell cycle and apoptosis regulator protein 2	CCAR2	28	23	26	28	23	26	47	923	0	300.95	0.83219	1.0062	1.1452	0.73276	0.81551	1.0768	0.66021	0.93849	1.3497	4218400000	4401600000	5645000000
A0A0G2JNH5;A0A0G2JP78;A0A0G2JPT5;O75943-3;O75943-4;O75943-2;O75943;H0Y9J8	A0A0G2JNH5;A0A0G2JP78;A0A0G2JPT5;O75943-3;O75943-4;O75943-2;O75943;H0Y9J8	Cell cycle checkpoint protein RAD17	RAD17	2	0	1	2	0	1	4.2	505	0.00032336	2.674	0.79638	1.048	1.3142	NaN	NaN	NaN	NaN	NaN	NaN	55094000	0	3519300
Q9NV96;Q9NV96-2;Q9NV96-3;Q3MIR4	Q9NV96;Q9NV96-2;Q9NV96-3	Cell cycle control protein 50A	TMEM30A	7	6	5	7	6	5	23	361	0	19.797	0.59024	0.71413	1.1087	0.86973	1.7815	1.8399	1.4889	0.9773	0.588	134330000	297780000	105060000
Q8N111	Q8N111	Cell cycle exit and neuronal differentiation protein 1	CEND1	2	1	1	2	1	1	32.2	149	0	9.7832	0.54257	0.67107	1.3958	NaN	NaN	NaN	NaN	NaN	NaN	55303000	52391000	41172000
Q9ULG6-2;Q9ULG6;Q9ULG6-5;Q9ULG6-4;Q9ULG6-3;H3BN32;H3BNE2	Q9ULG6-2;Q9ULG6;Q9ULG6-5;Q9ULG6-4	Cell cycle progression protein 1	CCPG1	4	7	5	4	7	5	15.2	613	0	15.602	0.62687	0.69221	1.2861	0.96747	2.3508	1.6469	1.4062	0.75147	0.59534	250470000	394870000	322980000
Q9NQS1	Q9NQS1	Cell death regulator Aven	AVEN	1	1	0	1	1	0	6.1	362	0	9.6845	NaN	NaN	NaN	NaN	NaN	NaN	NaN	NaN	NaN	127920000	76999000	0
Q92600;Q92600-2;Q92600-3;F8WBZ6;H7C0W0	Q92600;Q92600-2;Q92600-3	Cell differentiation protein RCD1 homolog	RQCD1	9	8	12	9	8	12	44.1	299	0	59.455	1.0444	1.1829	1.177	0.87875	0.8448	0.86627	0.65607	0.92987	1.3123	911330000	950160000	1695900000
P60953;P60953-1;Q5JYX0	P60953;P60953-1;Q5JYX0	Cell division control protein 42 homolog	CDC42	6	7	7	6	7	7	32.5	191	0	186.41	0.97108	0.98608	1.0418	1.0158	1.0601	1.1181	1.0826	1.0131	0.91829	16421000000	16820000000	13918000000
Q99459	Q99459	Cell division cycle 5-like protein	CDC5L	22	22	20	22	22	20	46.4	802	0	316.6	0.88936	0.96545	1.0724	0.80955	0.80611	0.90156	0.68522	0.90206	1.4388	3467800000	3726900000	3574600000
Q8IX12-2;Q8IX12;A0A0C4DGG8;F5H2E6;F5H1H2;F5H3E1;H0YFJ7;F5H7M9	Q8IX12-2;Q8IX12;A0A0C4DGG8;F5H2E6;F5H1H2	Cell division cycle and apoptosis regulator protein 1	CCAR1	13	22	20	13	22	20	27	1135	0	194.58	0.80208	0.8815	1.0552	0.80866	0.83644	0.99058	0.70099	0.94465	1.3589	1911300000	2573900000	2419900000
X6RKY7;X6RF82;X6RA30;O75794	X6RKY7;X6RF82;X6RA30;O75794	Cell division cycle protein 123 homolog	CDC123	1	1	1	1	1	1	6.4	157	0.0020164	1.9238	NaN	NaN	NaN	NaN	NaN	NaN	NaN	NaN	NaN	56074000	71493000	38203000
Q13042-3;Q13042-2;Q13042;Q5T8C6;Q13042-4	Q13042-3;Q13042-2;Q13042;Q5T8C6;Q13042-4	Cell division cycle protein 16 homolog	CDC16	4	4	6	4	4	6	15.8	568	0	43.609	1.1493	1.1156	0.82968	0.89169	0.70252	0.77132	0.85703	1.1663	1.206	161280000	139880000	397710000
Q9UJX2;Q9UJX2-3;D6RBY8;D6RCF8;Q9UJX2-2;H0Y936	Q9UJX2;Q9UJX2-3	Cell division cycle protein 23 homolog	CDC23	6	7	12	6	7	12	25.1	597	0	19.179	1.0405	1.1061	1.069	0.87429	0.70776	0.84057	0.86088	0.95493	1.2474	270240000	352480000	741090000
P30260;P30260-2;F6QPS0;I3L394;I3L3H6;K7EMA6;I3L2Z8;E9PRZ6	P30260;P30260-2	Cell division cycle protein 27 homolog	CDC27	5	4	4	1	0	0	13.5	824	0	52.303	1.3687	1.502	1.2854	0.89559	0.82767	0.71767	0.46525	0.83913	1.9827	597590000	285130000	656270000
Q9NX58	Q9NX58	Cell growth-regulating nucleolar protein	LYAR	7	4	4	7	4	4	19.3	379	0	39.043	0.8958	0.78632	1.0656	0.68818	0.52837	1.0602	0.57256	0.988	2.1942	440370000	74719000	53454000
Q8WUJ3;Q8WUJ3-2;H0YL56;H0YCE1	Q8WUJ3;Q8WUJ3-2	Cell migration-inducing and hyaluronan-binding protein	CEMIP	53	53	52	53	53	52	47.1	1361	0	323.31	0.3879	0.4401	1.1373	1.0373	2.7761	2.4624	2.587	1.0737	0.41517	12191000000	16211000000	17342000000
P43121;P43121-2	P43121	Cell surface glycoprotein MUC18	MCAM	4	3	5	4	3	5	10.8	646	0	23.489	0.73514	1.5555	2.288	1.0264	0.53341	0.45255	0.34898	0.36707	1.0283	249320000	136600000	383000000
P29373;Q5SYZ4;B5MCB5;P29762	P29373;Q5SYZ4	Cellular retinoic acid-binding protein 2	CRABP2	13	13	13	13	13	13	52.9	138	0	194.15	1.7157	1.5952	0.99336	1.0019	0.61994	0.61923	0.75752	1.4229	1.7737	11662000000	11644000000	13530000000
P41208;Q12798	P41208	Centrin-2	CETN2	9	8	9	9	8	9	69.2	172	0	154.69	1.0004	1.0707	0.93513	0.81257	0.66283	0.89876	0.67818	1.0398	1.4676	546860000	459200000	859950000
H0YBL5;E5RH67;E5RFM2;E5RK82;E5RJF8;O15182	H0YBL5;E5RH67;E5RFM2;E5RK82;E5RJF8;O15182	Centrin-3	CETN3	0	1	1	0	1	1	24.7	81	0	8.6729	NaN	NaN	NaN	NaN	NaN	NaN	NaN	NaN	NaN	0	34300000	48699000
Q7Z7A1-2;Q7Z7A1-5;Q7Z7A1;Q5JVD1;Q5JVD5;Q5JVD6;Q7Z7A1-3	Q7Z7A1-2;Q7Z7A1-5;Q7Z7A1;Q5JVD1	Centriolin	CNTRL	3	1	1	3	1	1	2	1773	0.0024608	1.7173	0.93907	1.1041	1.101	0.90028	1.1054	1.1677	1.144	1.1228	0.93169	3055900000	2767900000	1902900000
P49454	P49454	Centromere protein F	CENPF	2	0	8	2	0	8	3.8	3210	0	35.107	NaN	NaN	NaN	NaN	NaN	NaN	0.54062	0.38612	0.69359	14245000	0	103100000
Q96H22-5;Q96H22-4;Q96H22;Q96H22-3	Q96H22-5;Q96H22-4;Q96H22;Q96H22-3	Centromere protein N	CENPN	0	1	0	0	1	0	3	305	0.0020158	1.916	NaN	NaN	NaN	NaN	NaN	NaN	NaN	NaN	NaN	0	40526000	0
O43264;O43264-2;F5H3C1	O43264;O43264-2	Centromere/kinetochore protein zw10 homolog	ZW10	19	17	18	19	17	18	43.3	779	0	176.43	1.0373	0.95101	1.0012	0.98575	1.0354	1.0314	1.027	0.94879	0.948	2529200000	2231300000	3684400000
I3L2J8;Q9UPN4-3;Q9UPN4-2;Q9UPN4;I3L2X7;I3L316;I3L4M5	I3L2J8;Q9UPN4-3;Q9UPN4-2;Q9UPN4;I3L2X7	Centrosomal protein of 131 kDa	CEP131	3	2	4	3	2	4	4.6	1047	0	19.637	0.68062	0.86217	1.0304	1.2928	1.6157	1.0476	0.69249	0.94455	1.2815	40028000	11121000	75770000
Q5SW79;Q5SW79-3;Q5SW79-2;E7EMW0;E7EWM2;E5RJT5;E5RFU8;E5RIH6;Q96L14;H0Y4T4;H0YB92;E5RG47;E5RGW7;H0YB66	Q5SW79;Q5SW79-3;Q5SW79-2	Centrosomal protein of 170 kDa	CEP170	29	30	30	5	5	6	37.2	1584	0	212.07	1.1321	1.1431	0.98085	1.0364	0.89123	0.82599	0.78549	1.0826	1.3075	1733800000	2300900000	1564300000
J3KQR7;Q9Y4F5-3;Q9Y4F5-2;Q9Y4F5	J3KQR7;Q9Y4F5-3;Q9Y4F5-2;Q9Y4F5	Centrosomal protein of 170 kDa protein B	CEP170B	2	1	0	2	0	0	2	1590	0.0012529	2.0873	1.6779	1.0577	0.73746	NaN	NaN	NaN	NaN	NaN	NaN	79078000	0	0
K7EPA2;H0Y966;A0A0A0MR42;K7ENP4;Q8TEP8;Q8TEP8-3	K7EPA2;H0Y966;A0A0A0MR42;K7ENP4;Q8TEP8;Q8TEP8-3	Centrosomal protein of 192 kDa	CEP192	1	1	0	1	1	0	1.6	900	0.0089955	1.2968	NaN	NaN	NaN	NaN	NaN	NaN	NaN	NaN	NaN	2358300	3844700	0
Q9BYV8-5;Q9BYV8-2;Q9BYV8;F8WF85;C9J6R3;C9J9X8;C9JCX6;C9JXA0;Q9BYV8-3	Q9BYV8-5;Q9BYV8-2;Q9BYV8;F8WF85;C9J6R3;C9J9X8;C9JCX6;C9JXA0;Q9BYV8-3	Centrosomal protein of 41 kDa	CEP41	2	1	1	2	1	1	12.3	285	0	3.9501	1.3681	1.1131	0.87205	NaN	NaN	NaN	NaN	NaN	NaN	6251700	6453800	3198600
D6RGX6;Q9C0F1;Q9C0F1-2	D6RGX6;Q9C0F1;Q9C0F1-2	Centrosomal protein of 44 kDa	CEP44	1	0	0	1	0	0	6.6	198	0.00016461	3.0842	NaN	NaN	NaN	NaN	NaN	NaN	NaN	NaN	NaN	33167000	0	0
Q9BV73-2;Q9BV73;H7C0P0	Q9BV73-2;Q9BV73;H7C0P0	Centrosome-associated protein CEP250	CEP250	2	2	2	2	2	2	0.9	2386	0.00016529	3.1638	1.2225	1.2211	0.9904	0.89966	0.77255	0.83859	1.0857	1.599	1.4522	56476000	81271000	97287000
Q16739	Q16739	Ceramide glucosyltransferase	UGCG	1	1	1	1	1	1	3.3	394	0.00032352	2.6869	NaN	NaN	NaN	NaN	NaN	NaN	NaN	NaN	NaN	14463000	23873000	10516000
Q96G23;Q5SZE1;H0YNU7;Q5SZE3;H0YKH6;Q5SZE4;Q5SZE2;H0YLQ6	Q96G23;Q5SZE1;H0YNU7;Q5SZE3;H0YKH6;Q5SZE4	Ceramide synthase 2	CERS2	7	4	3	7	4	3	23.9	380	0	52.718	0.65597	0.67183	1.032	1.0538	1.2534	1.482	1.1175	0.99812	1.0054	2158100000	1809600000	1819600000
Q8N5B7;F8W1K4;F8W1Z3;F8W1N7;F8VQZ6;F8VY42;F8VSK7;B4DQR7;Q49AQ3;H0YI10;F8VXY1;Q8N5B7-2	Q8N5B7;F8W1K4;F8W1Z3;F8W1N7;F8VQZ6;F8VY42;F8VSK7;B4DQR7;Q49AQ3;H0YI10;F8VXY1;Q8N5B7-2	Ceramide synthase 5	CERS5;CCDC97;LASS5	2	2	0	2	2	0	7.4	392	0	12.513	NaN	NaN	NaN	NaN	NaN	NaN	NaN	NaN	NaN	51377000	51825000	0
Q6ZMG9;Q6ZMG9-2	Q6ZMG9;Q6ZMG9-2	Ceramide synthase 6	CERS6	2	1	1	2	1	1	4.7	384	0	11.442	9.5286	0.86526	0.088288	NaN	NaN	NaN	NaN	NaN	NaN	1364800000	24719000	49341000
Q5TA50;J3KST3	Q5TA50;J3KST3	Ceramide-1-phosphate transfer protein	CPTP	3	3	3	3	3	3	17.8	214	0	18.969	0.71262	0.82503	0.99438	1.4068	1.3831	0.85532	1.2496	0.73948	0.82068	261620000	206670000	222610000
Q86X02	Q86X02	Cerebellar degeneration-related protein 2-like	CDR2L	1	0	0	1	0	0	3	465	0	3.5792	NaN	NaN	NaN	NaN	NaN	NaN	NaN	NaN	NaN	42777000	0	0
A0A024R644;O75503;A0A087WZY0	A0A024R644;O75503	Ceroid-lipofuscinosis neuronal protein 5	CLN5	3	3	1	3	3	1	7.1	407	0	4.3056	0.84455	1.0644	1.1378	0.88718	1.3154	1.7949	NaN	NaN	NaN	260430000	307730000	64473000
Q9NWW5;Q9NWW5-2;H3BUV4;H3BUT1;H3BNF1;H3BTY4	Q9NWW5;Q9NWW5-2;H3BUV4;H3BUT1	Ceroid-lipofuscinosis neuronal protein 6	CLN6	3	2	3	3	2	3	14.5	311	0	15.817	0.94018	0.89576	1.0483	0.54094	0.65457	1.1962	0.74724	1.1029	1.2402	164000000	31364000	187760000
Q9UFW8;C9JUJ0	Q9UFW8;C9JUJ0	CGG triplet repeat-binding protein 1	CGGBP1	4	2	3	4	2	3	30.5	167	0	15.969	0.99876	1.2709	1.4361	0.5367	0.50248	1.1251	0.30295	0.79744	2.4599	1895900000	144210000	252810000
Q13976;Q13976-2;A0A0A0MSB3;Q13976-3;B1ALS0;B7ZA25	Q13976;Q13976-2;A0A0A0MSB3;Q13976-3	cGMP-dependent protein kinase 1	PRKG1	17	16	16	16	15	16	33.4	671	0	165.56	1.2351	1.038	0.85873	1.2512	1.4545	1.0697	1.6754	1.2584	0.70989	3405500000	3158300000	3349800000
Q13237-2;Q13237	Q13237-2;Q13237	cGMP-dependent protein kinase 2	PRKG2	2	1	0	1	0	0	3.1	733	0.00094937	2.2559	NaN	NaN	NaN	NaN	NaN	NaN	NaN	NaN	NaN	0	0	0
G5E9C5;O76074-2;O76074;H0YA14;C9JGT3	G5E9C5;O76074-2;O76074	cGMP-specific 3,5-cyclic phosphodiesterase	PDE5A	6	7	7	6	7	7	15.8	823	0	22.645	1.8835	1.5891	0.71988	1.0594	0.79405	0.68185	1.08	1.2776	1.2919	350430000	435820000	447750000
Q8NI60;Q8NI60-3	Q8NI60	Chaperone activity of bc1 complex-like, mitochondrial	ADCK3	2	3	3	2	3	3	6.8	647	0	21.36	1.9063	1.3804	0.71837	0.57719	0.89958	1.3136	1.0604	1.1511	1.0772	67631000	205920000	153590000
Q9HD42;F8VUA2;F8VVT7;F5H875;Q9HD42-2	Q9HD42;F8VUA2;F8VVT7;F5H875	Charged multivesicular body protein 1a	CHMP1A	9	8	7	9	8	7	37.2	196	0	9.2441	1.1868	1.1366	1.0032	1.057	0.87315	0.8937	0.96578	1.1408	1.1289	516300000	370470000	385300000
Q7LBR1	Q7LBR1	Charged multivesicular body protein 1b	CHMP1B	4	4	5	4	4	5	19.6	199	0	3.4843	1.0293	0.95887	1.0014	0.99003	1.1239	1.1587	1.0713	1.0887	1.0326	134610000	172270000	108210000
O43633;M0R1L7;M0R1T5;M0QXX8	O43633;M0R1L7;M0R1T5;M0QXX8	Charged multivesicular body protein 2a	CHMP2A	13	14	13	13	14	13	41.4	222	0	100.02	0.86239	0.92509	1.171	0.97761	1.0956	1.1803	0.94402	1.0513	1.0769	1720000000	1111300000	1013700000
Q9UQN3;C9J0A7;A0A087WW88;Q9UQN3-2;Q92828	Q9UQN3;C9J0A7;A0A087WW88;Q9UQN3-2	Charged multivesicular body protein 2b	CHMP2B	8	7	7	8	7	7	27.2	213	0	15.462	1.1914	1.0551	0.9018	1.2683	1.125	0.84364	1.2663	1.2423	0.96223	187340000	193430000	263950000
Q9Y3E7;Q9Y3E7-3;Q9Y3E7-2;Q9Y3E7-4;A0A140T963	Q9Y3E7;Q9Y3E7-3;Q9Y3E7-2;Q9Y3E7-4	Charged multivesicular body protein 3	CHMP3	7	7	7	7	7	7	26.6	222	0	9.4377	1.1366	1.0053	0.95548	1.0873	1.047	1.0198	1.1098	1.1529	0.98444	752230000	589300000	530840000
Q9BY43;Q9BY43-2;H0YIN6	Q9BY43;Q9BY43-2	Charged multivesicular body protein 4a	CHMP4A	3	4	4	1	1	1	29.3	222	0.0024604	1.717	NaN	NaN	NaN	NaN	NaN	NaN	NaN	NaN	NaN	118160000	129430000	122220000
Q9H444;Q96CF2;P59074	Q9H444	Charged multivesicular body protein 4b	CHMP4B	9	9	8	9	9	8	40.6	224	0	92.039	0.82506	0.89029	1.046	1.0663	1.1725	1.1468	1.1025	1.1529	0.93119	670520000	1152200000	854820000
Q9NZZ3;Q9NZZ3-2	Q9NZZ3;Q9NZZ3-2	Charged multivesicular body protein 5	CHMP5	5	6	6	5	6	6	41.1	219	0	164.57	1.08	1.0783	0.99206	1.0207	0.84843	0.90074	0.87113	1.0423	1.1499	1035600000	1741200000	954550000
Q96FZ7;I3L4A1;I3L4G8;I3L3E4	Q96FZ7;I3L4A1;I3L4G8	Charged multivesicular body protein 6	CHMP6	4	5	4	4	5	4	25.9	201	0	73.353	1.1582	0.96241	0.86191	1.0409	1.1315	1.0291	1.1383	1.0201	0.8636	970290000	1321700000	1252800000
Q8WUX9;E5RJI3;E5RIU9;Q8WUX9-2	Q8WUX9;E5RJI3	Charged multivesicular body protein 7	CHMP7	2	3	4	2	3	4	15.9	453	0	12.114	0.76468	0.96183	1.2901	0.7848	0.72369	1.2534	0.86412	0.99199	1.1687	88831000	222600000	340860000
O60921-2;O60921	O60921-2;O60921	Checkpoint protein HUS1	HUS1	1	1	0	1	1	0	5.4	259	0	3.285	NaN	NaN	NaN	NaN	NaN	NaN	NaN	NaN	NaN	46098000	85597000	0
Q9BWS9;Q9BWS9-3;Q9BWS9-2;E9PI70;E9PIP0;E9PRL3;E9PPH0;E9PPA0;E9PKF1;H0YDL6;H0YCC4;H0YC89	Q9BWS9;Q9BWS9-3;Q9BWS9-2;E9PI70;E9PIP0;E9PRL3;E9PPH0;E9PPA0	Chitinase domain-containing protein 1	CHID1	10	8	7	10	8	7	34.6	393	0	58.815	0.73478	0.8197	1.1129	0.87502	1.0527	1.1968	0.96967	0.80721	0.87058	1154700000	863920000	854590000
Q9BT22;K7EPU3;Q9BT22-2;K7EID2;K7EQK1	Q9BT22;K7EPU3;Q9BT22-2	Chitobiosyldiphosphodolichol beta-mannosyltransferase	ALG1	4	8	4	4	8	4	20.3	464	0	61.429	0.87151	0.89304	1.0199	1.0462	1.0947	1.0191	0.91641	0.89579	0.85606	705490000	781420000	663800000
Q96S66;Q96S66-2;Q96S66-3;Q96S66-4;Q5T1P5	Q96S66;Q96S66-2;Q96S66-3;Q96S66-4	Chloride channel CLIC-like protein 1	CLCC1	12	7	7	12	7	7	28.9	551	0	68.645	0.98253	0.87513	1.0716	1.0576	1.0407	1.0184	1.1104	1.0023	0.86632	281030000	267620000	337990000
O00299	O00299	Chloride intracellular channel protein 1	CLIC1	12	12	11	12	12	11	57.7	241	0	323.31	0.83329	0.92374	1.0705	1.0037	1.3944	1.2641	1.2457	1.1133	0.84455	41460000000	36500000000	39453000000
O15247;A6PVS0	O15247	Chloride intracellular channel protein 2	CLIC2	7	6	8	6	5	7	48.2	247	0	50.152	0.439	0.44384	1.2192	1.3233	3.9201	2.5794	3.7281	1.2612	0.35682	490910000	442320000	763820000
O95833	O95833	Chloride intracellular channel protein 3	CLIC3	2	3	3	2	3	3	21.2	236	0	19.141	1.8906	2.0156	1.0251	0.95339	0.52207	0.57028	0.54248	0.79013	1.2737	168090000	420030000	227440000
Q9Y696;Q9NZA1-3;Q9NZA1-2;Q9NZA1;Q96NY7-2;Q96NY7	Q9Y696	Chloride intracellular channel protein 4	CLIC4	17	17	17	16	16	16	70.4	253	0	323.31	1.2186	1.1976	1.0253	0.96811	0.8057	0.87487	0.77871	1.013	1.265	35081000000	26230000000	29551000000
P51797-6;P51797;P51797-5;P51797-4;P51797-2;P51797-3	P51797-6;P51797;P51797-5;P51797-4;P51797-2;P51797-3	Chloride transport protein 6	CLCN6	4	1	2	4	1	2	7.1	847	0	27.258	0.41523	0.53846	1.4448	0.895	2.6837	2.9849	1.5324	0.62781	0.38225	90672000	41636000	52065000
Q8WWI5-3;Q8WWI5-2;Q8WWI5	Q8WWI5-3;Q8WWI5-2;Q8WWI5	Choline transporter-like protein 1	SLC44A1	7	5	5	7	5	5	14	652	0	17.098	0.7905	0.78779	0.99467	0.68035	1.0212	1.804	1.265	1.0145	0.72326	890350000	654170000	731480000
Q8IWA5-3;Q8IWA5;Q8IWA5-2;K7ESP7;K7EMN3	Q8IWA5-3;Q8IWA5;Q8IWA5-2	Choline transporter-like protein 2	SLC44A2	4	6	5	4	6	5	11.8	704	0	66.164	1.0349	1.0402	1.0125	1.0632	1.1389	1.0036	1.1312	0.99785	0.76722	865100000	785370000	564340000
Q9Y259	Q9Y259	Choline/ethanolamine kinase	CHKB	2	2	2	2	2	2	11.4	395	0	29.659	0.44177	0.8856	1.9596	0.83379	1.6753	2.0461	1.4396	0.89424	0.60697	104040000	136810000	182380000
A0A0C4DGS9;Q9Y6K0	A0A0C4DGS9;Q9Y6K0	Choline/ethanolaminephosphotransferase 1	CEPT1	1	1	1	1	1	1	3.9	280	0.0021578	1.7797	0.65251	0.64684	1.0308	0.86974	1.0392	1.2802	1.0728	0.96226	0.89218	102910000	128390000	99814000
P49585;C9JEJ2;C9J050;H7C1T3;C9J2E1;H7BZN1;C9JPY0;Q9Y5K3-2;Q9Y5K3-4;Q9Y5K3-3;Q9Y5K3;C9JVS0;F8WAZ5;F8WBU2;F2Z2B1	P49585;C9JEJ2;C9J050;H7C1T3	Choline-phosphate cytidylyltransferase A	PCYT1A	13	13	13	13	13	13	53.1	367	0	153.87	0.91705	1.0962	1.1426	1.0907	1.1296	1.0579	0.96445	1.0512	1.0689	3757200000	4119500000	4178400000
G5E9W2;Q9P2E5-2;Q9P2E5;C9JZF7;H7C5L5	G5E9W2;Q9P2E5-2;Q9P2E5	Chondroitin sulfate glucuronyltransferase	CHPF2	4	4	3	4	4	3	10.7	764	0	24.683	0.6866	0.65494	1.1115	0.83388	1.7497	1.9333	1.2087	0.88522	0.74631	199370000	80131000	128650000
Q8N6G5;Q8N6G5-2	Q8N6G5;Q8N6G5-2	Chondroitin sulfate N-acetylgalactosaminyltransferase 2	CSGALNACT2	3	3	3	3	3	3	14.4	542	0	19.542	0.54517	0.56062	1.0385	1.3655	2.9159	2.085	3.0134	1.1658	0.35772	164400000	107850000	100890000
Q6UVK1	Q6UVK1	Chondroitin sulfate proteoglycan 4	CSPG4	73	70	70	73	70	70	40.7	2322	0	323.31	0.74459	0.99537	1.2568	0.91796	0.79754	0.9265	0.69169	0.91264	1.2391	18609000000	18308000000	23465000000
Q86X52;Q70JA7	Q86X52;Q70JA7	Chondroitin sulfate synthase 1;Chondroitin sulfate synthase 3	CHSY1;CHSY3	2	2	2	2	2	2	3.2	802	0	3.464	0.73976	0.81149	1.1245	1.2333	2.0847	1.6121	0.83628	0.73652	0.9438	129810000	49715000	130770000
Q8IZ52-2;Q8IZ52-4;Q8IZ52	Q8IZ52-2;Q8IZ52-4;Q8IZ52	Chondroitin sulfate synthase 2	CHPF	2	2	2	2	2	2	13	315	0	5.3904	0.49593	0.5748	1.0783	0.9511	2.0067	2.0529	1.6572	1.0219	0.5954	184690000	106340000	109120000
E5RGS9;Q9NRG0	E5RGS9;Q9NRG0	Chromatin accessibility complex protein 1	CHRAC1	3	3	2	3	3	2	58.9	56	0	10.228	1.0397	1.0554	1.1382	0.54851	0.58862	1.0548	0.76826	0.9274	1.1912	290030000	229840000	322910000
Q13112	Q13112	Chromatin assembly factor 1 subunit B	CHAF1B	2	0	1	2	0	1	3.9	559	0.00032446	2.7393	0.89673	0.86779	0.93185	NaN	NaN	NaN	NaN	NaN	NaN	71514000	0	47319000
F8W038;Q8IXM2;Q8IXM2-3;H0YIS7;F8W1H0;Q8IXM2-2	F8W038;Q8IXM2;Q8IXM2-3;H0YIS7;F8W1H0;Q8IXM2-2	Chromatin complexes subunit BAP18	C17orf49;BAP18;RNASEK-C17orf49	6	5	6	6	5	6	57.3	157	0	52.482	0.82706	1.203	1.4313	0.73301	0.63283	0.891	0.44505	0.73817	1.5478	2022000000	1090200000	1153900000
Q9HAF1-2;Q9HAF1;Q9HAF1-4;Q9HAF1-3	Q9HAF1-2;Q9HAF1;Q9HAF1-4;Q9HAF1-3	Chromatin modification-related protein MEAF6	MEAF6	1	1	1	1	1	1	6.8	191	0.00016521	3.1556	0.99297	1.2535	1.3173	NaN	NaN	NaN	0.24406	0.91166	2.925	68594000	0	79720000
X6R700;Q9Y3Y2-4;Q9Y3Y2;Q9Y3Y2-3;A0A087X1B7;Q5T7Y7	X6R700;Q9Y3Y2-4;Q9Y3Y2;Q9Y3Y2-3;A0A087X1B7	Chromatin target of PRMT1 protein	CHTOP	5	5	5	5	5	5	32.3	223	0	159.13	0.91247	0.9903	1.0579	0.71078	0.65842	1.0075	0.5707	0.94306	1.5314	1013300000	676570000	964590000
B5MD17;J3KS05;P83916;K7ELA4;C9JWS9	B5MD17;J3KS05;P83916;K7ELA4;C9JWS9	Chromobox protein homolog 1	CBX1	6	6	6	5	5	5	31.5	168	0	173.69	0.87686	0.98659	1.1354	0.66795	0.67016	0.98305	0.51248	0.89855	1.7108	1138200000	683430000	1252800000
Q13185;S4R2Y4;C9JMM0;B8ZZ43	Q13185	Chromobox protein homolog 3	CBX3	5	7	7	4	6	6	36.1	183	0	101.7	0.96904	1.0042	1.0803	0.75282	0.6959	0.9487	0.62392	0.88846	1.4248	5955600000	5899000000	7895100000
P45973;F8VNY3	P45973	Chromobox protein homolog 5	CBX5	9	7	7	9	7	7	41.4	191	0	46.36	0.92882	0.99219	1.0887	0.59799	0.50915	0.85719	0.38369	0.78809	1.9944	759510000	601920000	673650000
B0QXZ6;O95503	B0QXZ6;O95503	Chromobox protein homolog 6	CBX6	2	1	1	2	1	1	8.9	394	0	5.2331	0.94065	1.0505	1.0263	0.89977	0.75134	0.91266	0.44874	0.80252	1.7015	30006000	114080000	105070000
O14646-2;O14646;H3BTW3	O14646-2;O14646	Chromodomain-helicase-DNA-binding protein 1	CHD1	4	5	6	2	2	2	4	1709	0.0021575	1.7759	1.0165	0.99931	1.0069	0.91115	0.75743	0.89825	0.71906	0.77728	1.1392	21776000	21732000	30797000
A0A0A0MSH9;A0A0A0MRH8;Q86WJ1-3;Q86WJ1-4;Q86WJ1-2;Q86WJ1;Q86WJ1-5;A0A087WTM4	A0A0A0MSH9;A0A0A0MRH8;Q86WJ1-3;Q86WJ1-4;Q86WJ1-2;Q86WJ1;Q86WJ1-5	Chromodomain-helicase-DNA-binding protein 1-like	CHD1L	4	2	2	4	2	2	6.9	797	0	9.173	0.71487	1.0424	1.2744	0.51724	0.63777	0.91168	0.48141	1.0399	2.486	73884000	35302000	55498000
O14647-2;O14647	O14647-2;O14647	Chromodomain-helicase-DNA-binding protein 2	CHD2	6	7	8	4	4	4	7.1	1739	0	23.328	0.89755	0.91709	1.0289	0.73791	0.82894	1.0123	0.77444	0.94821	1.1685	255800000	357840000	398770000
Q12873-2;Q12873;Q12873-3;I3L229;H7C3H7;H7C0J3;H7C2H0	Q12873-2;Q12873;Q12873-3	Chromodomain-helicase-DNA-binding protein 3	CHD3	7	14	8	0	5	0	8	1966	0	7.5377	NaN	NaN	NaN	0.81427	0.69503	1.599	NaN	NaN	NaN	0	107960000	0
F5GWX5;A0A0C4DGG9;Q14839;Q14839-2;F5H6N4	F5GWX5;A0A0C4DGG9;Q14839;Q14839-2	Chromodomain-helicase-DNA-binding protein 4	CHD4	45	51	48	35	38	37	33.4	1905	0	323.31	0.7508	0.85853	1.1044	0.73186	0.94707	1.2476	0.72589	0.91624	1.2976	4362000000	4948000000	4908500000
Q8TD26;Q8TD26-3;C9JFU2;H7C294;Q3L8U1-2;Q3L8U1-3;Q3L8U1;A0A087WU44;Q8TD26-2	Q8TD26;Q8TD26-3;C9JFU2;H7C294;Q3L8U1-2;Q3L8U1-3;Q3L8U1	Chromodomain-helicase-DNA-binding protein 6;Chromodomain-helicase-DNA-binding protein 9	CHD6;CHD9	3	2	2	1	1	0	1.9	2715	0	15.731	NaN	NaN	NaN	NaN	NaN	NaN	NaN	NaN	NaN	13416000	20529000	0
Q9HCK8;Q9HCK8-2;H0YJG4;G3V2T9	Q9HCK8;Q9HCK8-2	Chromodomain-helicase-DNA-binding protein 8	CHD8	4	5	4	2	3	1	4	2581	0	21.524	0.73217	0.7844	1.3318	0.60289	1.0022	1.3272	0.49043	1.0141	1.7153	64779000	108170000	58793000
Q96JM3;S4R3K0	Q96JM3	Chromosome alignment-maintaining phosphoprotein 1	CHAMP1	3	3	6	3	3	6	9.9	812	0	21.971	1.6101	1.4742	1.0239	0.73325	0.53636	0.57849	0.42305	1.0003	1.9298	168960000	179850000	246390000
E7EXA6;A0A0D9SF58;Q8WVB6-3;Q8WVB6;Q8WVB6-2	E7EXA6;A0A0D9SF58;Q8WVB6-3;Q8WVB6;Q8WVB6-2	Chromosome transmission fidelity protein 18 homolog	CHTF18	0	1	1	0	1	1	2.5	975	0	7.3528	NaN	NaN	NaN	NaN	NaN	NaN	NaN	NaN	NaN	0	4055700	11111000
O95239-2;O95239;Q2VIQ3	O95239-2;O95239	Chromosome-associated kinesin KIF4A	KIF4A	0	1	3	0	1	3	3.9	1127	0.0039658	1.5927	NaN	NaN	NaN	NaN	NaN	NaN	0.21845	0.69524	3.1687	0	5933200	22966000
Q9Y6A4	Q9Y6A4	Cilia- and flagella-associated protein 20	CFAP20	9	7	7	7	5	5	49.7	193	0	91.839	1.0989	1.0258	0.92627	0.96906	0.87567	0.87204	0.89392	1.052	1.1174	1476500000	1045500000	1405000000
Q0VF96-2;Q0VF96	Q0VF96-2;Q0VF96	Cingulin-like protein 1	CGNL1	1	0	0	1	0	0	1.8	612	0.0033608	1.6215	NaN	NaN	NaN	NaN	NaN	NaN	NaN	NaN	NaN	0	0	0
H0Y5D5;Q9BTG3;Q5SYW2;F5H2X7;Q9ULV3-5;Q9ULV3-2;Q9ULV3;Q9ULV3-3;Q9ULV3-4	H0Y5D5;Q9BTG3;Q5SYW2;F5H2X7;Q9ULV3-5;Q9ULV3-2;Q9ULV3;Q9ULV3-3;Q9ULV3-4	Cip1-interacting zinc finger protein	CIZ1	3	2	2	3	2	2	6.5	820	0	10.468	1.0545	0.40947	1.4126	0.93582	0.94615	0.93598	0.56696	0.83034	1.3264	106040000	41263000	51106000
H3BSH7;Q969X6;A0A0J9YWM9;Q969X6-2;Q969X6-3;A0A0J9YXV4;A0A0J9YWK2;H3BRM8;A0A0J9YX18;H3BPD7;I3L4T9;J3KSI1	H3BSH7;Q969X6;A0A0J9YWM9;Q969X6-2;Q969X6-3;A0A0J9YXV4;A0A0J9YWK2	Cirhin	CIRH1A	3	6	6	3	6	6	17.4	700	0	36.454	0.94246	0.90282	0.79067	0.8243	0.83983	0.91857	0.95301	0.91815	0.91128	107510000	610680000	1089600000
B4DJV2;O75390;A0A0C4DGI3;H0YIC4;F8VPA1;F8VR34;H0YH82;F8VRI6;F8VPF9;F8VTT8;F8W1S4;F8W4S1;F8VRP1;F8VX68;F8VU34;F8W642;F8W0J2;F8VZK9;F8VX07;F8VWQ5	B4DJV2;O75390;A0A0C4DGI3	Citrate synthase;Citrate synthase, mitochondrial	CS	20	20	19	19	19	18	51	453	0	323.31	0.59249	0.64306	1.1118	0.85773	1.4155	1.69	1.3215	0.94026	0.6759	13671000000	13770000000	10592000000
H7BYJ3;O14578-3;O14578;O14578-4;F5H4K4	H7BYJ3;O14578-3;O14578;O14578-4	Citron Rho-interacting kinase	CIT	5	4	5	5	4	5	7.3	1640	0	27.353	0.60653	0.64011	0.89017	0.86276	0.79799	1.3476	0.71438	0.8962	1.1749	185910000	88845000	182220000
O60271-4;O60271;A0A087X2D8;O60271-2;O60271-9;O60271-5;O60271-3;E9PFH7;A0A087WYG2;Q9UPT6;H0YBE9;D6RHI8;Q9UPT6-2;H0YBS5;H0Y981	O60271-4;O60271;A0A087X2D8;O60271-2;O60271-9;O60271-5;O60271-3	C-Jun-amino-terminal kinase-interacting protein 4	SPAG9	34	36	32	34	36	32	44.5	1307	0	323.31	0.89037	0.97095	1.0706	1.0499	1.185	1.1788	1.3386	1.0974	0.84423	2775700000	3218700000	2981200000
Q9NX76	Q9NX76	CKLF-like MARVEL transmembrane domain-containing protein 6	CMTM6	2	3	3	2	3	3	21.9	183	0	27.747	1.0243	0.69217	0.98546	1.1061	1.4155	1.2458	1.1689	0.78591	0.66578	306890000	229840000	273850000
A0A087WVQ6;Q00610-2;Q00610;J3KS13;K7EJJ5;J3KRF5;J3KSQ2;J3QL20;A0A087WV74;A0A087WXH4	A0A087WVQ6;Q00610-2;Q00610	Clathrin heavy chain 1	CLTC	94	97	97	77	79	81	64	1679	0	323.31	0.83225	0.8356	1.0283	1.038	1.266	1.196	1.2974	1.0623	0.81025	207910000000	243580000000	254100000000
P53675-2;P53675;A0A087WX41;F5H5N6	P53675-2;P53675;A0A087WX41	Clathrin heavy chain 2	CLTCL1	19	18	16	2	0	0	12.8	1583	0.00094637	2.2123	1.0806	1.238	1.0561	NaN	NaN	NaN	NaN	NaN	NaN	147990000	0	0
Q14677-3;Q14677-2;H0YD52	Q14677-3;Q14677-2	Clathrin interactor 1	CLINT1	18	17	16	1	1	1	34.1	643	0	196.86	1.2352	1.1938	0.99091	1.0145	0.81823	0.77456	0.76082	1.0582	1.3017	3845100000	2466700000	2678700000
P09496-2;P09496-4;P09496-3;P09496;F8WF69;P09496-5;C9J8P9	P09496-2;P09496-4;P09496-3;P09496;F8WF69;P09496-5	Clathrin light chain A	CLTA	12	10	10	12	10	10	36.7	218	0	120.79	0.90239	1.0195	1.2013	1.0258	0.95153	0.98059	0.86815	0.98773	1.048	5279600000	3958100000	4720500000
P09497-2;P09497;D6RJD1;H0Y9Q6	P09497-2;P09497	Clathrin light chain B	CLTB	9	9	9	9	9	9	26.5	211	0	21.968	1.2673	1.0754	0.86317	1.274	1.2658	0.94755	1.2381	1.2136	0.94904	428050000	486950000	395990000
D6RIU2;D6RDP6;H0Y8T9;D6RHU6;D6RDY1;D6RA76;D6RC11;D6R9S8;D6RCE6;D6RFX6;D6RDI6;D6RCR8;A0A0R4J2F2;Q9NY35-2;Q9NY35;D6R9K1;D6RD48;D6RB31;D6RAZ7;D6RCP3;Q9NY35-3	D6RIU2;D6RDP6;H0Y8T9;D6RHU6;D6RDY1;D6RA76;D6RC11;D6R9S8;D6RCE6;D6RFX6;D6RDI6;D6RCR8;A0A0R4J2F2;Q9NY35-2;Q9NY35	Claudin domain-containing protein 1	CLDND1	1	0	2	1	0	2	27.5	138	0	8.7967	NaN	NaN	NaN	NaN	NaN	NaN	0.81104	0.93705	1.3155	9602500	0	134550000
O75508;B4DFI2	O75508;B4DFI2	Claudin-11;Claudin	CLDN11	3	3	3	3	3	3	15	207	0	8.5908	0.52374	0.50597	0.97804	0.80917	2.0789	2.9133	2.417	1.2387	0.50473	268030000	317540000	322030000
P56749	P56749	Claudin-12	CLDN12	0	0	1	0	0	1	6.1	244	0.0054463	1.4359	NaN	NaN	NaN	NaN	NaN	NaN	NaN	NaN	NaN	0	0	0
O14493;O95484;P56747;O15551	O14493;O95484;P56747;O15551	Claudin-4;Claudin-9;Claudin-6;Claudin-3	CLDN4;CLDN9;CLDN6;CLDN3	0	1	1	0	1	1	7.7	209	0.0064876	1.388	NaN	NaN	NaN	NaN	NaN	NaN	NaN	NaN	NaN	0	13544000	8346200
Q10570;A0A087X101;E9PIM1	Q10570	Cleavage and polyadenylation specificity factor subunit 1	CPSF1	15	10	13	15	10	13	11.7	1443	0	67.834	0.94321	0.84327	1.0165	0.72869	0.88057	1.0629	0.7713	0.91744	1.147	1010900000	684580000	802470000
Q9P2I0;G3V3T7;H0YJF4	Q9P2I0	Cleavage and polyadenylation specificity factor subunit 2	CPSF2	8	5	7	8	5	7	18.5	782	0	100.24	0.89002	0.91053	1.0539	0.76761	1.0413	1.1427	0.73868	0.93772	1.3115	699190000	19136000000	16977000000
Q9UKF6;G5E9W3;C9JZH6	Q9UKF6;G5E9W3	Cleavage and polyadenylation specificity factor subunit 3	CPSF3	12	10	11	12	10	11	25.7	684	0	46.713	0.94233	0.97261	1.0529	0.74082	0.74339	0.92052	0.66665	0.94846	1.2377	1465300000	1271900000	970980000
C9JEV9;O95639-3;O95639-2;O95639;B7Z7B0;H7C419	C9JEV9;O95639-3;O95639-2;O95639;B7Z7B0	Cleavage and polyadenylation specificity factor subunit 4	CPSF4	3	2	2	3	2	2	18.5	211	0	7.9969	1.0151	0.91213	1.0316	NaN	NaN	NaN	0.8147	0.93297	1.2287	196030000	171900000	242020000
O43809;H3BND3;H3BV41	O43809;H3BND3	Cleavage and polyadenylation specificity factor subunit 5	NUDT21	15	15	16	15	15	16	74	227	0	252.24	0.96151	0.96324	1.0407	0.80395	0.79736	0.99604	0.64515	0.94676	1.4025	9922100000	9446100000	9034300000
F8WJN3;Q16630-3;Q16630;Q16630-2;F8W084	F8WJN3;Q16630-3;Q16630;Q16630-2	Cleavage and polyadenylation specificity factor subunit 6	CPSF6	9	9	9	9	9	9	27.2	478	0	252.23	0.84906	0.81794	1.0761	0.81829	0.8956	1.0688	0.67501	0.85728	1.2436	3332500000	2629700000	4633600000
Q8N684-2;Q8N684;Q8N684-3;F5H669;J3QT54;F5H6M0;F5H047;C9J286;C9J323;C9JM38;F5H5B7;F5H1W4;F5H2K8;F5H6P5;F5H6A8;F5GXA3	Q8N684-2;Q8N684;Q8N684-3;F5H669;J3QT54;F5H6M0;F5H047	Cleavage and polyadenylation specificity factor subunit 7	CPSF7	10	11	9	10	11	9	32.7	462	0	203.68	1.0162	0.93283	0.93114	0.80531	0.78829	0.97296	0.65445	1.0104	1.3752	2544900000	1868100000	1647300000
Q05048;A0A0A0MSZ9;A3KFI9	Q05048;A0A0A0MSZ9	Cleavage stimulation factor subunit 1	CSTF1	8	5	4	8	5	4	32.5	431	0	84.218	1.0768	1.0874	1.0091	0.87375	0.83625	0.90266	0.65339	0.92341	1.3339	591660000	1242700000	484130000
E7EWR4;P33240-2;P33240;E9PID8;A0A0A0MT56	E7EWR4;P33240-2;P33240;E9PID8	Cleavage stimulation factor subunit 2	CSTF2	8	6	6	4	2	3	22.9	597	0	143.86	0.93024	1.0731	1.1397	0.8972	0.79323	0.91314	0.62662	0.78025	1.4192	594670000	1339000000	590440000
Q9H0L4	Q9H0L4	Cleavage stimulation factor subunit 2 tau variant	CSTF2T	4	5	5	0	1	2	16.9	616	0	37.262	NaN	NaN	NaN	NaN	NaN	NaN	NaN	1.0203	NaN	0	104130000	155570000
Q12996;E9PLP8;E9PJ06;Q12996-2;Q12996-3;H0YE74	Q12996	Cleavage stimulation factor subunit 3	CSTF3	15	11	10	15	11	10	27.8	717	0	171.69	1.0855	0.99828	0.91207	0.72019	0.7021	0.86288	0.69849	0.95194	1.3623	2037900000	1472400000	1273200000
O96005;O96005-4;O96005-3;K7EQQ1;K7EJ16;K7ERL5	O96005;O96005-4;O96005-3	Cleft lip and palate transmembrane protein 1	CLPTM1	15	15	17	15	15	17	39.6	669	0	323.31	0.76603	0.75099	1.0525	1.1573	1.5052	1.2518	1.3429	0.98091	0.72582	3640800000	2980700000	2914700000
Q96KA5-2;Q96KA5;G5E9Z2	Q96KA5-2;Q96KA5;G5E9Z2	Cleft lip and palate transmembrane protein 1-like protein	CLPTM1L	8	5	4	8	5	4	25.1	502	0	32.082	0.82712	0.83521	1.1035	1.0685	1.2042	1.0758	1.1382	0.87636	0.7479	903170000	620200000	383710000
Q7Z460;F8WA11;Q7Z460-2;Q7Z460-5;Q7Z460-3;H0Y5T1;C9J151;C9JP76	Q7Z460;F8WA11;Q7Z460-2;Q7Z460-5;Q7Z460-3;H0Y5T1	CLIP-associating protein 1	CLASP1	16	20	16	1	1	0	22.4	1538	0	98.6	1.1752	1.1654	0.97919	1.182	0.85267	0.75709	0.89578	1.0113	1.0251	1101100000	1126000000	892610000
E3W994;J3KR49;O75122;A0A0U1RQI6;E7ERI8;E7EW49;O75122-3;B3KR06;E7ENG2;O75122-2;H7C4X8;H7C5M8;C9J668;D6RBU8;H7C4I5	E3W994;J3KR49;O75122;A0A0U1RQI6;E7ERI8;E7EW49;O75122-3	CLIP-associating protein 2	CLASP2	9	13	9	6	10	7	14	1273	0	41.246	1.2788	1.0854	0.9324	1.0146	0.88393	0.81578	0.94494	1.123	1.1448	219190000	289700000	189270000
F5H0Q6;A0A0A0MQS2;Q8N2M8-3;Q8N2M8-4;Q8N2M8	F5H0Q6;A0A0A0MQS2;Q8N2M8-3;Q8N2M8-4;Q8N2M8	CLK4-associating serine/arginine rich protein	CLASRP	0	1	0	0	1	0	2.1	655	0.0015605	2.0219	NaN	NaN	NaN	NaN	NaN	NaN	NaN	NaN	NaN	0	14276000	0
K7EIG1;O75153;I3L2B0;I3L4B5;I3L318;Q9Y5I4-2;Q9Y5I4	K7EIG1;O75153;I3L2B0	Clustered mitochondria protein homolog	CLUH	17	23	22	17	23	22	27.5	1251	0	96.989	0.81275	0.83678	1.0596	1.1234	1.1357	0.99824	1.0348	0.99986	0.97148	1224800000	1904400000	1453800000
P10909-3;P10909-4;P10909;P10909-5;P10909-2;H0YAS8;H0YC35;E7ERK6;H0YLK8	P10909-3;P10909-4;P10909;P10909-5;P10909-2;H0YAS8;H0YC35	Clusterin;Clusterin beta chain;Clusterin alpha chain;Clusterin	CLU	4	4	3	4	4	3	23	274	0	27.095	0.70781	0.72767	0.90676	0.62182	1.5838	3.0423	1.2585	1.1072	0.83013	579110000	429730000	323020000
E5RHV6;Q11201	E5RHV6;Q11201	CMP-N-acetylneuraminate-beta-galactosamide-alpha-2,3-sialyltransferase 1	ST3GAL1	0	1	1	0	1	1	13.4	97	0.0010987	2.1328	NaN	NaN	NaN	NaN	NaN	NaN	NaN	NaN	NaN	0	0	19708000
A0A0U1RR27;Q7Z401;Q7Z401-2;H3BTW5	A0A0U1RR27;Q7Z401;Q7Z401-2;H3BTW5	C-myc promoter-binding protein	DENND4A	3	1	1	3	1	1	3	1916	0.00016499	3.1182	1.7905	1.6765	0.88161	NaN	NaN	NaN	NaN	NaN	NaN	742080000	847910	0
A0A087WV05;Q99417;A0A0D9SEI7	A0A087WV05;Q99417	C-Myc-binding protein	MYCBP	3	4	4	3	4	4	52.7	110	0	39.328	1.3988	1.4546	1.1102	0.93055	0.57821	0.60207	0.48749	0.88054	1.9065	255850000	429900000	594790000
Q14019;H3BT58	Q14019;H3BT58	Coactosin-like protein	COTL1	17	16	16	17	16	16	85.2	142	0	161.67	1.3901	1.312	0.96923	1.1467	0.9012	0.75328	0.87154	1.0649	1.1189	7490300000	6438000000	7872500000
P53621;P53621-2	P53621;P53621-2	Coatomer subunit alpha;Xenin;Proxenin	COPA	61	64	65	61	64	65	53.8	1224	0	323.31	0.95551	0.98115	1.022	0.98125	0.99125	0.95419	0.95223	0.96751	0.99458	39856000000	43948000000	47624000000
P53618;E9PP73;E9PP63;E9PKQ1	P53618;E9PP73	Coatomer subunit beta	COPB1	52	53	50	52	53	50	57.4	953	0	323.31	1.0518	1.0631	0.98996	1.045	0.9564	0.85876	0.9846	0.98585	1.0311	32997000000	32756000000	35140000000
P35606-2;P35606;H0Y938;D6RBT6;D6R997;D6RBZ7;D6RCL6;D6RBG7;H0YAC7	P35606-2;P35606	Coatomer subunit beta	COPB2	41	45	41	41	45	41	63.1	877	0	323.31	0.97356	1.012	1.0065	1.0099	1.0301	0.96859	1.0843	1.0122	0.98392	21801000000	24507000000	23804000000
B0YIW6;P48444;P48444-2;Q6P1Q5;E9PK34	B0YIW6;P48444;P48444-2	Coatomer subunit delta	ARCN1	27	28	29	27	28	29	52.2	552	0	323.31	1.1407	1.1134	1.042	1.0036	0.87571	0.82052	0.78206	0.96957	1.1484	11454000000	11157000000	11858000000
M0QXB4;O14579;A0A087X0I4;O14579-3;O14579-2;M0R061	M0QXB4;O14579;A0A087X0I4;O14579-3;O14579-2	Coatomer subunit epsilon	COPE	14	15	11	14	15	11	55.3	331	0	323.31	1.0006	1.0011	0.97722	1.0409	0.96734	0.93714	1.0149	0.98882	1.0173	15295000000	13062000000	12237000000
Q9Y678;H0Y8X7;D6RG17;H0Y8G2	Q9Y678	Coatomer subunit gamma-1	COPG1	38	38	37	36	36	35	53.5	874	0	323.31	0.99456	1.0112	1.0076	1.0522	0.98308	0.8665	1.0118	1.0022	1.0128	26730000000	21571000000	25718000000
Q9UBF2;Q9UBF2-2	Q9UBF2;Q9UBF2-2	Coatomer subunit gamma-2	COPG2	16	15	18	14	13	16	26.9	871	0	168.2	0.97519	1.0846	1.0867	0.97587	0.94718	0.93598	0.97137	0.93642	1.0247	1712100000	1482500000	1705500000
F8VVA7;P61923;P61923-4;F8VXB1;F8W156;F8W651;F8VYZ4;P61923-5;F8VUC5;F8VXR1;P61923-3;F8VYK5;P61923-2;F8VYE0	F8VVA7;P61923;P61923-4;F8VXB1;F8W156;F8W651;F8VYZ4;P61923-5;F8VUC5;F8VXR1	Coatomer subunit zeta-1	COPZ1	7	7	7	7	7	7	39.4	198	0	220.78	1.0601	1.084	1.1458	0.92408	0.77657	0.86908	0.7237	0.92841	1.2403	8460800000	9041300000	8797000000
Q9P299;J3KRJ9;J3QLS7;A0A0G2JLH9	Q9P299;J3KRJ9;J3QLS7	Coatomer subunit zeta-2	COPZ2	7	7	7	7	7	7	41	210	0	123.39	1.56	1.3114	0.85579	1.4831	0.97932	0.67154	1.2522	1.1715	0.87004	2293900000	1996800000	3231700000
Q96EY8;S4R3P5;F5H4Z7;A0A087X114;S4R3Z1;F5H079	Q96EY8;S4R3P5	Cob(I)yrinic acid a,c-diamide adenosyltransferase, mitochondrial	MMAB	7	7	8	7	7	8	47.6	250	0	32.072	0.53558	0.61363	1.1604	0.87353	1.5587	1.8939	1.5129	0.89846	0.5862	1721300000	1401800000	2235100000
C9J3G2;Q9BRT8-2;Q9BRT8-3;Q9BRT8;Q8IUF1;F2Z2T4;A0A087X140;A0A0B4J1T6;A0A087WTC0;F8WEG4;A0A087WZQ3;F8WEU0;A0A087WWG3;A0A0B4J2F1;A0A0A6YYH9;Q5RIB0;H0Y5V3;A0A0A0MRU4;Q9BRT8-4;Q5RIA9-3;Q5JTY5-2;Q5RIA9;Q5JTY5;Q4V339;Q5RIB5;A0A087X1C0;Q5JTY2;Q6NVZ8;A0A0B4J2E3;E7EUZ7;A0A087WYD2;A6NM15	C9J3G2;Q9BRT8-2;Q9BRT8-3;Q9BRT8;Q8IUF1;F2Z2T4;A0A087X140;A0A0B4J1T6;A0A087WTC0;F8WEG4;A0A087WZQ3;F8WEU0;A0A087WWG3;A0A0B4J2F1;A0A0A6YYH9;Q5RIB0;H0Y5V3;A0A0A0MRU4;Q9BRT8-4;Q5RIA9-3;Q5JTY5-2;Q5RIA9;Q5JTY5;Q4V339	COBW domain-containing protein 1;COBW domain-containing protein 2;COBW domain-containing protein 5;COBW domain-containing protein 3;COBW domain-containing protein 6	CBWD2;CBWD1;CBWD5;CBWD7;CBWD3;CBWD6	3	3	1	3	3	1	14.6	376	0	21.094	1.9655	1.3629	0.73702	1.3886	0.76661	0.51509	NaN	NaN	NaN	206060000	217420000	25614000
A0A024R6X1;O00748-2;O00748;J3QSC0;J3QLP1	A0A024R6X1;O00748-2;O00748;J3QSC0	Cocaine esterase	CES2	3	1	1	3	1	1	7.2	623	0	8.0204	0.86497	0.76567	0.79486	NaN	NaN	NaN	NaN	NaN	NaN	209300000	130050000	122730000
B8ZZX2;B8ZZV9;Q9H8M1-2;Q9H8M1;H0YHF1;Q96MF6-3;Q96MF6-2;Q96MF6	B8ZZX2;B8ZZV9;Q9H8M1-2;Q9H8M1	Coenzyme Q-binding protein COQ10 homolog B, mitochondrial	COQ10B	4	1	3	4	1	3	27.7	188	0	8.2336	0.95003	0.82118	1.1461	2.188	3.0702	1.2269	3.5601	1.4216	0.40716	143070000	43578000	142030000
P23528;E9PP50;E9PK25;G3V1A4;E9PQB7;E9PS23;E9PLJ3	P23528;E9PP50;E9PK25;G3V1A4;E9PQB7;E9PS23	Cofilin-1	CFL1	26	29	28	18	21	20	94	166	0	323.31	1.073	1.0608	1.0398	1.1256	1.0867	1.016	1.0859	1.0107	0.9039	101110000000	109200000000	111710000000
Q9Y281;Q9Y281-3;F8WDN3;G3V2U0	Q9Y281;Q9Y281-3	Cofilin-2	CFL2	19	17	18	11	9	10	81.3	166	0	211.21	0.96871	0.99127	1.111	1.0786	1.1313	1.0666	1.0784	0.99754	0.81323	9999700000	7263600000	9246200000
Q8WVM7-2;Q8WVM7;Q68DW7;C9JJQ0;C9J3T3;H7C595;D6W5U7;Q9UJ98-2;Q9UJ98-3;Q9UJ98	Q8WVM7-2;Q8WVM7;Q68DW7	Cohesin subunit SA-1	STAG1;DKFZp781D1416	7	14	13	3	8	7	13.7	1221	0	39.54	0.90586	1.016	1.0917	0.59243	0.57751	0.97698	0.5497	0.89712	1.9344	275990000	499230000	651930000
Q8N3U4;Q8N3U4-2;B1AMT4;B1AMT1;B1AMT2;B1AMT3	Q8N3U4;Q8N3U4-2	Cohesin subunit SA-2	STAG2	8	11	12	4	5	6	10.2	1231	0	22.277	0.70222	0.76085	1.1399	0.7209	0.74184	0.97808	0.61292	0.88409	1.3884	231630000	590350000	462160000
Q6P1N0;Q6P1N0-2;K7EJY5;K7EMP1	Q6P1N0;Q6P1N0-2	Coiled-coil and C2 domain-containing protein 1A	CC2D1A	8	9	12	8	8	12	24	951	0	45.928	1.1993	1.1288	0.93603	1.0479	1.057	0.85998	1.0068	0.95677	1.121	845540000	496520000	954780000
H7C1U3;Q5T0F9-2;Q5T0F9;H0Y517;Q5T0F9-3;Q5T0F9-4	H7C1U3;Q5T0F9-2;Q5T0F9;H0Y517;Q5T0F9-3	Coiled-coil and C2 domain-containing protein 1B	CC2D1B	8	9	11	8	9	11	27.4	672	0	56.944	0.86349	0.86828	1.0043	1.0579	1.5365	1.3356	1.4648	1.0392	0.74294	791230000	663560000	773550000
Q96NT0;F8WCZ3;B8ZZ99;Q96NT0-2	Q96NT0;F8WCZ3;B8ZZ99	Coiled-coil domain-containing protein 115	CCDC115	4	4	3	4	4	3	46.7	180	0	53.698	0.80185	0.8337	1.0513	1.3725	1.5059	1.1514	1.0908	0.9608	0.81968	365610000	484180000	524910000
Q8IWD4-2;Q8IWD4-3;Q8IWD4;B0QYH3;Q8IWD4-4	Q8IWD4-2;Q8IWD4-3;Q8IWD4;B0QYH3;Q8IWD4-4	Coiled-coil domain-containing protein 117	CCDC117	2	1	1	2	1	1	12.4	170	0.00016453	3.0803	1.1081	1.5734	1.6611	0.7046	0.52036	0.77726	1.1915	1.0712	0.85754	23532000	22476000	3821200
J3KR35;Q8WUD4;C9JUN5;S4R331	J3KR35;Q8WUD4	Coiled-coil domain-containing protein 12	CCDC12	4	4	5	4	4	5	39.1	179	0	105.88	0.8873	0.9921	1.164	0.69459	0.62412	0.95872	0.49197	0.83374	1.7375	534220000	429660000	258580000
Q96CT7;M0R2F5	Q96CT7;M0R2F5	Coiled-coil domain-containing protein 124	CCDC124	15	12	15	15	12	15	52.9	223	0	91.472	1.1079	1.1703	1.0696	0.83976	0.69718	0.80699	0.5807	0.98836	1.5407	1320300000	3287700000	2602100000
Q96BQ5	Q96BQ5	Coiled-coil domain-containing protein 127	CCDC127	5	3	7	5	3	7	23.1	260	0	14.328	0.89814	0.99936	0.98856	0.669	1.1609	1.7428	1.1856	1.0999	0.77481	161320000	207690000	285440000
Q96JG6;Q96JG6-3;H7BZP1;H0Y7Q2;Q96JG6-2;C9JA29;F8WDT1;F2Z3F0	Q96JG6;Q96JG6-3	Coiled-coil domain-containing protein 132	CCDC132	13	9	9	13	9	9	20.1	964	0	89.919	0.93998	1.1432	1.1545	0.93854	0.98689	1.0453	1.0289	1.0529	1.1644	815470000	474550000	344040000
Q9H6E4;B0QY51	Q9H6E4;B0QY51	Coiled-coil domain-containing protein 134	CCDC134	3	1	3	3	1	3	20.5	229	0	15.2	0.55118	0.65227	1.1461	NaN	NaN	NaN	1.079	0.91441	1.0362	265180000	132170000	112450000
I3L0U5;Q6PK04;I3L4F6	I3L0U5;Q6PK04;I3L4F6	Coiled-coil domain-containing protein 137	CCDC137	1	1	2	1	1	2	9.2	292	0.0020155	1.9094	0.79734	0.94887	1.2385	0.66562	0.75394	1.1683	0.40448	0.68866	1.6881	163300000	144520000	57823000
A2VCL2	A2VCL2	Coiled-coil domain-containing protein 162	CCDC162P	1	1	1	1	1	1	1.2	907	0.0024619	1.7211	NaN	NaN	NaN	NaN	NaN	NaN	NaN	NaN	NaN	35240000	44181000	34641000
Q8N715	Q8N715	Coiled-coil domain-containing protein 185	CCDC185	1	1	1	1	1	1	1.8	623	0.0089928	1.2961	1.4118	1.2675	1.0018	1.0239	0.76024	0.81216	0.7481	0.92113	1.2098	529390000	471440000	373180000
O60826	O60826	Coiled-coil domain-containing protein 22	CCDC22	25	23	26	25	23	26	53.7	627	0	323.31	0.91316	0.9114	1.0043	1.1026	1.3232	1.1936	1.3575	1.1031	0.75066	4597500000	3988400000	5617900000
Q86WR0;G3V121;B7Z2L8;Q86WR0-2;Q0VGD4	Q86WR0;G3V121;B7Z2L8;Q86WR0-2	Coiled-coil domain-containing protein 25	CCDC25	7	6	6	7	6	6	38.5	208	0	17.203	1.186	1.2272	1.0179	0.78664	0.67147	0.80831	0.63848	1.12	1.7967	107700000	66145000	86244000
Q86WV7;Q96MW1;Q96MW1-2;K7ER24	Q86WV7;Q96MW1;Q96MW1-2	Coiled-coil domain-containing protein 43	CCDC43	5	4	4	5	4	4	23.8	227	0	9.5343	1.1919	1.146	1.0619	0.93678	0.88992	0.99279	0.86201	1.0138	1.2753	176090000	208170000	118310000
Q96A33;Q96A33-2;A0A087WYW6;J3QR89	Q96A33;Q96A33-2;A0A087WYW6	Coiled-coil domain-containing protein 47	CCDC47	18	14	16	18	14	16	40.4	483	0	323.31	0.85579	0.86921	1.0327	0.90505	1.0928	1.1748	0.8967	0.94138	0.98718	3222100000	2702400000	3532800000
Q8IVM0;Q8IVM0-2	Q8IVM0;Q8IVM0-2	Coiled-coil domain-containing protein 50	CCDC50	6	6	5	6	6	5	28.1	306	0	32.313	1.4766	1.5705	0.95282	1.0485	0.63272	0.61453	0.69064	1.0836	1.6498	755370000	515660000	494680000
Q96ER9;Q96ER9-2;C9JSW8;C9JPZ8	Q96ER9;Q96ER9-2	Coiled-coil domain-containing protein 51	CCDC51	6	3	4	6	3	4	22.1	411	0	20.274	0.5301	0.65758	1.3551	0.91087	1.154	1.3605	1.2959	0.95702	0.72986	313850000	60123000	135740000
C9JQ41;H7C525;Q4VC31;C9JBU9	C9JQ41;H7C525;Q4VC31	Coiled-coil domain-containing protein 58	CCDC58	5	4	4	5	4	4	43.1	130	0	68.815	0.69766	0.75014	1.0976	0.62384	0.95733	1.4203	0.79368	0.9618	1.104	664080000	973070000	653740000
Q16204	Q16204	Coiled-coil domain-containing protein 6	CCDC6	20	17	20	20	17	20	50.2	474	0	323.31	1.2513	1.2894	1.0895	1.0422	0.84963	0.74907	0.85834	1.0421	1.1073	2062000000	1979400000	3060900000
Q8N9Z2;A0A0C4DGU7;Q8N9Z2-2	Q8N9Z2;A0A0C4DGU7;Q8N9Z2-2	Coiled-coil domain-containing protein 71L	CCDC71L	1	2	2	1	2	2	8.5	235	0.00032389	2.712	1.0884	1.0792	0.94005	1.2138	1.0914	0.81233	0.8295	1.089	1.1539	116210000	217610000	305250000
Q9H0W5	Q9H0W5	Coiled-coil domain-containing protein 8	CCDC8	0	1	1	0	1	1	2	538	0.002762	1.6869	NaN	NaN	NaN	NaN	NaN	NaN	NaN	NaN	NaN	0	1325600	501390
Q76M96;Q76M96-2;H7C5K4;C9J8I6;Q76M96-3	Q76M96;Q76M96-2	Coiled-coil domain-containing protein 80	CCDC80	9	10	15	9	10	15	21.1	950	0	128.8	1.6208	1.2205	0.78193	1.5166	1.146	0.64842	1.2873	0.9509	0.68892	476990000	671630000	1172500000
Q9H6F5;H0YG79;Q9H6F5-2	Q9H6F5	Coiled-coil domain-containing protein 86	CCDC86	2	1	0	2	1	0	11.9	360	0	3.7352	NaN	NaN	NaN	NaN	NaN	NaN	NaN	NaN	NaN	3800200	114800000	0
Q9Y3X0;M0QYB4;M0QZR0	Q9Y3X0;M0QYB4	Coiled-coil domain-containing protein 9	CCDC9	3	3	3	3	3	3	15.4	531	0	11.572	1.6961	1.4439	0.80842	0.88541	3.0937	4.0469	1.0613	1.2068	1.0408	45445000	184580000	134380000
Q9GZT6-2;Q9GZT6;H0YF06;Q9GZT6-3	Q9GZT6-2;Q9GZT6;H0YF06;Q9GZT6-3	Coiled-coil domain-containing protein 90B, mitochondrial	CCDC90B	10	7	7	6	5	4	54.3	245	0	158.93	0.91447	0.84701	0.93574	1.0411	1.3004	1.4065	1.3751	1.0869	0.83969	405180000	621310000	551110000
Q53HC0-2;Q53HC0	Q53HC0-2;Q53HC0	Coiled-coil domain-containing protein 92	CCDC92	3	0	0	3	0	0	12.4	314	0	3.8098	0.7157	0.91529	1.1664	NaN	NaN	NaN	NaN	NaN	NaN	130140000	0	0
F8W9X7;Q567U6;H7C050	F8W9X7;Q567U6	Coiled-coil domain-containing protein 93	CCDC93	20	23	25	20	23	24	47.5	630	0	133.49	1.0309	1.0054	0.95778	1.1088	1.2069	1.0605	1.3625	1.1333	0.82787	1898600000	1960500000	1622500000
A0A087X0M0;Q7Z5L2-2;Q7Z5L2	A0A087X0M0;Q7Z5L2-2;Q7Z5L2	Coiled-coil domain-containing protein R3HCC1L	R3HCC1L	1	0	1	1	0	1	1.3	792	0.0053006	1.451	NaN	NaN	NaN	NaN	NaN	NaN	NaN	NaN	NaN	13061000	0	19873000
Q96BP2	Q96BP2	Coiled-coil-helix-coiled-coil-helix domain-containing protein 1	CHCHD1	2	2	2	2	2	2	16.1	118	0	32.141	0.80152	0.7738	1.0068	0.88553	1.1834	1.5952	1.1036	0.9045	0.79737	177460000	240690000	255820000
B5MBW9;Q8WYQ3	B5MBW9;Q8WYQ3	Coiled-coil-helix-coiled-coil-helix domain-containing protein 10, mitochondrial	CHCHD10	1	0	1	1	0	1	6	149	0.0099955	1.2291	NaN	NaN	NaN	NaN	NaN	NaN	NaN	NaN	NaN	0	0	0
Q9Y6H1;Q5T1J5	Q9Y6H1;Q5T1J5	Coiled-coil-helix-coiled-coil-helix domain-containing protein 2, mitochondrial;Putative coiled-coil-helix-coiled-coil-helix domain-containing protein CHCHD2P9, mitochondrial	CHCHD2;CHCHD2P9	2	2	2	2	2	2	18.5	151	0	45.695	0.9513	0.89321	1.0092	1.0172	0.9298	0.86787	0.99979	0.89448	0.8812	302640000	309560000	429410000
P38432	P38432	Coilin	COIL	3	2	1	3	2	1	7.6	576	0	5.7096	0.92804	1.0412	0.94427	0.59583	0.55336	0.90716	NaN	NaN	NaN	139690000	85140000	63178000
Q9Y534;H7C4E7	Q9Y534	Cold shock domain-containing protein C2	CSDC2	2	1	0	2	1	0	49.7	153	0	9.7084	1.4381	1.5458	1.1	NaN	NaN	NaN	NaN	NaN	NaN	62444000	5894100	0
O75534-2;O75534;O75534-3;O75534-4;E9PLT0;E9PNG3;E9PLD4;E9PKN4;E9PJK7	O75534-2;O75534;O75534-3;O75534-4;E9PLT0	Cold shock domain-containing protein E1	CSDE1	31	29	29	31	29	29	43.2	767	0	284.07	1.1126	1.139	1.0014	1.18	0.90986	0.74871	0.87261	1.0596	1.2209	4645800000	4085200000	5447500000
Q14011;K7EMY9;K7EPM4;K7EQR7;D6W5Y5;Q14011-2;K7EJV1;K7ENX8;K7ELV6;K7EJV5;K7ELT6;K7ER40;Q14011-3;K7EQX4;K7ENN6;F6WMK9;K7EIF7;K7EQL0	Q14011;K7EMY9;K7EPM4;K7EQR7;D6W5Y5;Q14011-2;K7EJV1;K7ENX8;K7ELV6;K7EJV5;K7ELT6;K7ER40	Cold-inducible RNA-binding protein	CIRBP	8	8	8	8	8	8	50.6	172	0	174.73	1.7952	1.4028	0.76608	1.2157	0.62881	0.53602	0.73018	0.99092	1.3179	5793300000	6072600000	4767300000
P02452;CON__Q862S4;I3L3H7;Q15485-2;Q15485	P02452	Collagen alpha-1(I) chain	COL1A1	61	73	64	59	70	62	71.7	1464	0	323.31	5.8017	4.4364	0.8438	0.63769	0.10563	0.14706	0.13461	0.70398	5.5963	37031000000	69273000000	50062000000
P02458-1;P02458;P02458-3	P02458-1;P02458	Collagen alpha-1(II) chain;Collagen alpha-1(II) chain;Chondrocalcin	COL2A1	2	6	6	0	2	3	5.1	1418	0	7.0508	NaN	NaN	NaN	NaN	NaN	NaN	13.659	NaN	NaN	0	87883000	60201000
P02461;P02461-2;H7C435	P02461;P02461-2	Collagen alpha-1(III) chain	COL3A1	20	39	28	13	25	19	45	1466	0	323.31	3.0715	2.9216	0.95464	0.8147	0.1676	0.19298	0.10922	0.56077	5.0187	1494500000	3940100000	2139100000
P02462;P02462-2	P02462;P02462-2	Collagen alpha-1(IV) chain;Arresten	COL4A1	0	4	1	0	4	1	4.3	1669	0.00064216	2.5364	NaN	NaN	NaN	0.30366	0.21297	0.78981	NaN	NaN	NaN	0	92391000	37337000
P20908;A0A140T9I7;H0YIS1;A0A140TA54;Q4VXY6;A0A140T9N1;A0A140TA43;A0A0G2JL35;A0A0C4DFS1;P13942-8;P13942-6;P13942-7;P13942-4;P13942-5;P13942-2;P13942-3;P13942	P20908	Collagen alpha-1(V) chain	COL5A1	23	53	28	2	2	2	51.1	1838	0	323.31	3.3543	2.5042	0.70317	0.40597	0.12318	0.36035	0.16224	0.95224	5.5532	2310100000	8322000000	5439000000
A0A087X0S5;P12109	A0A087X0S5;P12109	Collagen alpha-1(VI) chain	COL6A1	40	43	43	40	43	43	51.8	1026	0	323.31	1.1665	1.3438	1.1611	0.7009	0.39461	0.65337	0.38837	0.85662	2.3151	48857000000	51365000000	57170000000
Q02388-2;Q02388;C9JBL3	Q02388-2;Q02388	Collagen alpha-1(VII) chain	COL7A1	21	16	31	21	16	31	18.6	2912	0	321.96	0.41174	0.82979	1.8026	1.5956	1.5899	1.3177	0.4053	0.37716	0.95934	1284400000	1098700000	2022300000
P27658	P27658	Collagen alpha-1(VIII) chain;Vastatin	COL8A1	4	4	4	4	4	4	5.8	744	0	27.499	1.5985	1.3187	0.92457	1.4962	0.55188	0.34983	0.4099	0.67969	1.631	1263700000	1298300000	908310000
Q03692	Q03692	Collagen alpha-1(X) chain	COL10A1	1	1	1	1	1	1	1.9	680	0.00079567	2.37	NaN	NaN	NaN	NaN	NaN	NaN	NaN	NaN	NaN	38376000	46883000	48666000
P12107-4;P12107-3;P12107;P12107-2;C9JMN2;A0A0U1RRA7;H7C381	P12107-4;P12107-3;P12107;P12107-2	Collagen alpha-1(XI) chain	COL11A1	2	7	3	0	1	2	8.3	1690	0	14.735	NaN	NaN	NaN	NaN	NaN	NaN	1.5472	0.49589	0.3895	0	22548000	122750000
Q99715;D6RGG3;Q99715-4;A0A087X0A8;Q99715-2;H0Y4P7;H0Y991	Q99715;D6RGG3;Q99715-4;A0A087X0A8;Q99715-2	Collagen alpha-1(XII) chain	COL12A1	115	142	129	98	118	105	59.2	3063	0	323.31	2.8481	2.8376	0.94511	0.29065	0.082935	0.29824	0.080256	0.64047	7.4782	20952000000	43311000000	48146000000
E7EX21;E7ES50;Q5TAT6-11;Q5TAT6-9;Q5TAT6-10;Q5TAT6-4;Q5TAT6-3;Q5TAT6-8;Q5TAT6-7;Q5TAT6-2;Q5TAT6-5;Q5TAT6-6;Q5TAT6	E7EX21;E7ES50;Q5TAT6-11;Q5TAT6-9;Q5TAT6-10;Q5TAT6-4;Q5TAT6-3;Q5TAT6-8;Q5TAT6-7;Q5TAT6-2;Q5TAT6-5;Q5TAT6-6;Q5TAT6	Collagen alpha-1(XIII) chain	COL13A1	2	1	2	2	1	2	5	582	0	8.221	NaN	NaN	NaN	NaN	NaN	NaN	2.0333	0.65329	0.29695	53620000	124430000	205890000
Q05707-2;Q05707;Q05707-3;J3QT83;A0A0A0MQT7;Q4G0W3;H0YBB2	Q05707-2;Q05707;Q05707-3;J3QT83	Collagen alpha-1(XIV) chain	COL14A1	6	22	18	6	22	18	18.9	1780	0	122.57	1.5336	1.6994	1.0543	0.31113	0.23109	1.0392	0.33573	1.1222	3.5565	252600000	1074100000	1216300000
A0A087X0K0;P39059	A0A087X0K0;P39059	Collagen alpha-1(XV) chain;Restin;Restin-2;Restin-3;Restin-4	COL15A1	9	14	14	9	14	14	16.7	1374	0	73.049	4.1453	3.651	1.0088	0.53259	0.074	0.13777	0.18326	0.66938	49.231	1361700000	2121300000	1803000000
Q07092-2;Q07092;A6NCT7;H7C3F0;H7BZL8;H7BY97	Q07092-2;Q07092;A6NCT7	Collagen alpha-1(XVI) chain	COL16A1	5	13	7	5	13	7	14.8	1602	0	153.19	2.5586	1.413	0.62258	0.60315	0.41414	0.66736	0.28173	1.1066	3.5714	119550000	449660000	262010000
P39060-2;P39060-1;P39060;H7BXV5;H7C457	P39060-2;P39060-1;P39060;H7BXV5	Collagen alpha-1(XVIII) chain;Endostatin	COL18A1	10	16	12	10	16	12	22.2	1339	0	108.73	1.623	1.7529	0.95048	0.58721	0.2304	0.38625	0.27291	0.86457	3.1441	921550000	1651300000	1397700000
F5GZK2;Q96P44-3;Q96P44	F5GZK2;Q96P44-3;Q96P44	Collagen alpha-1(XXI) chain	COL21A1	0	1	0	0	1	0	1.5	956	0.0052966	1.4421	NaN	NaN	NaN	NaN	NaN	NaN	NaN	NaN	NaN	0	7746500	0
A0A087WTA8;P08123	A0A087WTA8;P08123	Collagen alpha-2(I) chain	COL1A2	65	74	76	65	73	76	78.3	1364	0	323.31	3.7065	2.7032	0.85005	0.7628	0.23646	0.28391	0.2269	0.77789	3.6127	28101000000	43527000000	39283000000
P08572	P08572	Collagen alpha-2(IV) chain;Canstatin	COL4A2	3	7	5	3	7	5	9.6	1712	0	13.866	0.51453	0.68702	1.1571	1.6423	1.8544	1.1123	1.8615	2.8004	1.4821	60581000	117320000	75109000
P05997;A0A087WYX9	P05997;A0A087WYX9	Collagen alpha-2(V) chain	COL5A2	12	22	19	12	21	18	29.2	1499	0	273.72	2.2034	1.6081	0.82331	0.44466	0.24234	0.48927	0.41067	0.86977	2.9047	572840000	1689800000	792040000
P12110	P12110	Collagen alpha-2(VI) chain	COL6A2	35	43	41	10	10	10	44.1	1019	0	323.31	1.2765	1.4117	1.0633	0.68104	0.45859	0.65849	0.36886	0.89511	2.3147	17694000000	16882000000	22367000000
P12110-2;P12110-3;H7C0M5;C9JH44	P12110-2;P12110-3	Collagen alpha-2(VI) chain	COL6A2	28	36	34	3	3	3	42.8	918	0	29.356	1.4142	1.2293	0.91179	1.1175	0.87291	0.69209	0.95523	1.2563	2.4786	182790000	234220000	271200000
P12111;P12111-2;P12111-5;P12111-3	P12111;P12111-2	Collagen alpha-3(VI) chain	COL6A3	157	160	161	9	9	8	63.8	3177	0	323.31	1.12	1.2843	1.1276	0.60576	0.56579	0.9631	0.48464	0.99812	2.1069	157500000000	162980000000	200510000000
E7ENL6;P12111-4	E7ENL6;P12111-4	Collagen alpha-3(VI) chain	COL6A3	137	142	141	0	0	0	65.9	2569	0	3.7668	1.0501	1.1574	1.0605	0.56215	0.82089	1.2473	1.3983	0.95981	2.1022	46654000	54003000	62174000
H0Y940;H0YA33;A6NMZ7-2;A6NMZ7	H0Y940;H0YA33;A6NMZ7-2;A6NMZ7	Collagen alpha-6(VI) chain	COL6A6	0	1	1	0	1	1	7.3	259	0	7.5498	NaN	NaN	NaN	NaN	NaN	NaN	NaN	NaN	NaN	0	18758000	22890000
Q96CG8-3;Q96CG8;Q96CG8-2;E5RK99	Q96CG8-3;Q96CG8;Q96CG8-2;E5RK99	Collagen triple helix repeat-containing protein 1	CTHRC1	5	4	5	3	3	3	25.3	229	0	28.724	2.3915	1.587	0.63497	0.61792	0.26764	0.49356	0.32167	1.1383	3.2914	2317700000	1914700000	2107400000
Q9Y5P4-2;Q9Y5P4;Q9Y5P4-3;A0A0A0MRE4;H0Y9J1	Q9Y5P4-2;Q9Y5P4;Q9Y5P4-3	Collagen type IV alpha-3-binding protein	COL4A3BP	12	11	16	12	11	16	33.9	598	0	110	0.78663	0.70787	0.87735	1.2114	1.9952	1.5717	2.3503	1.3704	0.55529	1070500000	1649000000	1670000000
Q5KU26	Q5KU26	Collectin-12	COLEC12	4	6	7	4	6	7	12.5	742	0	66.442	0.57233	0.82271	1.7318	0.65234	0.49656	0.63155	0.47219	0.80619	1.9277	487730000	540180000	581830000
Q8N668;Q8N668-2;E9PE85;H7C377;H0Y7J4;H7C169	Q8N668;Q8N668-2	COMM domain-containing protein 1	COMMD1	7	7	7	7	7	7	58.4	190	0	238.87	1.0054	1.0225	1.0045	1.0336	1.1647	1.1533	1.0973	1.0543	0.86602	2148400000	1628400000	2537900000
Q9Y6G5;D6RJ90;H0Y9N4;D6RC04	Q9Y6G5;D6RJ90;H0Y9N4;D6RC04	COMM domain-containing protein 10	COMMD10	13	12	12	13	12	12	70.8	202	0	206.88	1.0945	0.93905	0.92167	1.0528	1.1816	1.1263	1.2675	1.1526	0.85654	2060500000	1747300000	1926500000
Q86X83;Q86X83-2;F8WBW1;F8WC41	Q86X83;Q86X83-2;F8WBW1	COMM domain-containing protein 2	COMMD2	9	9	9	9	9	9	70.4	199	0	198.83	1.1058	0.99548	0.89389	1.0416	1.1294	1.0591	1.1362	1.0873	0.91963	2637900000	1801400000	2389300000
Q9UBI1;R4GMW6;H0Y4W0;R4GMX3;R4GN54;H0Y6Z9;R4GN06;R4GNF2;H0Y4E5;Q5T8Z1	Q9UBI1;R4GMW6;H0Y4W0;R4GMX3;R4GN54;H0Y6Z9	COMM domain-containing protein 3	COMMD3;COMMD3-BMI1	7	7	7	7	7	7	42.6	195	0	133.83	1.1758	1.0348	0.90543	1.056	1.1039	1.0192	1.1645	1.1281	0.89377	2617300000	2330100000	2581600000
Q9H0A8;A0A0B4J287;H3BM91;H3BQF2;Q9H0A8-3;Q9H0A8-2;H3BPG2;H3BRX0	Q9H0A8;A0A0B4J287;H3BM91	COMM domain-containing protein 4	COMMD4	9	9	9	9	9	9	57.3	199	0	206.76	1.0334	1.0112	1.0571	1.1019	1.0568	0.99236	1.1413	0.96723	0.8317	2035800000	4078600000	4297900000
Q9GZQ3;H0YEQ6;E9PJE4	Q9GZQ3;H0YEQ6;E9PJE4	COMM domain-containing protein 5	COMMD5	10	9	10	10	9	10	67.4	224	0	67.012	1.1041	1.0293	1.0078	1.1174	1.3836	1.219	1.4549	1.128	0.77971	1417100000	1427500000	1819300000
Q7Z4G1;Q7Z4G1-2;B0QZ40;H7C607	Q7Z4G1;Q7Z4G1-2;B0QZ40	COMM domain-containing protein 6	COMMD6	4	4	4	4	4	4	50.6	85	0	19.362	0.89559	0.9429	0.99902	0.97754	1.4852	1.4894	1.2334	1.204	0.91218	240620000	760330000	618430000
Q86VX2-2;Q86VX2;V9GY66	Q86VX2-2;Q86VX2;V9GY66	COMM domain-containing protein 7	COMMD7	6	7	6	6	7	6	41.2	199	0	105.6	0.97478	0.96347	0.89908	1.1924	1.3881	1.0866	1.3696	1.1202	0.86496	827480000	918650000	528820000
Q9NX08	Q9NX08	COMM domain-containing protein 8	COMMD8	7	6	5	7	6	5	49.7	183	0	67.98	0.99979	1.0217	0.97855	0.95838	1.0471	1.0779	1.1848	1.1288	0.93691	2781800000	2349000000	2584500000
Q9P000-2;Q9P000;E9PJ95	Q9P000-2;Q9P000	COMM domain-containing protein 9	COMMD9	5	6	7	5	6	7	57.1	156	0	86.093	1.0206	0.95911	0.94725	1.0606	1.151	1.1118	1.1989	1.1686	0.91581	3241600000	3923200000	4375100000
Q9BXJ0	Q9BXJ0	Complement C1q tumor necrosis factor-related protein 5	C1QTNF5	4	5	5	4	5	5	26.7	243	0	41.04	0.37406	0.4328	1.0829	2.4077	6.3976	3.424	4.0052	1.3056	0.3592	628170000	801710000	907650000
F5H2D0;B4DPQ0;P00736	F5H2D0;B4DPQ0;P00736	Complement C1r subcomponent;Complement C1r subcomponent heavy chain;Complement C1r subcomponent light chain	C1R	3	5	5	3	5	5	11	671	0	35.134	0.67995	0.73907	1.0704	0.65435	0.79593	1.287	0.93673	0.96749	1.0532	266300000	204770000	243600000
A0A087X232;P09871;F8WCZ6;B5MCV4;H0Y5D1	A0A087X232;P09871;F8WCZ6	Complement C1s subcomponent;Complement C1s subcomponent heavy chain;Complement C1s subcomponent light chain	C1S	6	5	5	5	4	4	11.1	682	0	24.237	0.80347	0.80321	0.98889	0.97094	1.2814	1.152	1.1008	1.0212	0.83679	1085000000	460190000	297590000
A0A0G2JPR0;P0C0L4;A0A140TA49;A0A140TA44;A0A140TA32;P0C0L4-2;P0C0L5;F5GXS0;A0A140TA29;A0A0G2JL54	A0A0G2JPR0;P0C0L4;A0A140TA49;A0A140TA44;A0A140TA32;P0C0L4-2;P0C0L5;F5GXS0;A0A140TA29;A0A0G2JL54	Complement C4-A;Complement C4 beta chain;Complement C4-A alpha chain;C4a anaphylatoxin;C4b-A;C4d-A;Complement C4 gamma chain;Complement C4-B;Complement C4 beta chain;Complement C4-B alpha chain;C4a anaphylatoxin;C4b-B;C4d-B;Complement C4 gamma chain	C4A;C4B	6	10	9	2	2	2	5.4	1744	0	40.133	0.17041	0.24551	0.9782	1.6944	9.0546	2.3634	11.961	0.84967	0.19851	97448000	401660000	471810000
Q07021;I3L3Q7;I3L3B0	Q07021;I3L3Q7;I3L3B0	Complement component 1 Q subcomponent-binding protein, mitochondrial	C1QBP	9	8	10	9	8	10	62.4	282	0	323.31	0.67278	0.74292	1.0919	0.81407	1.2099	1.581	1.0617	0.95743	0.82379	19030000000	12540000000	18416000000
Q9NPL8;C9JU35;G3XA94;C9JR82;H7C5U1;F8WAU6;F8WB00;F8WC42	Q9NPL8;C9JU35	Complex I assembly factor TIMMDC1, mitochondrial	TIMMDC1	7	6	7	7	6	7	35.4	285	0	52.618	0.7921	0.90258	1.0781	1.0063	1.0961	1.1499	1.0921	1.0192	0.81508	363220000	250470000	400610000
Q8IUX1-4;Q8IUX1;Q8IUX1-5;Q8IUX1-2;E9PKZ9;E9PJQ6;E9PKZ7;Q8IUX1-3;H0YEG5;H0YD74	Q8IUX1-4;Q8IUX1;Q8IUX1-5;Q8IUX1-2	Complex I assembly factor TMEM126B, mitochondrial	TMEM126B	4	5	3	4	5	3	40	170	0	15.863	0.56433	0.75296	1.1326	0.686	1.0803	1.4361	0.68602	1.0734	0.96268	237330000	220460000	219780000
H0YNN4;H0YNB7;H0YL22;Q9Y375	H0YNN4;H0YNB7;H0YL22;Q9Y375	Complex I intermediate-associated protein 30, mitochondrial	NDUFAF1	3	4	0	3	4	0	30.4	191	0	31.208	0.73722	0.81426	1.0763	0.6987	0.99797	1.2814	NaN	NaN	NaN	246150000	185500000	0
Q5U5X0;D6RBV5	Q5U5X0	Complex III assembly factor LYRM7	LYRM7	3	2	2	3	2	2	31.7	104	0	10.304	0.84532	0.77666	0.97524	0.99677	1.4884	1.5272	1.2818	1.1349	0.80168	159160000	319300000	175550000
Q15021;E7EN77;F5GZK7;F5H431	Q15021;E7EN77	Condensin complex subunit 1	NCAPD2	18	20	21	18	20	21	27.2	1401	0	162.67	0.46731	0.85862	1.8825	0.44149	0.67811	1.2975	0.28304	0.71371	2.6018	1458100000	1326000000	1391200000
E9PHA2;Q15003;C9J470;Q15003-2;H7C415;C9JZP1	E9PHA2;Q15003;C9J470;Q15003-2	Condensin complex subunit 2	NCAPH	5	5	5	5	5	5	10.4	730	0	17.004	0.43275	0.82901	1.6364	0.52156	0.81325	1.3556	0.3043	0.7422	2.5106	195890000	35175000	73335000
Q9BPX3;D6RA93	Q9BPX3	Condensin complex subunit 3	NCAPG	14	7	14	12	5	10	22.3	1015	0	95.11	0.36207	0.80431	2.0076	0.32999	0.65941	2.1562	0.26606	0.69297	2.4635	900650000	378680000	973770000
P42695;E9PQA3;E9PLE0;E9PKK4;G3V1A9	P42695;E9PQA3;E9PLE0;E9PKK4;G3V1A9	Condensin-2 complex subunit D3	NCAPD3	1	1	1	1	1	1	1.6	1498	0	3.8374	NaN	NaN	NaN	NaN	NaN	NaN	NaN	NaN	NaN	13000000	17590000	0
Q86XI2;Q86XI2-2;F8WE06;H0Y6U5	Q86XI2;Q86XI2-2;F8WE06;H0Y6U5	Condensin-2 complex subunit G2	NCAPG2	0	0	2	0	0	2	2.3	1143	0	31.774	NaN	NaN	NaN	NaN	NaN	NaN	0.53964	0.6735	1.2702	0	0	48269000
Q8WTW3;A0A087WVI0;E9PBL8;J3QKY9;J3QLT5;J3KSY3;J3KRP4	Q8WTW3;A0A087WVI0;E9PBL8	Conserved oligomeric Golgi complex subunit 1	COG1;ADCK1	11	8	6	11	8	6	19.2	980	0	57.234	1.0637	1.1929	0.92985	0.99238	0.89457	0.7618	0.85086	1.0176	1.2364	506880000	355990000	311290000
B7Z2Y2;Q14746-2;Q14746;V9GY21	B7Z2Y2;Q14746-2;Q14746	Conserved oligomeric Golgi complex subunit 2	COG2	10	10	6	10	10	6	33.9	679	0	105.46	1.0948	1.072	0.95304	1.1176	0.94676	0.87261	0.64495	0.82992	1.2856	889440000	860680000	266360000
Q96JB2;Q96JB2-2;A0A087WTH9	Q96JB2	Conserved oligomeric Golgi complex subunit 3	COG3	7	4	10	7	4	10	25	828	0	62.166	1.1998	1.2261	1.0234	1.0842	0.81565	0.8117	0.7521	0.92505	1.0862	613620000	476810000	831040000
A0A0A0MS45;J3KNI1;Q9H9E3;Q9H9E3-3;Q9H9E3-2;J3KRB5;H3BMV9;H3BSD2;J3QLW1;E9PRT5;H3BQB2	A0A0A0MS45;J3KNI1;Q9H9E3;Q9H9E3-3	Conserved oligomeric Golgi complex subunit 4	COG4	10	7	5	10	7	5	27.2	768	0	108.49	1.0311	1.0176	0.96134	0.94632	0.8693	0.70981	0.80744	0.95397	1.2076	960840000	400030000	328530000
Q9UP83-2;Q9UP83;Q9UP83-3;U3KQU7	Q9UP83-2;Q9UP83;Q9UP83-3	Conserved oligomeric Golgi complex subunit 5	COG5	9	12	13	9	12	13	21.2	860	0	66.7	1.1285	1.0759	1.0153	1.0529	0.9112	0.8373	0.86563	0.94442	1.1134	952030000	1059800000	1059700000
Q9Y2V7;Q9Y2V7-2;H0YGX8	Q9Y2V7;Q9Y2V7-2	Conserved oligomeric Golgi complex subunit 6	COG6	12	13	13	12	13	13	37.6	657	0	46.063	1.1161	1.1198	1.022	1.0458	0.90978	0.84608	0.79547	1.0491	1.1531	848780000	1184200000	1087900000
P83436	P83436	Conserved oligomeric Golgi complex subunit 7	COG7	11	10	7	11	10	7	21.9	770	0	134.37	1.1108	1.1123	1.0192	1.1633	0.91204	0.83868	0.9445	0.98146	1.0685	1977600000	1119900000	755590000
Q96MW5;H3BQV3;A0A087X1T3;H3BSH5;H3BMQ9	Q96MW5;H3BQV3	Conserved oligomeric Golgi complex subunit 8	COG8	6	5	5	6	5	5	19.8	612	0	76.98	0.92102	0.93318	1.0295	1.041	0.87991	0.83309	0.791	0.93307	1.1028	376980000	739230000	870700000
Q6PJW8-2;Q6PJW8;Q6PJW8-3	Q6PJW8-2;Q6PJW8;Q6PJW8-3	Consortin	CNST	1	2	1	1	2	1	3.6	616	0	5.0085	NaN	NaN	NaN	1.232	1.0035	0.75752	NaN	NaN	NaN	55123000	74453000	55598000
A0A0D9SEJ5;F5GY05;Q96EK7;Q96EK7-3;Q96EK7-2	A0A0D9SEJ5;F5GY05;Q96EK7;Q96EK7-3;Q96EK7-2	Constitutive coactivator of peroxisome proliferator-activated receptor gamma	FAM120B	5	3	1	5	3	1	6.5	922	0	19.285	1.5517	1.4278	0.9562	1.1129	1.0017	0.85296	NaN	NaN	NaN	239390000	119860000	54732000
Q9NZB2;Q9NZB2-6;Q9NZB2-4;Q9NZB2-5;A0A0C4DG79;A0A0C4DH52;Q9NZB2-2;Q5T035	Q9NZB2;Q9NZB2-6;Q9NZB2-4;Q9NZB2-5;A0A0C4DG79	Constitutive coactivator of PPAR-gamma-like protein 1	FAM120A	30	31	35	30	31	35	42.9	1118	0	323.31	0.98853	1.0271	1.0774	0.94584	0.94249	0.86409	0.75547	0.93425	1.23	6104900000	6439900000	7855900000
F8W881;Q9NX05;Q9NX05-2	F8W881;Q9NX05	Constitutive coactivator of PPAR-gamma-like protein 2	FAM120C	0	3	4	0	3	4	6.6	895	0	12.377	NaN	NaN	NaN	1.5145	0.88502	0.61769	0.83135	1.0272	1.227	0	90862000	222570000
Q9P232	Q9P232	Contactin-3	CNTN3	2	5	2	2	5	2	6.6	1028	0	7.58	1.181	1.2893	0.99103	0.49184	0.34484	0.75308	0.59716	1.0984	1.7577	88385000	168110000	90825000
P78357;K7EMM9	P78357	Contactin-associated protein 1	CNTNAP1	32	28	38	32	28	38	30.7	1384	0	307.49	0.65376	0.73941	1.0679	0.78548	1.1465	1.3455	1.0686	0.89501	0.85631	5328500000	5776600000	6831900000
Q9NQ92;H9KV77;J3QRX6;J3QRX9;J3QRX4	Q9NQ92;H9KV77;J3QRX6	Coordinator of PRMT5 and differentiation stimulator	COPRS	4	2	2	4	2	2	32.1	184	0	28.381	1.2533	1.0987	0.90355	1.6545	1.5279	0.94753	0.9459	0.8617	0.87268	164530000	122960000	99168000
C9JFE4;Q13098-5;Q13098;Q13098-7;A0A096LP07;A0A096LPJ3;A8K070;Q13098-6;J3KSA5;J3QS88;J3KTB0;J3QLT0;J3KRJ4;J3QQX0;J3QS84;J3QLE8;J3QL53;J3KRE8	C9JFE4;Q13098-5;Q13098;Q13098-7;A0A096LP07;A0A096LPJ3;A8K070;Q13098-6	COP9 signalosome complex subunit 1	GPS1	14	12	12	14	12	12	40.8	471	0	199.43	1.1091	1.071	1.0073	0.97335	1.033	1.1495	1.0346	1.0395	0.99852	2631100000	2857600000	3183200000
P61201;P61201-2;B4DIH5;H0YKU5;H0YMC2;H0YM03	P61201;P61201-2;B4DIH5	COP9 signalosome complex subunit 2	COPS2	19	18	18	19	18	18	47.2	443	0	284.08	0.96387	0.9291	0.98895	0.96	0.89389	1.0104	0.95824	1.0044	1.0249	4520800000	6300100000	4864600000
Q9UNS2;Q9UNS2-2;H7C3P9;C9JLV5;J3KTQ1;J3QKR0;J3QL22;J3QS85;K7ELN6;K7ES36	Q9UNS2;Q9UNS2-2;H7C3P9	COP9 signalosome complex subunit 3	COPS3	11	11	11	11	11	11	35.7	423	0	241.27	0.95328	0.98318	0.99255	0.97305	1.0042	1.055	1.025	1.056	0.97381	6130400000	3576900000	5140300000
Q9BT78;D6RFN0;D6RAX7;Q9BT78-2;D6RD63	Q9BT78;D6RFN0;D6RAX7;Q9BT78-2;D6RD63	COP9 signalosome complex subunit 4	COPS4	19	19	18	19	19	18	57.6	406	0	323.31	1.0032	1.0328	1.0285	0.94152	0.92357	0.97276	0.92899	1.0601	1.1224	7201100000	5385900000	6992700000
Q92905;E5RHH5;E5RHF2;E5RFS1;E5RG35;E5RK55	Q92905	COP9 signalosome complex subunit 5	COPS5	17	15	14	17	15	14	59.6	334	0	215.27	0.97232	1.0366	1.0098	0.94857	0.96981	0.98406	0.94559	1.0394	1.0735	4992600000	3733700000	2543700000
E7EM64;Q7L5N1;H7C3T0	E7EM64;Q7L5N1	COP9 signalosome complex subunit 6	COPS6	10	10	10	10	10	10	38.7	326	0	156.31	1.0002	1.0458	0.97127	1.0254	0.98383	0.97827	0.91264	1.0496	1.1246	5606800000	4261900000	3413900000
Q9UBW8;F5H7C6;F5GYF7;F5H248;F5H4U8;F5H4Z0;F5H3M6;G3XAP1;F5GXT7	Q9UBW8;F5H7C6;F5GYF7;F5H248	COP9 signalosome complex subunit 7a	COPS7A	12	10	11	12	10	11	58.2	275	0	323.31	1.17	1.1426	1.0026	1.0791	1.0064	0.89383	0.91545	1.085	1.1314	5163500000	3872600000	5628600000
Q9H9Q2;A0A087X1P5;J3KQ34;Q9H9Q2-2;J3QT73;J3KQ41;Q9H9Q2-3;J3QT95;J3KQV6;J3QT67;J3QT66;J3QT69;J3QT50;J3QT43	Q9H9Q2;A0A087X1P5;J3KQ34;Q9H9Q2-2;J3QT73;J3KQ41;Q9H9Q2-3	COP9 signalosome complex subunit 7b	COPS7B	4	5	6	4	5	6	29.5	264	0	263.86	1.0815	1.1299	1.0432	0.80868	0.65811	0.82609	0.67137	1.0015	1.562	737770000	1000300000	1300800000
Q99627;E9PGT6;Q99627-2;H7C3S9;F8WEF2	Q99627;E9PGT6;Q99627-2	COP9 signalosome complex subunit 8	COPS8	9	6	6	9	6	6	68.4	209	0	105.34	1.1568	1.0716	0.99667	0.93353	0.92765	0.99686	0.96076	1.0091	1.0888	3361700000	1920100000	2708000000
B0QZ18;Q99829;A6PVH9;F2Z2V0;E7ENH5;Q5JX58;Q5JX59;Q5JX60;Q5JX44;Q5JX56;Q5JX45;Q5JX55;H0Y524;Q5JX61;Q5JX52;Q5JX54;Q5JX57;E7EV27;Q5JX53	B0QZ18;Q99829;A6PVH9;F2Z2V0;E7ENH5;Q5JX58;Q5JX59;Q5JX60;Q5JX44	Copine-1	CPNE1	15	14	12	15	14	12	31.2	542	0	146.63	0.6908	0.82793	1.1949	0.75289	1.0533	1.4104	0.96666	0.91237	0.92765	11173000000	8528100000	8547500000
Q96FN4;Q96FN4-2;H3BPR8;H3BUC8	Q96FN4;Q96FN4-2	Copine-2	CPNE2	5	7	6	4	6	5	17	548	0	30.993	0.62861	0.78224	1.3652	0.61371	0.84305	1.2858	0.63412	0.9597	1.3694	380890000	417770000	641330000
O75131;A0A087WYQ3;H0YB26;E5RHZ0;A0A087WXR6;A0A087WUS8	O75131;A0A087WYQ3	Copine-3	CPNE3	16	15	14	15	14	13	26.1	537	0	53.173	0.6726	0.7314	1.0565	0.99634	1.5034	1.5397	1.3016	1.0307	0.75452	6887500000	6356500000	6329300000
Q9UBL6-2;Q9UBL6;H0YEH8;E7ENV7;Q86YQ8-2;Q9HCH3-2;Q8IYJ1;Q96A23;O95741;Q86YQ8;Q96A23-2;Q9HCH3;O95741-2	Q9UBL6-2;Q9UBL6	Copine-7	CPNE7	6	3	2	4	2	1	11.3	558	0	4.5318	0.46722	1.0623	1.267	0.81619	3.9327	4.5865	NaN	NaN	NaN	345440000	165820000	143670000
J3KNF4;O14618;E9PP76;E9PK03	J3KNF4;O14618	Copper chaperone for superoxide dismutase	CCS	4	4	3	4	4	3	31.8	255	0	17.046	1.2247	1.1882	0.93191	0.95603	0.81447	1.0638	1.1061	1.0113	0.89897	601620000	424210000	552360000
E5RGN3;E5RIM7;O00244	E5RGN3;E5RIM7;O00244	Copper transport protein ATOX1	ATOX1	2	2	2	2	2	2	15.3	59	0.00016319	2.9054	1.677	1.3236	0.82427	1.3958	1.126	0.75072	1.3034	1.1255	0.82978	43984000	59029000	121740000
Q04656-5;Q04656;Q04656-2;Q04656-3	Q04656-5;Q04656;Q04656-2;Q04656-3	Copper-transporting ATPase 1	ATP7A	2	2	1	2	2	1	2.3	1422	0	3.8762	0.42711	0.62065	1.3253	1.3577	1.73	1.274	NaN	NaN	NaN	111580000	61634000	46498000
A0A0X1KG75;A0A0D9SG04;Q53SF7-4;Q53SF7-3;Q53SF7-2;Q53SF7;H7C1G2;A0A0B4J1Z0	A0A0X1KG75;A0A0D9SG04;Q53SF7-4;Q53SF7-3;Q53SF7-2;Q53SF7;H7C1G2;A0A0B4J1Z0	Cordon-bleu protein-like 1	COBLL1	1	2	2	1	2	2	1.6	1168	0.00048387	2.6443	NaN	NaN	NaN	1.5697	0.67456	0.40475	0.9544	1.0812	1.1425	19222000	17298000	12020000
O75367-3;O75367;O75367-2;B4DJC3;D6RCF2	O75367-3;O75367;O75367-2;B4DJC3	Core histone macro-H2A.1;Histone H2A	H2AFY	14	13	12	12	11	10	51.8	371	0	323.31	0.93252	0.85665	0.9219	0.89803	1.1195	1.1728	1.1226	1.0679	0.93324	13981000000	12400000000	11810000000
Q9P0M6;Q5SQT3	Q9P0M6;Q5SQT3	Core histone macro-H2A.2;Histone H2A	H2AFY2	8	7	8	6	5	6	37.9	372	0	73.133	0.99616	1.1774	1.1443	0.93337	0.79724	0.73511	0.75054	0.95856	1.1002	546820000	512910000	634870000
Q13951;J3KS23	Q13951	Core-binding factor subunit beta	CBFB	4	4	5	0	1	1	23.1	182	0.0027603	1.6825	NaN	NaN	NaN	NaN	NaN	NaN	NaN	NaN	NaN	0	3711400	5680700
Q13951-2;J3KTD8;H3BSC0;J3KRT0	Q13951-2	Core-binding factor subunit beta	CBFB	7	5	5	3	2	1	32.1	187	0	121.58	0.93876	1.0095	1.0834	0.90635	1.0707	1.1758	0.77888	0.8307	1.0248	914350000	1117200000	1079900000
Q2L6G8;G8JLG2;Q15517	Q2L6G8;G8JLG2;Q15517	Corneodesmosin	CDSN	1	2	1	0	1	1	4.7	529	0.0084059	1.3098	NaN	NaN	NaN	NaN	NaN	NaN	NaN	NaN	NaN	0	133740000	38115000
Q9BR76;A0A087WW53;F5H390;F5H0D2;A9Z1Z3-3;A9Z1Z3	Q9BR76	Coronin-1B	CORO1B	15	16	18	15	16	18	36.8	489	0	262.83	0.83997	0.94242	1.0897	1.0627	1.3963	1.2283	1.2509	1.0479	0.81245	7264500000	5643400000	7274400000
Q9ULV4;Q9ULV4-2;Q9ULV4-3;B4E3S0;H0YHL7;F8W1H8;F8VUX3;F8VSA4;F8VRE9;F8VTT6;F8VVB7;F8VV53;H3BRY3;P31146	Q9ULV4;Q9ULV4-2;Q9ULV4-3;B4E3S0;H0YHL7	Coronin-1C;Coronin	CORO1C	21	22	22	21	22	22	44.5	474	0	323.31	0.89715	0.99858	1.104	1.0428	1.0816	1.0213	0.97515	0.91815	0.92824	12270000000	16123000000	16308000000
Q9UQ03-2;Q9UQ03	Q9UQ03-2;Q9UQ03	Coronin-2B	CORO2B	5	4	3	5	4	3	12.4	475	0	8.697	1.2273	0.76859	0.69352	0.99265	0.85893	0.97651	1.2464	1.1436	0.87991	156440000	231780000	236490000
A0A0A6YYL4;P57737-3;P57737-2;P57737-4;P57737;I3L0X9;I3L3T0;Q9Y3D7;I3L1U7;I3L442;I3L212;E7EP81;I3L167;A0A0B4J298;I3L0X8	A0A0A6YYL4;P57737-3;P57737-2;P57737-4;P57737	Coronin-7	CORO7	10	8	11	10	8	11	16	1048	0	48.76	0.58929	0.6764	1.2854	0.86868	1.0896	1.8773	1.8238	1.1049	0.63923	573490000	1160900000	887180000
H7C0N3;H0Y448;Q8WZ74	H7C0N3;H0Y448;Q8WZ74	Cortactin-binding protein 2	CTTNBP2	1	1	1	1	1	1	5.2	193	0.0092787	1.2758	1.0972	1.0486	0.96259	1.1635	1.515	1.6053	1.3918	1.2147	0.59774	1622200000	3066700000	2636600000
Q9P1F3;Q5SZC9	Q9P1F3	Costars family protein ABRACL	ABRACL	2	3	3	2	3	3	50.6	81	0	92.289	0.82981	0.92766	1.1825	1.086	1.5174	1.2757	1.1442	1.097	0.85872	1479300000	1713000000	1200900000
H3BTC2;P24468-3;P24468-2;P24468	H3BTC2;P24468-3;P24468-2;P24468	COUP transcription factor 2	NR2F2	1	1	1	1	1	1	30.1	93	0	9.6498	NaN	NaN	NaN	NaN	NaN	NaN	NaN	NaN	NaN	101730000	18486000	35874000
Q7Z7K0;H7C3D8	Q7Z7K0;H7C3D8	COX assembly mitochondrial protein homolog	CMC1	0	1	3	0	1	2	27.4	106	0.00064175	2.5159	NaN	NaN	NaN	NaN	NaN	NaN	1.2006	0.87532	0.77127	0	5318500	64494000
Q9UEE9;Q9UEE9-2	Q9UEE9	Craniofacial development protein 1	CFDP1	2	3	1	2	3	1	17.4	299	0	21.626	NaN	NaN	NaN	0.53937	0.70823	1.4359	0.57787	0.90424	2.1211	155020000	457670000	152660000
P12277;G3V4N7;H0YJG0;G3V461;G3V2I1;H0YJK0;P06732	P12277;G3V4N7	Creatine kinase B-type	CKB	14	18	16	14	18	16	58.8	381	0	323.31	0.79556	0.41711	0.50192	1.2766	3.9888	3.198	8.7552	2.5946	0.32019	10522000000	8253800000	10528000000
Q92793-2;Q92793;I3L466;I3L0Q1;I3L3I5	Q92793-2;Q92793;I3L466	CREB-binding protein	CREBBP	8	9	4	3	5	1	7.3	2404	0	76.853	0.57707	0.83486	1.1754	0.63611	0.60263	1.0945	0.79237	0.93441	1.1513	183150000	291140000	78318000
Q6UUV9-3;Q6UUV9;Q6UUV9-2;M0QX46;M0QXN6	Q6UUV9-3;Q6UUV9;Q6UUV9-2;M0QX46	CREB-regulated transcription coactivator 1	CRTC1	3	3	1	3	3	1	8.4	593	0	13.41	1.5007	1.0895	0.7267	1.0045	0.88577	0.81047	NaN	NaN	NaN	269190000	153140000	55952000
Q6UUV7-3;Q6UUV7;H0YK33	Q6UUV7-3;Q6UUV7;H0YK33	CREB-regulated transcription coactivator 3	CRTC3	2	2	2	2	2	2	5.2	618	0	25.385	1.3872	1.5956	1.1557	1.0759	0.81724	0.69162	0.95815	0.99717	1.0484	130560000	119080000	131470000
P46109	P46109	Crk-like protein	CRKL	11	11	5	11	11	5	47.9	303	0	141.42	1.0212	1.0952	0.97244	0.8587	0.84533	0.99214	0.75322	1.0097	1.2558	2346900000	1689500000	905460000
Q5JY65;Q9BZJ0-2;Q9BZJ0-3;Q9BZJ0	Q5JY65;Q9BZJ0-2;Q9BZJ0-3;Q9BZJ0	Crooked neck-like protein 1	CRNKL1	6	5	5	6	5	5	10.2	836	0	23.023	0.88551	0.96811	1.0736	0.79629	0.663	0.86097	0.6341	0.93372	1.2939	391470000	355750000	313740000
O94886;Q2HIZ8;X6RI56	O94886	CSC1-like protein 1	TMEM63A	3	3	6	3	3	6	8.7	807	0	41.757	0.62997	0.58115	0.92227	1.1638	2.6665	2.0325	2.6546	1.2828	0.54457	187940000	322540000	566840000
H3BLW6;Q5T3F8-2;Q5T3F8-3;Q5T3F8;E9PNG1;H0YCP6	H3BLW6;Q5T3F8-2;Q5T3F8-3;Q5T3F8;E9PNG1;H0YCP6	CSC1-like protein 2	TMEM63B	1	1	2	1	1	2	2.8	761	0.00079542	2.3632	NaN	NaN	NaN	1.0595	4.2129	3.9991	2.5192	1.5044	0.59657	35734000	123360000	72177000
G3V599;O15320-8;O15320-7;O15320-2;O15320-4;O15320-3;O15320-10;O15320;O15320-6;O15320-5;O15320-9;Q96RT6;G3V4M1;G3V3C4;Q96PC5;Q96PC5-2	G3V599;O15320-8;O15320-7;O15320-2;O15320-4;O15320-3;O15320-10;O15320;O15320-6;O15320-5;O15320-9	cTAGE family member 5	CTAGE5	6	6	9	5	6	7	10.8	1339	0	71.92	1.0726	1.0121	1.0861	0.95013	0.84794	0.91997	0.89561	0.99751	1.1183	219810000	143590000	313200000
H7C2S4;O15194-2;O15194	H7C2S4;O15194-2;O15194	CTD small phosphatase-like protein	CTDSPL	3	2	3	2	1	2	16.8	196	0	5.2956	1.0834	1.7166	1.5875	NaN	NaN	NaN	1.0377	0.91214	1.0543	157820000	15303000	174540000
Q13363-2;Q13363;D6RAX2;E7ESU7;E7EPF8;H0Y8W7;E9PGB1;H0Y9M9;H0Y8U5	Q13363-2;Q13363;D6RAX2	C-terminal-binding protein 1	CTBP1	12	11	12	7	6	7	31.9	429	0	92.591	0.72906	0.90349	1.1677	0.78066	0.85532	1.0199	0.63579	0.91222	1.3281	1854900000	2141500000	2220800000
Q5SQP8;P56545;P56545-2;A0A087WYL1;E7EUB3	Q5SQP8;P56545;P56545-2	C-terminal-binding protein 2	CTBP2	13	10	11	8	5	6	30	513	0	114.16	0.83454	0.94725	1.1679	0.77454	0.82089	1.1258	0.65471	0.90852	1.4468	1889300000	1482200000	2243300000
P17812;P17812-2	P17812;P17812-2	CTP synthase 1	CTPS1	19	19	18	17	16	16	45.3	591	0	236.01	0.966	1.1954	1.2101	1.0776	0.86045	0.7638	0.67467	0.83936	1.1421	6920700000	5356700000	5229500000
Q9NRF8	Q9NRF8	CTP synthase 2	CTPS2	7	9	9	5	6	7	21.3	586	0	19.423	0.95409	0.89763	1.0456	0.94505	1.042	1.0236	1.1092	1.0119	0.86625	645800000	450450000	576910000
Q9P2B4;B1AMN7	Q9P2B4;B1AMN7	CTTNBP2 N-terminal-like protein	CTTNBP2NL	12	9	6	12	9	6	27.2	639	0	48.476	1.3809	1.3407	1.0395	1.1619	0.72677	0.65792	0.76299	0.99791	1.3215	1207700000	643940000	212020000
A0A0A6YY95;Q9Y240;V9H0X6;M0R081	A0A0A6YY95;Q9Y240;V9H0X6;M0R081	C-type lectin domain family 11 member A	CLEC11A	3	1	1	3	1	1	16.7	323	0	13.962	0.48982	0.74572	1.3658	NaN	NaN	NaN	NaN	NaN	NaN	211940000	27234000	33191000
Q9UBG0;E7EME3;J3QQZ6;J3KRF1	Q9UBG0	C-type mannose receptor 2	MRC2	24	23	25	24	23	25	20.1	1479	0	323.31	1.0685	1.2079	1.0962	0.83269	0.60078	0.69995	0.62459	0.89473	1.3991	10486000000	10977000000	13195000000
A0A087X0K4;Q7Z408;Q7Z408-4;Q7Z408-2;Q5TAH7;Q7Z408-3	A0A087X0K4;Q7Z408;Q7Z408-4	CUB and sushi domain-containing protein 2	CSMD2	1	3	3	1	3	3	2.3	3591	0	31.985	NaN	NaN	NaN	NaN	NaN	NaN	0.51816	1.1465	2.1272	9985000	15697000	68725000
G5EA30;Q92879-2;Q92879-3;Q92879-6;Q92879;Q92879-4;Q92879-5;E9PQK4;E9PSH0;E9PKU1;E9PKA1;F5H4Y5;F5H0D8	G5EA30;Q92879-2;Q92879-3;Q92879-6;Q92879;Q92879-4;Q92879-5;E9PQK4;E9PSH0;E9PKU1;E9PKA1;F5H4Y5;F5H0D8	CUGBP Elav-like family member 1	CELF1	5	5	5	4	4	4	13.6	514	0	27.558	1.4562	1.4115	0.85037	0.76818	0.58383	0.75747	0.49874	0.89084	1.7869	175010000	196870000	170040000
V9GYD9;Q5VZZ6;A0A0J9YX66;E9PC62;A0A0J9YXJ0;O95319-5;O95319-2;O95319;O95319-4;O95319-3;V9GY47;A0A0J9YXK1	V9GYD9;Q5VZZ6;A0A0J9YX66;E9PC62;A0A0J9YXJ0;O95319-5;O95319-2;O95319;O95319-4;O95319-3;V9GY47;A0A0J9YXK1	CUGBP Elav-like family member 2	CELF2	3	6	3	2	5	2	14.8	440	0	37.118	0.77101	0.62898	0.93596	0.98673	1.7347	1.6991	2.5499	1.5861	0.79292	72524000	311450000	172210000
Q13616;A0A0C4DGX4	Q13616;A0A0C4DGX4	Cullin-1	CUL1	26	24	23	26	24	23	45.7	776	0	307.62	1.0414	1.0065	1.0137	0.94142	0.93784	0.93548	0.97223	1.036	1.0896	3731900000	3086800000	3053700000
A0A0A0MTN0;Q13617;Q13617-2;Q5T2B5;Q5T2B7	A0A0A0MTN0;Q13617;Q13617-2;Q5T2B5	Cullin-2	CUL2	28	23	26	28	23	26	46.3	758	0	167.61	1.0599	1.0258	0.93633	0.92472	1.0191	1.0745	1.0198	1.0462	1.0362	4206600000	2890000000	3333800000
Q13618-2;Q13618;Q13618-3;A0A087WTG3;H7C1L6;A0A087X1R9;H7C399	Q13618-2;Q13618;Q13618-3	Cullin-3	CUL3	24	23	23	24	23	23	42.1	744	0	229.86	1.1741	1.0798	0.9182	0.91093	0.92892	0.95421	1.0298	1.0936	1.1007	5245200000	3856200000	3820200000
Q13619;Q13619-2;A0A0A0MR50;A0A087WWN2	Q13619;Q13619-2;A0A0A0MR50	Cullin-4A	CUL4A	31	27	25	20	16	14	42.4	759	0	271.6	1.0813	1.0424	0.95418	1.0574	1.1671	1.1469	1.1176	1.1691	1.0811	3836000000	2022500000	1947600000
K4DI93;Q13620-1;Q13620;Q13620-3;A6NE76	K4DI93;Q13620-1;Q13620;Q13620-3	Cullin-4B	CUL4B	40	42	42	29	31	31	45.7	900	0	323.31	1.1205	1.1227	0.9954	0.99755	0.81708	0.7801	0.78137	0.9195	1.2324	7512700000	5953700000	6615200000
Q93034;H0YCA0;E9PP19;I3L121;I3L3S9;J3KNW5;Q96AJ1-2;Q96AJ1	Q93034	Cullin-5	CUL5	23	20	23	23	20	23	40.4	780	0	217.46	1.0872	1.0633	0.96801	1.0379	1.0272	0.94548	1.0508	1.0889	0.94716	2552900000	1821700000	2744600000
Q14999;Q14999-2	Q14999;Q14999-2	Cullin-7	CUL7	14	13	13	12	11	9	15.2	1698	0	65.975	0.82348	0.96846	1.2341	0.81272	0.84152	0.99919	0.85904	0.89818	1.153	923110000	1067500000	667690000
Q86VP6;Q86VP6-2;A0A0C4DGH5;H0YH27;Q86VP6-3;F5H6I6	Q86VP6;Q86VP6-2;A0A0C4DGH5	Cullin-associated NEDD8-dissociated protein 1	CAND1	46	49	50	40	43	44	47.9	1230	0	323.31	1.1509	1.0658	0.91049	0.92879	0.92631	0.95449	0.97201	1.0665	1.0167	29563000000	34435000000	34680000000
O75155-2;O75155;F8WBB8;Q96NL1	O75155-2;O75155	Cullin-associated NEDD8-dissociated protein 2	CAND2	9	8	10	3	2	4	11.9	1119	0	25.605	0.60053	1.0515	1.9165	0.6579	0.73971	1.2246	0.64698	0.72838	1.2084	1038100000	952900000	1655100000
Q69YN2;Q69YN2-3;X6R7M0;Q69YN2-2	Q69YN2;Q69YN2-3	CWF19-like protein 1	CWF19L1	5	2	1	5	2	1	12.8	538	0	32.859	0.93931	1.1775	1.2991	0.78346	0.69467	0.9007	0.41979	0.8993	1.8708	422500000	54419000	17910000
Q9H6B4	Q9H6B4	CXADR-like membrane protein	CLMP	8	7	6	8	7	6	36.7	373	0	26.898	0.71926	0.82024	1.1034	0.93282	1.0066	1.0106	0.80222	0.85417	1.0434	304480000	498220000	503480000
K7EQ21;Q9P0U4;Q9P0U4-2;K7EKZ6	K7EQ21;Q9P0U4;Q9P0U4-2;K7EKZ6	CXXC-type zinc finger protein 1	CXXC1	1	2	1	1	2	1	4.6	613	0	7.9014	NaN	NaN	NaN	0.8886	0.65039	0.68407	0.71384	1.0795	1.5275	18477000	59054000	29667000
Q99941-2;Q99941	Q99941-2;Q99941	Cyclic AMP-dependent transcription factor ATF-6 beta;Processed cyclic AMP-dependent transcription factor ATF-6 beta	ATF6B	1	0	0	1	0	0	2	700	0.0021598	1.7944	NaN	NaN	NaN	NaN	NaN	NaN	NaN	NaN	NaN	24675000	0	0
K7ESA4;E9PEK8;H7C2N6;B8ZZU6;E9PBF9;K7ELQ4;P17544-5;P15336-3;P15336-7;P17544-4;P17544-2;P17544-3;P17544-6;P15336-5;P17544;P15336	K7ESA4;E9PEK8;H7C2N6;B8ZZU6;E9PBF9;K7ELQ4;P17544-5;P15336-3;P15336-7;P17544-4;P17544-2;P17544-3;P17544-6;P15336-5;P17544;P15336	Cyclic AMP-dependent transcription factor ATF-7;Cyclic AMP-dependent transcription factor ATF-2	ATF7;ATF2	1	1	1	1	1	1	6.7	163	0.00064154	2.5134	0.78143	0.99536	1.1839	NaN	NaN	NaN	0.63709	0.87081	1.1239	21238000	11992000	24544000
P16220-3;P16220-2;P16220;E9PAR2;Q03060-23;Q03060-9;Q03060-24;Q03060-8;C9J4L5;C9JBT4;H7C3I0;E7EWP8;Q03060-32;Q03060-26;C9J896;G5E998;Q03060-21;Q03060-31;Q03060-6;P18846-2;P18846	P16220-3;P16220-2;P16220;E9PAR2;Q03060-23;Q03060-9;Q03060-24;Q03060-8;C9J4L5;C9JBT4;H7C3I0;E7EWP8;Q03060-32;Q03060-26;C9J896;G5E998;Q03060-21;Q03060-31;Q03060-6;P18846-2;P18846	Cyclic AMP-responsive element-binding protein 1;Cyclic AMP-dependent transcription factor ATF-1	CREB1;CREM;ATF1	2	2	2	2	2	2	10	230	0	13.318	0.84682	0.91385	1.1508	0.62527	0.62088	0.97093	0.82736	1.1636	1.3339	125630000	350140000	107420000
E5RIH8;Q5JV82;E5RI39;G5E954;J3KP90;E5RFK5;P24863	E5RIH8;Q5JV82;E5RI39;G5E954;J3KP90;E5RFK5;P24863	Cyclin-C	CCNC	0	0	1	0	0	1	14.9	114	0	4.3802	NaN	NaN	NaN	NaN	NaN	NaN	NaN	NaN	NaN	0	0	41068000
H3BQA6;H3BR23;O95273-2;O95273	H3BQA6;H3BR23;O95273-2;O95273	Cyclin-D1-binding protein 1	CCNDBP1	0	1	1	0	1	1	21	62	0	7.7591	NaN	NaN	NaN	NaN	NaN	NaN	NaN	NaN	NaN	0	24529000	21231000
P06493;A0A024QZP7;A0A087WZZ9;E5RIU6;P06493-2	P06493;A0A024QZP7;A0A087WZZ9;E5RIU6;P06493-2	Cyclin-dependent kinase 1	CDK1;CDC2	11	11	9	10	9	7	63	297	0	69.363	0.6081	0.80953	1.2929	0.60205	0.55909	0.96823	0.41605	0.87191	2.0448	1707400000	1143100000	1550200000
J3QR29;A0A0D9SEI3;B7ZVY7;A0A0D9SER5;A0A0D9SEN2;J3QR44;P21127-12;P21127-4;P21127-5;P21127-10;P21127-6;P21127-9;P21127-8;P21127-3;P21127-2;P21127;Q5QPR4;Q5QPR3;Q9UQ88-5;Q9UQ88-10;Q9UQ88-4;Q9UQ88-3;Q9UQ88-2;Q9UQ88;Q9UQ88-9	J3QR29;A0A0D9SEI3;B7ZVY7;A0A0D9SER5;A0A0D9SEN2;J3QR44;P21127-12;P21127-4;P21127-5;P21127-10;P21127-6;P21127-9;P21127-8;P21127-3;P21127-2;P21127;Q5QPR4;Q5QPR3;Q9UQ88-5;Q9UQ88-10;Q9UQ88-4;Q9UQ88-3;Q9UQ88-2;Q9UQ88;Q9UQ88-9	Cyclin-dependent kinase 11B;Cyclin-dependent kinase 11A	CDK11B;CDC2L1;CDK11A	10	8	11	7	5	8	19.5	748	0	18.905	0.83103	0.94985	1.1454	0.84242	0.86241	0.88335	0.68287	0.84023	1.1935	645620000	374590000	797310000
Q9NYV4-2;Q9NYV4;J3QSD7;Q9NYV4-3	Q9NYV4-2;Q9NYV4;J3QSD7;Q9NYV4-3	Cyclin-dependent kinase 12	CDK12	5	6	6	3	4	4	5.9	1481	0	11.469	0.78474	0.91841	1.0143	0.79708	0.90841	1.1256	0.66645	0.91519	1.4133	108470000	170100000	152710000
Q14004-2;Q14004;A0A087X209;Q9BVE2;Q96Q40-2;Q96Q40-4;Q96Q40-3;Q96Q40-5;Q96Q40;Q07002;Q07002-2;Q07002-3	Q14004-2;Q14004;A0A087X209	Cyclin-dependent kinase 13	CDK13	5	6	4	3	4	2	6.9	1452	0	60.999	0.92158	1.0602	1.0843	0.75292	0.84284	1.134	0.4598	0.85324	1.9725	182530000	158390000	166430000
A0A087WZU2;Q00536;Q00536-3;Q00536-2;H0YAZ9;E5RGN0;E7EUK8;O94921-3;O94921-2;O94921;H0YC36;E5RIY8;H0YBX5;E5RIU4;H0YC60;E5RJM2	A0A087WZU2;Q00536;Q00536-3;Q00536-2;H0YAZ9;E5RGN0;E7EUK8;O94921-3;O94921-2;O94921	Cyclin-dependent kinase 16;Cyclin-dependent kinase 14	CDK16;CDK14	3	3	2	2	2	1	9.2	448	0.0020224	1.9769	1.0316	0.81529	0.90474	0.78851	0.76747	1.0559	NaN	NaN	NaN	70600000	34009000	31120000
G3V5T9;P24941-2;P24941;E7ESI2;Q00526;K7ELV5;K7EJ83;G3V317	G3V5T9;P24941-2;P24941;E7ESI2	Cyclin-dependent kinase 2	CDK2	7	9	5	6	7	3	39.6	346	0	24.228	0.69311	0.75193	1.1306	0.56627	0.51247	0.86071	0.36879	0.80247	2.8912	558050000	617310000	192820000
O14519;F5GZF0;O14519-2;E9PKR4;O75956	O14519;F5GZF0;O14519-2	Cyclin-dependent kinase 2-associated protein 1	CDK2AP1	4	3	3	4	3	3	73	115	0	41.806	0.98394	1.0394	1.0253	0.81058	0.86921	0.96038	0.61616	0.90844	1.452	414800000	188480000	256120000
H0YKY0;H0YN33;Q9BW66-2;Q9BW66;Q9BW66-3	H0YKY0;H0YN33;Q9BW66-2;Q9BW66;Q9BW66-3	Cyclin-dependent kinase 2-interacting protein	CINP	1	1	0	1	1	0	16.8	113	0	22.651	NaN	NaN	NaN	0.96203	0.77647	0.82814	NaN	NaN	NaN	37956000	87366000	0
P11802;F8VYH9;F8VTV8;F8VWX7;F8W1L8;F8VYY1;Q96BE9;F8VXD2;F8VZZ0;F8VZ51;P11802-2;F8VZ13	P11802;F8VYH9;F8VTV8;F8VWX7;F8W1L8	Cyclin-dependent kinase 4	CDK4	9	10	6	8	9	5	45.5	303	0	54.675	0.97802	0.87568	0.93816	1.5423	1.5255	0.87034	1.1765	1.1411	1.0533	1064100000	1181600000	742690000
P42773	P42773	Cyclin-dependent kinase 4 inhibitor C	CDKN2C	1	3	2	1	3	2	20.2	168	0	29.364	NaN	NaN	NaN	0.57088	0.75551	1.3487	NaN	NaN	NaN	0	5331800	1700600
Q00534	Q00534	Cyclin-dependent kinase 6	CDK6	4	4	2	3	3	1	20.6	326	0	11.998	1.5689	1.785	1.2071	0.78629	0.36207	0.56383	NaN	NaN	NaN	119000000	222900000	30720000
P50613;D6REC6;D6R9G1;D6RAD4;D6RFL0;D6RGG9;D6RI01;D6R9Z2;D6RF14;D6RIG9;A0A0D9SFW9	P50613;D6REC6;D6R9G1;D6RAD4	Cyclin-dependent kinase 7	CDK7	4	2	2	4	2	2	18.2	346	0	7.9658	1.0025	0.94061	0.87036	0.65616	0.68657	1.0522	0.65588	0.88846	1.1792	593320000	290220000	170100000
P50750;P50750-2;X6RE90	P50750;P50750-2	Cyclin-dependent kinase 9	CDK9	4	3	3	3	2	2	12.6	372	0	13.897	0.78602	0.7682	1.1834	0.73469	0.70597	0.98392	0.65823	0.9997	1.6116	142850000	39337000	51185000
P38936	P38936	Cyclin-dependent kinase inhibitor 1	CDKN1A	3	3	3	3	3	3	23.2	164	0	12.566	0.98475	1.052	1.0395	2.2028	1.9287	0.91247	1.1539	1.3149	1.1795	405030000	248190000	418010000
J3QRG6;P42771;P42771-4;K7ES20;K7ENC6;A0A0A0MRI0;P42771-2;G3XAG3;P42771-3;P42772	J3QRG6;P42771;P42771-4;K7ES20;K7ENC6;A0A0A0MRI0;P42771-2	Cyclin-dependent kinase inhibitor 2A, isoforms 1/2/3	CDKN2A	3	3	3	3	3	3	29.7	138	0	15.375	0.56345	0.64148	1.0895	1.5296	2.7312	1.5866	1.604	1.4528	0.67909	138910000	141350000	109040000
Q5T179;P61024;Q9BZU3	Q5T179;P61024;Q9BZU3	Cyclin-dependent kinases regulatory subunit;Cyclin-dependent kinases regulatory subunit 1	CKS1B	1	1	2	1	1	2	38.8	67	0	9.015	1.27	0.91617	0.74543	0.65102	0.43961	0.71589	0.35533	0.68649	2.0065	132360000	368300000	192740000
Q00535;Q00535-2	Q00535;Q00535-2	Cyclin-dependent-like kinase 5	CDK5	13	12	12	12	11	11	45.5	292	0	51.206	0.72775	0.94346	1.3021	0.87537	1.1011	1.3694	0.94642	0.99829	0.95296	1477100000	1451900000	1597600000
O14976;O14976-2;A0A087X1U9;D6RAW3;D6RE78;H0Y8H5;D6RF16;D6RAQ7;D6RC24	O14976;O14976-2	Cyclin-G-associated kinase	GAK	15	17	11	15	17	11	19.4	1311	0	147.63	1.0388	0.98134	0.97326	1.2793	1.3008	0.98018	1.6528	1.2435	0.79499	2107300000	1837500000	1252600000
O75909;O75909-4;G3V5E1;O75909-1;G3V2Q3;O75909-2;G3V235	O75909;O75909-4;G3V5E1;O75909-1;G3V2Q3;O75909-2	Cyclin-K	CCNK	4	4	6	4	4	6	19.5	580	0	26.787	0.94596	0.90284	1.045	0.83427	0.77334	0.9932	0.51754	0.78949	1.4217	250610000	211840000	267740000
Q9UK58-4;Q9UK58-6;Q9UK58	Q9UK58-4;Q9UK58-6;Q9UK58	Cyclin-L1	CCNL1	1	0	1	1	0	1	6.5	232	0	9.9524	NaN	NaN	NaN	NaN	NaN	NaN	NaN	NaN	NaN	64730000	0	72486000
O60563;O60563-2	O60563	Cyclin-T1	CCNT1	1	1	1	1	1	1	7.3	726	0	14.638	NaN	NaN	NaN	NaN	NaN	NaN	NaN	NaN	NaN	34320000	18118000	62202000
Q8ND76-3;Q8ND76-2;Q8ND76;H7C0P7;Q8N7R7-3;Q8N7R7-2;Q8N7R7;Q5T2Q4	Q8ND76-3;Q8ND76-2;Q8ND76	Cyclin-Y	CCNY	4	4	3	4	4	3	19.2	287	0	39.969	1.3232	1.1616	0.87308	1.1804	0.9574	0.86198	1.3263	1.0896	0.72644	554780000	462890000	323350000
P0DN79;P35520;P35520-2;H7C2H4;H7C1W6;H7C2W0;C9JMA6	P0DN79;P35520;P35520-2	Cystathionine beta-synthase	CBS	10	11	12	10	11	12	35.6	551	0	161.6	1.9454	2.212	1.2241	0.69388	0.261	0.31834	0.15665	0.77609	4.3045	1113300000	809410000	1271800000
P04080	P04080	Cystatin-B	CSTB	8	7	8	8	7	8	89.8	98	0	224.43	1.0209	0.93845	0.88959	1.2807	1.82	1.3942	2.0756	1.3409	0.65056	20547000000	16945000000	22778000000
P01034	P01034	Cystatin-C	CST3	3	3	3	3	3	3	17.8	146	0	14.932	1.0249	0.76562	0.84377	1.2257	1.5686	1.319	1.5129	1.2259	0.72425	328200000	337710000	314320000
P21291;E9PS42;E9PP21;E9PND2;A0A087X134	P21291;E9PS42;E9PP21;E9PND2	Cysteine and glycine-rich protein 1	CSRP1	8	8	9	8	8	9	54.4	193	0	258.39	2.329	2.0568	0.90762	1.3717	0.51425	0.37013	0.52166	0.84469	1.5043	14109000000	8787200000	19241000000
Q16527;F8VQR7;F8VW96	Q16527;F8VQR7;F8VW96	Cysteine and glycine-rich protein 2	CSRP2	7	7	7	7	7	7	47.7	193	0	67.955	1.5172	1.5017	1.0412	0.96966	0.65722	0.69926	0.66198	0.86212	1.2138	1370300000	1757300000	2109400000
Q9UHD1-2;Q9UHD1;E9PHZ2;E9PPQ5;E9PIZ4;E9PSD5	Q9UHD1-2;Q9UHD1;E9PHZ2	Cysteine and histidine-rich domain-containing protein 1	CHORDC1	9	10	10	9	10	10	44.1	313	0	70.052	0.67954	0.90093	1.2909	0.68622	0.85264	1.1348	0.65989	0.93826	1.4001	1431800000	833240000	918000000
E9PJD7;Q6ZMK1-2;Q6ZMK1;E9PQ42	E9PJD7;Q6ZMK1-2;Q6ZMK1;E9PQ42	Cysteine and histidine-rich protein 1	CYHR1	2	3	1	2	3	1	12.1	404	0	7.972	0.86574	0.95106	1.0896	0.65859	0.69955	1.0888	NaN	NaN	NaN	97159000	160950000	32991000
Q9Y697-2;Q9Y697;Q9Y697-3;F2Z2E7;A2A2M1;F8WER8;H7C0I5;F8WB23;H0YGN5;Q8WV90	Q9Y697-2;Q9Y697;Q9Y697-3	Cysteine desulfurase, mitochondrial	NFS1	11	12	8	11	12	8	36	397	0	125.79	0.61001	0.72705	1.0319	0.87853	1.3255	1.6169	1.3877	1.0515	0.62857	996740000	1343500000	465330000
Q16878	Q16878	Cysteine dioxygenase type 1	CDO1	2	2	1	2	2	1	8.5	200	0.00079491	2.3414	0.94748	1.762	1.0594	1.6422	1.1702	0.40439	1.0226	1.0429	0.96971	251670000	235730000	66226000
Q9Y4P1-6;Q9Y4P1;Q9Y4P1-2;C9JQ72;C9JIK8;Q9Y4P1-3;Q9Y4P1-4;F2Z2K8;C9JVD5;C9J3C0;C9J1C1;H0Y2Y0;H7C2A6	Q9Y4P1-6;Q9Y4P1;Q9Y4P1-2;C9JQ72;C9JIK8;Q9Y4P1-3;Q9Y4P1-4	Cysteine protease ATG4B	ATG4B	2	5	3	2	5	3	20.5	380	0	73.092	1.1065	1.1209	0.97935	1.1486	1.1762	1.0774	1.4366	1.158	0.69806	199360000	583330000	443920000
Q9H1C7	Q9H1C7	Cysteine-rich and transmembrane domain-containing protein 1	CYSTM1	2	2	2	2	2	2	11.3	97	0	8.5748	0.47235	0.47531	1.038	1.3901	4.3693	3.1209	3.1174	1.1556	0.32174	97268000	152160000	183410000
Q9NZV1	Q9NZV1	Cysteine-rich motor neuron 1 protein;Processed cysteine-rich motor neuron 1 protein	CRIM1	1	2	1	1	2	1	1.9	1036	0	12.706	NaN	NaN	NaN	NaN	NaN	NaN	NaN	NaN	NaN	0	3439100	0
P50238;K4DIB9;H3BRQ4	P50238;K4DIB9;H3BRQ4	Cysteine-rich protein 1	CRIP1	2	2	2	2	2	2	20.8	77	0.0011013	2.173	1.0569	1.1041	0.93902	0.69514	0.70589	0.81599	0.60269	1.113	1.734	33379000	39026000	56878000
H0YFA4;P52943;P52943-2;H0YHD8	H0YFA4;P52943;P52943-2;H0YHD8	Cysteine-rich protein 2	CRIP2	4	4	4	4	4	4	30.2	192	0	291.33	1.6322	1.5018	0.84312	1.0953	0.75586	0.618	0.8232	1.1593	1.2978	2793700000	2780300000	2250700000
F8WBY3;Q96HD1;Q96HD1-2	F8WBY3;Q96HD1;Q96HD1-2	Cysteine-rich with EGF-like domain protein 1	CRELD1	1	1	1	1	1	1	16.8	101	0	91.451	NaN	NaN	NaN	0.8922	1.3886	1.5128	1.0566	0.94487	0.85296	55508000	111560000	103800000
A6PWM2;Q6UXH1-3;Q6UXH1-2;Q6UXH1-4;Q6UXH1;Q6UXH1-6;Q6UXH1-5	A6PWM2;Q6UXH1-3;Q6UXH1-2;Q6UXH1-4;Q6UXH1;Q6UXH1-6;Q6UXH1-5	Cysteine-rich with EGF-like domain protein 2	CRELD2	3	2	1	3	2	1	11.8	229	0	24.974	0.59857	0.77113	1.2174	0.65996	0.94281	1.3827	NaN	NaN	NaN	240900000	43228000	0
P49589-3;P49589;B4DKY1;P49589-2;E9PRS8;E9PLP0;C9JLN0	P49589-3;P49589;B4DKY1;P49589-2	Cysteine--tRNA ligase, cytoplasmic	CARS	35	34	30	35	34	30	46.7	831	0	323.31	1.4011	1.2911	0.93924	0.96944	0.76282	0.74837	0.83968	0.9497	1.1431	12910000000	10134000000	6348000000
P00156	P00156	Cytochrome b	MT-CYB	1	1	1	1	1	1	2.4	380	0.0082632	1.3194	0.61502	0.72988	1.2304	1.0439	1.4068	1.2692	1.2566	0.74326	0.54272	77622000	96393000	103480000
Q53TN4-3;Q53TN4	Q53TN4-3;Q53TN4	Cytochrome b reductase 1	CYBRD1	5	5	5	5	5	5	23.2	228	0	69.26	1.0258	0.88307	0.87499	1.0954	1.4702	1.2799	2.0468	1.3345	0.6832	890650000	920150000	973790000
P00167-2;P00167;P00167-3;J3KNC7	P00167-2;P00167;P00167-3	Cytochrome b5	CYB5A	5	7	6	5	7	6	77.6	98	0	42.71	0.86979	0.85835	0.9723	0.87018	0.9311	1.0373	0.83304	0.85879	0.93298	965360000	984400000	1143500000
O43169;H3BUX2;D6RFH4;J3QR91	O43169;H3BUX2;D6RFH4	Cytochrome b5 type B	CYB5B	6	6	7	1	1	1	67.8	146	0	58.427	1.1093	0.72044	0.92833	1.0222	1.1931	1.144	NaN	NaN	NaN	92220000	118430000	12725000
J3QS47;J3QRH5;J3KSL5;F5H757;P49447	J3QS47;J3QRH5;J3KSL5;F5H757;P49447	Cytochrome b561	CYB561	1	1	1	1	1	1	4.5	222	0.0020083	1.8212	NaN	NaN	NaN	0.88097	1.4318	1.4023	0.84936	1.092	1.2139	16241000	21408000	33574000
U3KQU4;O14569	U3KQU4;O14569	Cytochrome b561 domain-containing protein 2	CYB561D2	1	1	1	1	1	1	24	50	0	5.0533	0.83352	0.88788	1.0424	0.96673	1.1419	1.161	0.98892	0.87177	0.83426	88791000	155990000	154820000
P31930	P31930	Cytochrome b-c1 complex subunit 1, mitochondrial	UQCRC1	14	13	12	13	12	11	39.8	480	0	228.01	0.71072	0.71182	1.0032	0.90311	1.2438	1.4269	1.2267	0.96074	0.72364	6230700000	7056600000	5846400000
O14957	O14957	Cytochrome b-c1 complex subunit 10	UQCR11	1	1	1	1	1	1	21.4	56	0	7.7814	NaN	NaN	NaN	NaN	NaN	NaN	NaN	NaN	NaN	139050000	82778000	150020000
P22695;H3BRG4;H3BSJ9;H3BP04;H3BUE4;H3BUI9;A0A087WVZ4	P22695;H3BRG4;H3BSJ9	Cytochrome b-c1 complex subunit 2, mitochondrial	UQCRC2	18	20	20	18	20	20	53	453	0	323.31	0.6973	0.69673	1.0438	0.89573	1.2866	1.4507	1.2829	0.95099	0.71837	12396000000	19608000000	18214000000
A0A096LP55;P07919	A0A096LP55;P07919	Cytochrome b-c1 complex subunit 6, mitochondrial	UQCRH	0	1	1	0	1	1	28.6	91	0	43.814	NaN	NaN	NaN	NaN	NaN	NaN	NaN	NaN	NaN	0	47154000	80482000
P14927;B7Z2R2;P14927-2;E5RHG9	P14927;B7Z2R2;P14927-2;E5RHG9	Cytochrome b-c1 complex subunit 7	UQCRB	10	9	12	10	9	12	64.9	111	0	159.51	0.77157	0.74532	1.0013	0.91306	1.2131	1.3405	1.2267	0.94738	0.74932	3168800000	3021600000	2872000000
O14949	O14949	Cytochrome b-c1 complex subunit 8	UQCRQ	8	8	8	8	8	8	67.1	82	0	29.5	0.87312	0.79364	0.96249	0.91878	1.1964	1.2722	1.141	0.99555	0.74705	1433400000	1233700000	1472600000
Q9UDW1;Q9UDW1-2	Q9UDW1;Q9UDW1-2	Cytochrome b-c1 complex subunit 9	UQCR10	4	4	4	1	1	1	52.4	63	0	11.247	0.77661	0.76514	0.96749	0.90926	1.1699	1.2368	1.2672	1.0892	0.86788	928450000	1201400000	1636800000
P47985;P0C7P4	P47985;P0C7P4	Cytochrome b-c1 complex subunit Rieske, mitochondrial;Cytochrome b-c1 complex subunit 11;Putative cytochrome b-c1 complex subunit Rieske-like protein 1	UQCRFS1;UQCRFS1P1	14	14	13	14	14	13	54	274	0	173.73	0.83395	0.76722	0.96997	0.99408	1.1742	1.3124	1.1227	0.98344	0.84018	4121900000	4722600000	5662200000
C9JFR7;P99999;CON__P62894	C9JFR7;P99999	Cytochrome c	CYCS	9	8	9	9	8	9	60.4	101	0	182.96	0.87316	0.8521	0.94083	1.1708	1.3384	1.1144	1.3574	0.97042	0.67067	6035500000	6368000000	7241200000
C9JA07;Q9GZY4;C9J6J1	C9JA07;Q9GZY4;C9J6J1	Cytochrome c oxidase assembly factor 1 homolog	COA1	1	2	1	1	2	1	22.1	113	0.0020108	1.8491	NaN	NaN	NaN	NaN	NaN	NaN	NaN	NaN	NaN	2441000	4837500	4091500
Q9Y2R0;K7EPV0	Q9Y2R0;K7EPV0	Cytochrome c oxidase assembly factor 3 homolog, mitochondrial	COA3	1	5	5	1	5	5	38.7	106	0	8.3858	0.71895	0.77592	1.0315	0.94486	1.3761	1.2875	1.1297	0.91406	0.80563	31449000	1848600000	1639000000
X6R5Z6;Q5JTJ3-3;Q5JTJ3;Q5JTJ3-2	X6R5Z6;Q5JTJ3-3;Q5JTJ3;Q5JTJ3-2	Cytochrome c oxidase assembly factor 6 homolog	COA6	2	1	1	2	1	1	10.3	155	0	12.91	0.60797	0.65518	1.0535	NaN	NaN	NaN	1.1304	0.95501	0.83537	48086000	48420000	142870000
Q96BR5	Q96BR5	Cytochrome c oxidase assembly factor 7	COA7	2	0	1	2	0	1	9.5	231	0	4.3438	0.72483	0.64143	0.89446	NaN	NaN	NaN	NaN	NaN	NaN	81581000	0	28522000
Q9Y6N1;I3L4E7;B4DI26;Q9Y6N1-2	Q9Y6N1;I3L4E7;B4DI26;Q9Y6N1-2	Cytochrome c oxidase assembly protein COX11, mitochondrial	COX11	2	3	2	2	3	2	15.2	276	0	35.543	0.87165	0.82313	NaN	1.0078	1.3835	1.5018	1.4133	1.0288	0.71434	307130000	363430000	269300000
Q96I36	Q96I36	Cytochrome c oxidase assembly protein COX14	COX14	2	2	1	2	2	1	28.1	57	0.00032399	2.7231	0.89276	0.77477	0.91286	1.1483	1.5042	1.2552	NaN	NaN	NaN	19985000	19479000	9613500
Q7KZN9-2;Q7KZN9	Q7KZN9-2;Q7KZN9	Cytochrome c oxidase assembly protein COX15 homolog	COX15	4	2	2	4	2	2	14.2	388	0	18.076	0.77827	1.0198	1.2589	0.95099	0.81838	1.0177	0.55534	0.90409	1.4491	165140000	60326000	39303000
C9J8T6;Q14061	C9J8T6;Q14061	Cytochrome c oxidase copper chaperone	COX17	1	1	1	1	1	1	16.3	98	0	5.6931	NaN	NaN	NaN	NaN	NaN	NaN	NaN	NaN	NaN	8363000	10969000	14973000
Q5RI15;Q5RI15-2	Q5RI15;Q5RI15-2	Cytochrome c oxidase protein 20 homolog	COX20	5	6	5	5	6	5	59.3	118	0	166.63	0.71059	0.67061	1.0727	0.91814	1.2144	1.1835	0.8966	0.84565	0.80368	330330000	977150000	631310000
P00395	P00395	Cytochrome c oxidase subunit 1	MT-CO1	1	3	2	1	3	2	7.6	513	0	12.368	0.87425	0.6765	0.87004	1.1281	1.4613	1.4397	1.3324	0.84274	0.4988	35735000	128770000	189480000
P00403	P00403	Cytochrome c oxidase subunit 2	MT-CO2	7	8	7	7	8	7	35.2	227	0	176.53	0.79712	0.78239	1.0052	0.94303	1.1918	1.2533	1.2129	0.93922	0.74103	13472000000	15465000000	14629000000
P13073;H3BN72;H3BNV9;H3BPG0;Q86WV2;H3BNI5	P13073;H3BN72;H3BNV9;H3BPG0	Cytochrome c oxidase subunit 4 isoform 1, mitochondrial	COX4I1	15	15	13	15	15	13	60.4	169	0	102.37	0.73526	0.713	0.98658	1.0384	1.351	1.317	1.3253	0.97428	0.68568	8687300000	6480800000	4990000000
P20674;H3BNX8;H3BRM5;H3BV69;H3BRI0	P20674;H3BNX8;H3BRM5;H3BV69	Cytochrome c oxidase subunit 5A, mitochondrial	COX5A	8	9	9	8	9	9	58	150	0	226.96	0.8087	0.75296	0.95801	1.009	1.3745	1.2697	1.3386	0.97424	0.65674	4440400000	6849200000	6103600000
P10606	P10606	Cytochrome c oxidase subunit 5B, mitochondrial	COX5B	7	6	7	7	6	7	46.5	129	0	47.246	0.76678	0.78828	1.0242	0.96984	1.4027	1.3273	1.2788	0.90915	0.63872	2047800000	2192400000	2400100000
P12074	P12074	Cytochrome c oxidase subunit 6A1, mitochondrial	COX6A1	1	2	2	1	1	1	43.1	109	0	83.182	0.75194	0.77419	1.042	0.98925	1.1448	1.1132	1.1338	0.85223	0.72727	2820400000	2450500000	4235900000
P14854;K7EQD3	P14854	Cytochrome c oxidase subunit 6B1	COX6B1	6	5	7	6	5	7	62.8	86	0	6.1031	0.77132	0.79769	0.98612	1.0526	1.3248	1.222	1.2162	0.95278	0.76215	69964000	106840000	152170000
P09669	P09669	Cytochrome c oxidase subunit 6C	COX6C	9	10	8	9	10	8	76	75	0	33.633	0.7853	0.75081	1.003	0.97398	1.288	1.2046	1.3133	0.98387	0.70902	2511600000	2641100000	3065500000
P24310;K7ER11	P24310;K7ER11	Cytochrome c oxidase subunit 7A1, mitochondrial	COX7A1	2	2	2	2	2	2	29.1	79	0	9.3802	0.68253	0.54464	0.80672	0.78833	1.4564	1.8553	1.8319	1.1797	0.62722	162980000	360810000	448640000
H0UI06;P14406;D6RIE3;D6RGV5;D6R9C3	H0UI06;P14406;D6RIE3;D6RGV5;D6R9C3	Cytochrome c oxidase subunit 7A2, mitochondrial	COX7A2	4	4	4	4	4	4	42.6	115	0	88.626	0.82741	0.73363	1.0055	0.91501	1.1907	1.1951	1.2816	0.96248	0.67949	2219600000	2553900000	2524300000
O14548;E5RJZ1;H0YBD2	O14548;E5RJZ1;H0YBD2	Cytochrome c oxidase subunit 7A-related protein, mitochondrial	COX7A2L	3	3	3	3	3	3	48.2	114	0	130.29	0.81031	0.77851	0.91194	1.1958	1.1901	1.077	1.2415	1.1167	0.76871	235590000	444730000	530810000
D6R9Z7;P15954	D6R9Z7;P15954	Cytochrome c oxidase subunit 7C, mitochondrial	COX7C	2	1	2	2	1	2	32.1	56	0.0001645	3.0783	0.74889	0.74693	1.136	0.90588	1.147	1.1532	1.2541	1.0149	0.69781	64299000	36412000	97352000
O00483	O00483	Cytochrome c oxidase subunit NDUFA4	NDUFA4	5	5	5	5	5	5	55.6	81	0	7.6202	0.82282	0.84972	1.025	0.98997	1.1464	1.1723	1.139	0.92613	0.77216	1755400000	1949700000	1772900000
P08574	P08574	Cytochrome c1, heme protein, mitochondrial	CYC1	10	11	12	10	11	12	36	325	0	89.28	0.7956	0.7898	0.99942	0.9483	1.198	1.4149	1.2072	0.93198	0.72682	7865900000	5757100000	7472600000
P53701	P53701	Cytochrome c-type heme lyase	HCCS	6	4	2	6	4	2	36.9	268	0	15.857	1.0563	0.87157	0.85144	1.0938	1.1229	1.169	1.0634	0.96658	0.8958	353290000	202820000	111900000
Q16678;A0A087WW26;A0A087WUQ7	Q16678	Cytochrome P450 1B1	CYP1B1	13	14	12	13	14	12	38.9	543	0	132.27	1.1742	0.81383	0.71287	1.4102	1.0147	0.74094	1.1485	0.93106	0.65857	2587700000	5710800000	3696600000
E9PHG5;Q6UW02;Q6UW02-2;F8WBE2;C9J8K7;Q8WZ13	E9PHG5;Q6UW02;Q6UW02-2;F8WBE2;C9J8K7	Cytochrome P450 20A1	CYP20A1	8	8	8	8	8	8	25.3	470	0	27.821	0.8257	0.89419	1.1456	0.78574	0.80578	1.0118	0.69867	0.88046	1.285	1165800000	715220000	659760000
Q7Z449;Q7Z449-2	Q7Z449;Q7Z449-2	Cytochrome P450 2U1	CYP2U1	1	1	2	1	1	2	5.9	544	0	6.6536	NaN	NaN	NaN	NaN	NaN	NaN	0.79083	0.66726	0.80482	0	16353000	60803000
Q8WWM9;K7EMC7;K7EIM9	Q8WWM9;K7EMC7;K7EIM9	Cytoglobin	CYGB	4	4	4	4	4	4	52.1	190	0	149.74	0.83806	0.84135	0.84268	1.0572	1.7599	1.683	2.1425	1.2831	0.56448	88413000	275580000	294090000
O43739-2;O43739	O43739-2;O43739	Cytohesin-3	CYTH3	5	4	5	2	1	3	17	399	0	46.442	0.92699	1.1467	1.0814	1.1365	0.99183	0.85868	0.88532	1.0219	0.98262	288670000	366090000	521390000
Q8IUI8-2;Q8IUI8;J3KST8	Q8IUI8-2;Q8IUI8	Cytokine receptor-like factor 3	CRLF3	4	2	1	4	2	1	13.9	438	0	17.462	0.89848	0.93897	1.2376	0.73258	0.94604	1.5217	NaN	NaN	NaN	442560000	192270000	78813000
P21399;F5H2R8;F5H143;F5H3Z7;E9PEF1;O00408-5;O00408-4;O00408-3;O00408	P21399	Cytoplasmic aconitate hydratase	ACO1	38	36	37	38	36	37	50.8	889	0	323.31	0.82042	1.0308	1.2035	1.1963	1.5503	1.2186	1.3512	1.0628	0.80332	17128000000	14985000000	15612000000
Q14204;H0YJ21	Q14204	Cytoplasmic dynein 1 heavy chain 1	DYNC1H1	281	294	292	281	294	292	63.6	4646	0	323.31	0.74403	0.7807	1.0226	0.96235	1.3072	1.4315	1.1107	0.9984	0.86441	202070000000	258680000000	283500000000
Q13409-3;Q13409-2;Q13409-6;Q13409-7;Q13409;Q13409-5;E7EQL5;E7EV09;E7EQU2;E7ESD3;E7EMU4;E7ETL8;E7ET01;E9PGG1;E7EUM4;E7ERR6;E7ERH4;E7EU01;E5RFE1;C9J3E7;E5RJ75	Q13409-3;Q13409-2;Q13409-6;Q13409-7;Q13409;Q13409-5;E7EQL5;E7EV09;E7EQU2;E7ESD3;E7EMU4	Cytoplasmic dynein 1 intermediate chain 2	DYNC1I2	24	24	23	23	23	22	42.5	612	0	323.31	0.96527	0.97606	0.9939	0.97351	1.022	1.0682	1.0886	1.0753	0.90225	5225700000	5682700000	5023100000
Q9Y6G9;E9PHI6;C9JGM7;C9JLW1	Q9Y6G9;E9PHI6	Cytoplasmic dynein 1 light intermediate chain 1	DYNC1LI1	17	15	14	17	15	14	47	523	0	148.98	1.0463	1.1207	1.0783	1.0316	1.0203	0.9927	0.97257	1.0264	0.98488	3229900000	3162100000	3160600000
O43237;O43237-2;J3KRI4;B4E2E0;J3KRZ2;J3KSD2;H3BUM4	O43237;O43237-2	Cytoplasmic dynein 1 light intermediate chain 2	DYNC1LI2	19	19	19	19	19	19	54.9	492	0	309.61	1.2525	1.1221	0.94191	1.0382	0.83702	0.87682	0.86281	1.0388	1.2649	6415800000	6240400000	8719700000
Q8NCM8;Q8NCM8-2;Q8NCM8-3;H0YDE0;H0YEX1	Q8NCM8;Q8NCM8-2	Cytoplasmic dynein 2 heavy chain 1	DYNC2H1	18	27	39	18	27	39	12.6	4307	0	110.19	1.2366	0.99509	0.77083	1.1562	1.1825	0.98478	1.397	1.1052	0.77121	508660000	1175400000	1227000000
E5RJK4;E5RFM8;Q8TCX1-5;Q8TCX1-4;Q8TCX1-3;Q8TCX1;Q8TCX1-2	E5RJK4;E5RFM8;Q8TCX1-5;Q8TCX1-4;Q8TCX1-3;Q8TCX1;Q8TCX1-2	Cytoplasmic dynein 2 light intermediate chain 1	DYNC2LI1	1	1	1	1	1	1	20.8	72	0	5.7602	NaN	NaN	NaN	NaN	NaN	NaN	NaN	NaN	NaN	10773000	12670000	9292700
Q7L576;A0A0G2JR96;A0A0G2JQT1;Q7L576-2;Q7L576-3;A0A0G2JQH3;A0A087WVZ5;H0YL50;A0A0G2JRX2;A0A087WU52;A0A0G2JRV9;A0A087WWL1	Q7L576;A0A0G2JR96;A0A0G2JQT1;Q7L576-2	Cytoplasmic FMR1-interacting protein 1	CYFIP1	42	46	46	22	25	24	40.9	1253	0	323.31	1.0975	1.0355	0.94314	0.97327	0.9478	0.95537	1.0705	1.0814	0.99242	11130000000	13379000000	13181000000
E7EVJ5;Q96F07-2;Q96F07;H7C229;E7EW33;A0A087WWZ1;A0A087WVE1;A0A087WTQ3;A0A087X0D6;A0A087WV63;A0A0G2JRF5;A0A087WWY5;A0A087WZL7	E7EVJ5;Q96F07-2;Q96F07;H7C229;E7EW33	Cytoplasmic FMR1-interacting protein 2	CYFIP2	23	23	25	3	2	3	21.4	1227	0	17.106	0.91781	0.90371	0.90262	1.019	0.98779	0.99937	0.84783	1.0306	1.0174	321590000	438980000	661320000
P16333;P16333-2;C9JAB9;C9JVV5;C9J869;H7C5C7;C9K098;C9J0K5;E7ERP6;E9PEE2	P16333;P16333-2;C9JAB9;C9JVV5;C9J869	Cytoplasmic protein NCK1	NCK1	8	6	2	7	6	2	34.7	377	0	25.964	1.1724	1.2243	1.1398	1.1416	0.79205	0.71291	0.6631	1.5835	2.242	552930000	542290000	251030000
O43639;E7EPF5	O43639;E7EPF5	Cytoplasmic protein NCK2	NCK2	3	0	0	2	0	0	7.4	380	0.00095253	2.313	0.94306	1.5933	1.8086	NaN	NaN	NaN	NaN	NaN	NaN	142580000	0	0
H3BSW6;Q2VPK5-3;Q2VPK5-5;Q2VPK5	H3BSW6;Q2VPK5-3;Q2VPK5-5;Q2VPK5	Cytoplasmic tRNA 2-thiolation protein 2	CTU2	2	0	0	2	0	0	4.9	586	0	5.9099	1.6816	2.0872	1.1376	NaN	NaN	NaN	NaN	NaN	NaN	96888000	0	0
Q07065;H3BUW6;H3BRM1;Q96K21-3	Q07065	Cytoskeleton-associated protein 4	CKAP4	46	49	50	45	48	49	80.7	602	0	323.31	0.88314	0.93141	1.0862	0.87968	0.97651	0.95762	1.0354	0.85617	0.80931	117760000000	121160000000	132970000000
Q14008-2;Q14008;Q14008-3;H0YDX5;E9PQH5;H0YCF6;H0YEK7	Q14008-2;Q14008;Q14008-3	Cytoskeleton-associated protein 5	CKAP5	46	53	53	46	53	53	37.1	1972	0	303.05	1.0384	1.0785	1.0792	1.0286	1.023	0.94385	0.80715	0.98743	1.2306	8066400000	7905200000	7476700000
P28838-2;P28838;H0Y9Q1;H0Y983	P28838-2;P28838	Cytosol aminopeptidase	LAP3	22	26	27	22	26	27	59.2	488	0	291.32	0.9967	0.89732	0.91529	1.181	1.3696	1.1926	1.4346	1.0994	0.68861	8208900000	10641000000	11888000000
O75891;O75891-3;O75891-2;O75891-4;C9IZ36;C9JY00;C9JYZ6	O75891;O75891-3;O75891-2;O75891-4	Cytosolic 10-formyltetrahydrofolate dehydrogenase	ALDH1L1	8	8	8	3	3	3	6.8	902	0	41.826	1.57	1.3193	0.83179	0.85329	0.78299	0.93444	1.4348	0.92227	0.73991	770800000	636500000	988130000
X6RM59;Q9H0P0-3;Q9H0P0-2;Q9H0P0-1;Q9H0P0	X6RM59;Q9H0P0-3;Q9H0P0-2;Q9H0P0-1;Q9H0P0	Cytosolic 5-nucleotidase 3A	NT5C3A	2	1	1	2	1	1	9.4	331	0	9.0068	1.3857	1.9008	1.301	NaN	NaN	NaN	0.86655	1.0311	1.0904	194480000	74732000	117040000
O00154-6;O00154-4;O00154-7;O00154;O00154-5;K7EKP8;O00154-2;O00154-3;Q6ZUV0	O00154-6;O00154-4;O00154-7;O00154;O00154-5;K7EKP8;O00154-2;O00154-3	Cytosolic acyl coenzyme A thioester hydrolase	ACOT7	12	12	10	12	12	10	48.6	329	0	84.333	0.70669	0.85236	1.2024	1.2143	1.6188	1.318	1.4713	1.0131	0.68237	7943900000	6400800000	6257900000
Q9Y5Y2;H3BNF0;H3BRK5;H3BMW1;H3BQR2;H3BNS4;B7Z6P0;H3BRE1	Q9Y5Y2;H3BNF0;H3BRK5;H3BMW1;H3BQR2;H3BNS4	Cytosolic Fe-S cluster assembly factor NUBP2	NUBP2	5	5	5	5	5	5	35.8	271	0	43.427	1.1092	1.1993	1.0349	0.9022	0.86961	0.95395	0.76082	1.0532	1.3869	558740000	975420000	1261200000
Q96KP4;Q96KP4-2;J3QKT2;J3KSV5;A0A087WYZ1;J3QR27;J3QLU1;J3QKQ0;J3QRD0;J3QL02;J3QQN6;A0A087WVS2;J3QRA8;J3KSS4;J3KRD5;J3QRP4	Q96KP4;Q96KP4-2	Cytosolic non-specific dipeptidase	CNDP2	22	23	22	20	20	19	67.8	475	0	321.57	0.93747	0.92015	1.0381	1.0083	1.2468	1.2519	1.2482	1.0725	0.80735	8555700000	7054200000	6829200000
P47712	P47712	Cytosolic phospholipase A2;Phospholipase A2;Lysophospholipase	PLA2G4A	3	4	2	3	4	2	14.2	749	0	24.113	0.45146	0.44537	0.85072	0.81532	2.0215	2.3701	2.7338	0.97473	0.34846	156800000	201270000	92354000
P49902;P49902-2;Q5JUV4;Q5JUV3;Q5JUV6;H0YHR8;S4R3E7;S4R3A6	P49902;P49902-2;Q5JUV4	Cytosolic purine 5-nucleotidase	NT5C2	17	14	14	16	13	13	44.4	561	0	215.1	1.5254	1.2335	0.7719	1.1238	1.0165	0.84153	1.2705	1.1275	0.86039	3706700000	2365500000	2437500000
Q69YQ0-2;Q69YQ0;F8WAN1;C9J8U1;C9JLY8	Q69YQ0-2;Q69YQ0;F8WAN1;C9J8U1	Cytospin-A	SPECC1L;SPECC1L-ADORA2A	14	14	15	13	13	14	23.7	1078	0	131.72	1.4766	1.3738	0.9474	0.93508	0.6341	0.67501	0.67618	1.0381	1.5669	1089900000	1364700000	1303300000
O43175;Q5SZU1	O43175;Q5SZU1	D-3-phosphoglycerate dehydrogenase	PHGDH	17	17	18	17	17	18	46.5	533	0	276.08	1.9419	1.8916	0.99289	0.64162	0.26872	0.4308	0.25334	0.85255	3.0049	10618000000	11035000000	9278800000
K7EQ02;K7EQ55;K7EK33;Q96EP5-2;Q96EP5	K7EQ02;K7EQ55;K7EK33;Q96EP5-2;Q96EP5	DAZ-associated protein 1	DAZAP1	4	3	3	4	3	3	15	327	0	36.134	0.81289	0.90231	1.1002	0.88999	0.78277	1.0304	0.5897	0.81517	0.92479	985030000	1063200000	2289900000
C9K0G7;E9PCG9;Q02338;H7C2W1;A0A0U1RVH8;C9JM78;C9JQ90;A0A0G2JRX6	C9K0G7;E9PCG9;Q02338;H7C2W1;A0A0U1RVH8;C9JM78;C9JQ90;A0A0G2JRX6	D-beta-hydroxybutyrate dehydrogenase, mitochondrial	BDH1	2	2	2	2	2	2	15.7	166	0.00048395	2.6449	0.49988	0.54452	0.98769	NaN	NaN	NaN	2.8465	1.1832	0.41382	158630000	33689000	126330000
Q6UVY6;Q6UVY6-2;A6PVS1	Q6UVY6;Q6UVY6-2	DBH-like monooxygenase protein 1	MOXD1	16	14	17	16	14	17	38.2	613	0	191.75	1.7179	1.3765	0.73774	1.0515	0.71078	0.6489	1.0149	1.2468	1.2028	7068800000	6471200000	6415700000
Q5BKZ1;A0A0A0MRN4;Q5BKZ1-3;Q5BKZ1-2;E2QRN4	Q5BKZ1;A0A0A0MRN4;Q5BKZ1-3	DBIRD complex subunit ZNF326	ZNF326	13	16	14	13	16	14	34.4	582	0	134.12	1.1501	1.0648	0.93949	0.71968	0.69627	0.92666	0.67639	1.0267	1.4332	2321000000	1385700000	1635300000
Q9UKG1;C9JAB0;C9K0C4	Q9UKG1	DCC-interacting protein 13-alpha	APPL1	17	16	17	16	15	16	34.1	709	0	176.44	1.286	1.2035	0.96875	0.93266	0.84158	0.8531	1.0445	1.1335	1.1852	1839400000	1617100000	1366200000
Q8NEU8;Q8NEU8-3;Q8NEU8-2;F8VXB0;H0YH86;F8VWV2;F8VS86;F8VR68;F8W124	Q8NEU8;Q8NEU8-3;Q8NEU8-2	DCC-interacting protein 13-beta	APPL2	21	22	23	20	21	22	62.2	664	0	323.31	1.7201	1.2529	0.76878	1.1814	0.95659	0.7414	1.3877	1.2987	0.93329	6580900000	7193100000	7698700000
Q96GG9;C9JVE2;C9JRU6;C9J0B2;C9JUW4;C9J8R4;F8WC32;C9JRE2;C9JAV2;H7C216;Q6PH85-2;Q6PH85	Q96GG9;C9JVE2	DCN1-like protein 1;DCN1-like protein	DCUN1D1	11	6	8	11	6	8	35.1	259	0	114.77	1.3047	1.2167	0.95536	1.0621	0.88754	0.80602	0.92888	1.0117	1.1577	1410900000	972550000	682350000
Q8IWE4	Q8IWE4	DCN1-like protein 3	DCUN1D3	2	3	0	2	3	0	9.5	304	0	8.8654	1.2445	1.0663	0.84343	1.0157	0.7904	0.73893	NaN	NaN	NaN	85226000	165530000	0
H0YCN4;Q9BTE7;J3QQL8;E9PQV9;E9PM04	H0YCN4;Q9BTE7	DCN1-like protein;DCN1-like protein 5	DCUN1D5	3	1	2	3	1	2	15.9	195	0	4.4853	1.2534	1.2295	0.99341	NaN	NaN	NaN	0.25159	0.93025	4.0064	70130000	20981000	39870000
Q9H773;H3BSA6	Q9H773	dCTP pyrophosphatase 1	DCTPP1	3	4	5	3	4	5	32.4	170	0	9.7567	0.81221	1.0249	1.3311	0.96675	0.80984	0.86509	0.59506	0.85876	1.3815	184570000	290750000	551030000
A0A087WT20;Q9NV06;E5RHM4;B3KME9;Q9NV06-2	A0A087WT20;Q9NV06;E5RHM4;B3KME9;Q9NV06-2	DDB1- and CUL4-associated factor 13	DCAF13	1	0	1	1	0	1	3.4	597	0.0048588	1.5054	1.2807	1.0635	0.83451	NaN	NaN	NaN	0.688	1.4003	1.9389	13830000	0	165530000
Q9NXF7	Q9NXF7	DDB1- and CUL4-associated factor 16	DCAF16	2	1	2	2	1	2	12.5	216	0	15.332	NaN	NaN	NaN	NaN	NaN	NaN	1.0447	1.1523	1.0533	85207000	91442000	85365000
Q58WW2;Q58WW2-2;Q58WW2-4;Q58WW2-3;F2Z305	Q58WW2;Q58WW2-2;Q58WW2-4;Q58WW2-3	DDB1- and CUL4-associated factor 6	DCAF6	3	2	3	3	2	3	5.8	860	0	26.176	1.1462	1.0241	0.91433	1.0917	0.89421	0.7082	1.0375	1.162	1.2355	230960000	177010000	167970000
P61962;A0A087WWI6	P61962;A0A087WWI6	DDB1- and CUL4-associated factor 7	DCAF7	4	1	2	4	1	2	21.9	342	0	15.478	0.79192	1.1088	1.0639	NaN	NaN	NaN	0.71056	1.5563	2.1254	495350000	37025000	106000000
G3V3G9;Q5TAQ9;V9GY54;Q5TAQ9-2;Q5TAQ8;V9GZ39;V9GYZ9;V9GYQ9	G3V3G9;Q5TAQ9;V9GY54;Q5TAQ9-2	DDB1- and CUL4-associated factor 8	DCAF8	5	6	7	5	6	7	12.3	751	0	25.8	1.1074	1.1499	0.92581	0.96275	1.0501	0.94884	1.1727	1.2457	1.0748	687740000	740120000	1069500000
P30046;J3KQ18;B5MC82;P30046-2;A6NHG4;H7C342	P30046;J3KQ18;B5MC82;P30046-2;A6NHG4	D-dopachrome decarboxylase;D-dopachrome decarboxylase-like protein	DDT;DDTL	6	7	6	6	7	6	50	118	0	95.458	1.2552	1.0614	0.85877	1.1167	1.1659	1.0068	1.2043	1.2549	0.99974	4599200000	5039700000	5730800000
Q96HY6;A0A0A0MRX2;Q96HY6-2	Q96HY6;A0A0A0MRX2;Q96HY6-2	DDRGK domain-containing protein 1	DDRGK1	10	11	10	10	11	10	48.1	314	0	187.58	0.9138	0.91386	0.96254	1.0021	0.8565	0.93476	0.85995	0.92199	1.1127	2549000000	1417000000	2583500000
Q9UER7-3;Q9UER7;Q9UER7-5;Q9UER7-4;Q9UER7-2	Q9UER7-3;Q9UER7;Q9UER7-5;Q9UER7-4;Q9UER7-2	Death domain-associated protein 6	DAXX	1	1	2	1	1	2	7.2	665	0	47.407	NaN	NaN	NaN	NaN	NaN	NaN	1.4229	0.8139	0.53842	154480000	118440000	90309000
P78560;F8VV49;F5H7C2;F8VVY5;P78560-2	P78560	Death domain-containing protein CRADD	CRADD	5	5	5	5	5	5	35.7	199	0	55.828	1.7301	1.238	0.80361	1.1747	0.99823	0.89651	1.5075	1.4169	0.96048	286960000	208350000	282030000
P51397;B4DQ75	P51397	Death-associated protein 1	DAP	1	3	3	1	3	3	40.2	102	0	18.494	1.253	1.2073	0.96538	0.96384	0.76616	0.75913	0.80925	1.1348	1.293	14891000	125590000	179860000
A0A0A6YYK9;Q9UIK4;Q9UIK4-2	A0A0A6YYK9;Q9UIK4;Q9UIK4-2	Death-associated protein kinase 2	DAPK2	1	2	2	1	2	2	6.1	488	0	5.7645	NaN	NaN	NaN	0.61306	0.38756	0.68446	0.62084	1.504	2.3262	34875000	89913000	81483000
O43293;M0QYW5;M0R0D0;O43293-2	O43293;M0QYW5;M0R0D0;O43293-2	Death-associated protein kinase 3	DAPK3	2	3	2	2	3	2	10.4	454	0	15.418	1.1288	1.4852	2.2346	0.77135	0.59904	0.81618	0.41196	0.81896	1.953	684810000	354020000	610160000
Q9BTC0;Q9BTC0-1;Q9BTC0-2;Q9BTC0-3	Q9BTC0;Q9BTC0-1	Death-inducer obliterator 1	DIDO1	9	7	8	9	7	8	8.5	2240	0	40.43	0.68204	0.76218	0.96138	0.8389	0.92428	1.0673	0.7523	0.71933	1.2496	209640000	186430000	206570000
Q86YH6;Q86YH6-2	Q86YH6;Q86YH6-2	Decaprenyl-diphosphate synthase subunit 2	PDSS2	2	1	1	2	1	1	5.3	399	0	8.4554	NaN	NaN	NaN	NaN	NaN	NaN	NaN	NaN	NaN	53144000	42430000	36534000
P07585;F8VXZ8;F8VUF6;F8VWU0;P07585-2;H0YIH3;F8VNV6;P07585-3;F8VX58;P07585-4	P07585;F8VXZ8;F8VUF6;F8VWU0;P07585-2	Decorin	DCN	8	8	8	7	8	7	27.6	359	0	29.008	0.96495	0.95242	1.0116	0.98585	1.3866	1.5535	3.3005	1.1112	0.45767	906210000	753500000	630990000
Q14185	Q14185	Dedicator of cytokinesis protein 1	DOCK1	34	34	35	1	1	1	31.1	1865	0	263.6	1.0744	1.0315	0.96034	1.0023	0.95733	0.91799	1.0619	1.1188	1.105	3258800000	2935200000	3788900000
Q96BY6;Q96BY6-3;Q96BY6-2;F8WE73;H0YFC5;H7C0I3;F8WB48;Q5JUD8;H0Y3S1	Q96BY6;Q96BY6-3	Dedicator of cytokinesis protein 10	DOCK10	15	18	16	13	16	14	13.4	2186	0	66.861	1.1744	1.1037	0.98413	0.88489	0.70112	0.75908	0.57275	1.088	1.8564	678920000	1003200000	843360000
A6NIW2;Q5JSL3;A0A0J9YW64	A6NIW2;Q5JSL3;A0A0J9YW64	Dedicator of cytokinesis protein 11	DOCK11	20	26	20	18	24	18	19.5	2077	0	85.377	1.2412	1.047	0.89599	0.91189	0.96121	0.99615	0.85166	1.0576	1.1011	1139800000	1759100000	1165100000
Q9H7D0;H0Y7N4;Q9H7D0-2;H0YB14	Q9H7D0	Dedicator of cytokinesis protein 5	DOCK5	31	32	34	30	31	33	28	1870	0	188	1.1056	0.99025	0.91148	1.2256	1.2986	0.98327	1.352	1.2072	0.84988	3084500000	3415300000	3535100000
Q96HP0;K7ESB7	Q96HP0;K7ESB7	Dedicator of cytokinesis protein 6	DOCK6	5	7	6	2	3	3	3.8	2047	0	8.0419	1.1576	1.0741	1.0559	0.974	0.92135	0.80007	0.8771	0.99619	1.3271	26095000	44737000	135000000
H0Y7L2;Q96N67-4;Q96N67-2;Q96N67-3;Q96N67-5;Q96N67-6;Q96N67;A0A0C4DGY6;Q96N67-7;A0A0U1RRC1;A0A0U1RQJ5;A0A0U1RR97;A0A0U1RQT6;A0A0U1RQG7;K7EP51	H0Y7L2;Q96N67-4;Q96N67-2;Q96N67-3;Q96N67-5;Q96N67-6;Q96N67	Dedicator of cytokinesis protein 7	DOCK7	51	55	54	45	48	48	36.8	2129	0	323.31	1.0302	1.0284	1.0047	0.96607	1.1353	1.097	1.1243	1.0823	0.99594	5541600000	6061900000	6141500000
A0A088AWN3;A0A0A0MSY4;A0A0A0MRA7;Q9BZ29-3;Q9BZ29-5;Q9BZ29;Q9BZ29-4;A0A0A0MT38;Q9BZ29-6;A0A0D9SFH5	A0A088AWN3;A0A0A0MSY4;A0A0A0MRA7;Q9BZ29-3;Q9BZ29-5;Q9BZ29;Q9BZ29-4;A0A0A0MT38;Q9BZ29-6;A0A0D9SFH5	Dedicator of cytokinesis protein 9	DOCK9	3	2	2	2	1	1	2.1	2079	0	4.6712	0.89596	1.1748	1.2771	NaN	NaN	NaN	NaN	NaN	NaN	111970000	0	17209000
Q5T0A6;Q86SQ9-3;Q86SQ9-4;Q86SQ9;Q86SQ9-2	Q5T0A6;Q86SQ9-3;Q86SQ9-4;Q86SQ9;Q86SQ9-2	Dehydrodolichyl diphosphate synthase	DHDDS	1	1	1	1	1	1	7.1	169	0	3.9715	NaN	NaN	NaN	0.93018	1.0426	1.1329	NaN	NaN	NaN	22390000	65189000	34527000
Q96LJ7;H0YNC2	Q96LJ7;H0YNC2	Dehydrogenase/reductase SDR family member 1	DHRS1	6	6	5	6	6	5	24	313	0	53.109	1.3851	1.0982	0.74807	1.4595	1.3404	0.8967	1.8511	1.1376	0.63156	557280000	522380000	521930000
Q9BTZ2;Q9BTZ2-8;Q9BTZ2-4;Q9BTZ2-5;H0YN69;D3YTE6;Q6PKH6;Q6PKH6-2;H0YKN3;A0A087WSZ6;F5GWZ1;Q9BTZ2-7;Q9BTZ2-2;H0YLE1;A0A087WXI8;Q9BTZ2-3;P0CG22;F6TD35;E9PFL3	Q9BTZ2;Q9BTZ2-8;Q9BTZ2-4;Q9BTZ2-5;H0YN69;D3YTE6;Q6PKH6;Q6PKH6-2	Dehydrogenase/reductase SDR family member 4;Dehydrogenase/reductase SDR family member 4-like 2	DHRS4;DHRS4L2	10	11	12	10	11	12	40.3	278	0	44.486	1.0143	1.0167	0.94206	0.95344	1.0158	1.1059	1.055	1.0109	0.98709	1074900000	1480700000	1173900000
Q9Y394;A0A087X0Z7;H0YJ66;Q9Y394-2;H0YJE4;H0YJR8;G3V5J0	Q9Y394;A0A087X0Z7;H0YJ66;Q9Y394-2;H0YJE4	Dehydrogenase/reductase SDR family member 7	DHRS7	13	11	9	13	11	9	45.1	339	0	126.75	0.53034	0.62693	1.111	1.2134	2.3891	1.962	1.9347	1.0371	0.51206	3595600000	3746600000	3048500000
A0A0C4DGQ8;Q6IAN0;J3KRS1;J3QKT1;J3QLJ8;J3QLK1	A0A0C4DGQ8;Q6IAN0;J3KRS1	Dehydrogenase/reductase SDR family member 7B	DHRS7B	13	12	13	13	12	13	48.4	310	0	80.452	1.0042	0.82855	0.87138	1.2748	1.3872	1.1194	1.5479	1.0161	0.6553	2305900000	2141100000	2332600000
Q8N5I4;C9JB06;H7C613;C9JRH1;H7C5T6	Q8N5I4;C9JB06	Dehydrogenase/reductase SDR family member on chromosome X	DHRSX	10	7	8	10	7	8	33.6	330	0	65.484	0.9199	0.7845	0.98781	0.96337	1.231	1.3753	1.2802	1.0353	0.81423	1284300000	1101900000	1721000000
Q8NDZ4;E7ET39;C9JY09;Q8NDZ4-2	Q8NDZ4;E7ET39;C9JY09;Q8NDZ4-2	Deleted in autism protein 1	C3orf58	2	2	1	2	2	1	5.3	430	0.00016289	2.8395	0.54966	0.80342	1.3799	0.6368	1.0685	1.7749	NaN	NaN	NaN	131150000	100840000	34015000
H0YEN6;E9PS18;E9PLS9;O76062	H0YEN6;E9PS18;E9PLS9;O76062	Delta(14)-sterol reductase	TM7SF2	1	0	0	1	0	0	6.2	208	0.00079618	2.3775	0.36192	0.57033	1.2344	NaN	NaN	NaN	NaN	NaN	NaN	91168000	0	0
Q3LIE7;Q15392-2;Q15392;H7C4B7	Q3LIE7;Q15392-2;Q15392	Delta(24)-sterol reductase	Nbla03646;DHCR24	14	12	14	14	12	14	39.3	427	0	239.27	0.41771	0.64314	1.4788	0.60752	1.4916	2.5863	1.1753	0.8278	0.67467	6350100000	7171400000	6748300000
Q13011;M0R248;M0QZW4	Q13011;M0R248	Delta(3,5)-Delta(2,4)-dienoyl-CoA isomerase, mitochondrial	ECH1	13	12	14	8	7	9	57.9	328	0	251.26	0.95989	0.96277	0.98651	0.76789	0.9041	1.1363	0.94486	0.85202	0.92065	7194400000	3866900000	4962300000
P30038;P30038-2;P30038-3;Q5TF55	P30038;P30038-2;P30038-3	Delta-1-pyrroline-5-carboxylate dehydrogenase, mitochondrial	ALDH4A1	17	16	16	17	16	16	43.5	563	0	270.83	0.5936	0.6883	1.1673	0.97259	2.0657	2.2308	2.0481	0.97615	0.53166	4166500000	3533000000	3430000000
P54886-2;P54886	P54886-2;P54886	Delta-1-pyrroline-5-carboxylate synthase;Glutamate 5-kinase;Gamma-glutamyl phosphate reductase	ALDH18A1	37	36	38	37	36	38	50.6	793	0	323.31	0.78707	0.79886	1.0218	0.86457	1.0554	1.2076	1.0582	0.93279	0.88836	21435000000	18356000000	15663000000
P13716;P13716-2;B7ZBK6	P13716;P13716-2	Delta-aminolevulinic acid dehydratase	ALAD	8	6	8	8	6	8	33.6	330	0	88.466	1.0302	1.0067	0.95127	1.0017	1.0411	1.0679	1.3539	1.2295	0.97279	4167900000	2372600000	2759200000
Q92629-2;Q92629;Q92629-3;E5RI34	Q92629-2;Q92629;Q92629-3	Delta-sarcoglycan	SGCD	11	10	9	11	10	9	45.5	290	0	74.744	1.1991	1.3544	1.0382	0.89036	0.59852	0.73705	0.65934	0.96847	1.4049	3328900000	2490300000	2466700000
A0A0A0MS49;Q8TEH3;Q8TEH3-7;Q8TEH3-6;A0A0A0MS48;Q8TEH3-4;Q8TEH3-3;Q8TEH3-5;Q8TEH3-2	A0A0A0MS49;Q8TEH3;Q8TEH3-7;Q8TEH3-6;A0A0A0MS48;Q8TEH3-4;Q8TEH3-3;Q8TEH3-5;Q8TEH3-2	DENN domain-containing protein 1A	DENND1A	2	1	0	2	1	0	2.4	909	0.00016292	2.8399	NaN	NaN	NaN	NaN	NaN	NaN	NaN	NaN	NaN	24673000	28595000	0
H0YAY3;E9PF32;A2RUS2-2;A2RUS2	H0YAY3;E9PF32;A2RUS2-2;A2RUS2	DENN domain-containing protein 3	DENND3	0	2	2	0	2	2	3.2	1203	0	3.6377	NaN	NaN	NaN	3.2278	3.2991	0.95722	NaN	NaN	NaN	0	26357000	17136000
R4GNB2;R4GN35;Q5VZ89;Q5VZ89-6;Q5VZ89-2;Q5VZ89-5;X6R5W5;Q5VZ89-4;X6RAE7;Q5VZ89-3;A0A0A0MRX3;R4GMN2	R4GNB2;R4GN35;Q5VZ89;Q5VZ89-6;Q5VZ89-2;Q5VZ89-5	DENN domain-containing protein 4C	DENND4C	9	9	9	9	9	9	9.2	1909	0	26.635	1.2129	1.1471	0.96974	1.253	1.51	1.1301	1.5422	1.118	0.76338	486720000	428160000	324960000
O43583;F8VVL1	O43583;F8VVL1	Density-regulated protein	DENR	6	6	7	6	6	7	33.3	198	0	164.15	1.38	1.2001	0.90778	1.1204	0.83926	0.8261	0.85671	1.0949	1.265	1334800000	1702200000	1254600000
P27707;D6RFG8;D6RCP9	P27707;D6RFG8;D6RCP9	Deoxycytidine kinase	DCK	7	7	7	7	7	7	24.2	260	0	18.201	0.75943	0.95228	1.4731	0.84191	0.70305	0.87527	0.40024	0.7345	1.6001	580100000	451770000	572820000
P32321;P32321-2;D6RBJ9;D6RC36;D6R9S0;D6RBN2	P32321;P32321-2;D6RBJ9	Deoxycytidylate deaminase	DCTD	7	8	8	7	8	8	34.8	178	0	63.149	1.2475	1.1441	0.95543	0.97825	0.80481	0.83715	0.76969	1.0907	1.3434	1971900000	1973700000	7082100000
Q16854;Q16854-2;Q16854-3;Q16854-5;Q16854-4	Q16854;Q16854-2;Q16854-3;Q16854-5	Deoxyguanosine kinase, mitochondrial	DGUOK	4	4	2	4	4	2	27.1	277	0	53.498	0.71407	0.77805	1.0957	0.86118	1.2704	1.4824	1.1268	0.93549	0.77562	248090000	229690000	197770000
Q9BU89;K7ERU8;K7EIV2	Q9BU89;K7ERU8;K7EIV2	Deoxyhypusine hydroxylase	DOHH	6	6	5	6	6	5	37.1	302	0	64.556	1.169	1.1075	0.93737	1.2355	1.0546	0.88276	1.0157	1.1237	1.1476	1122800000	1106200000	928920000
Q9Y3Z3-4;Q9Y3Z3;Q9Y3Z3-2;Q9Y3Z3-3	Q9Y3Z3-4;Q9Y3Z3;Q9Y3Z3-2;Q9Y3Z3-3	Deoxynucleoside triphosphate triphosphohydrolase SAMHD1	SAMHD1	15	16	18	15	16	18	44.2	591	0	128.11	0.85253	0.83859	0.98892	0.79105	0.94069	1.0665	1.0029	1.1205	1.1008	2392300000	2782100000	3066800000
H7C1M5;Q9H147;H7C1J2;F2Z2A4;H0Y501	H7C1M5;Q9H147;H7C1J2	Deoxynucleotidyltransferase terminal-interacting protein 1	DNTTIP1	3	1	1	3	1	1	14.3	280	0	8.7633	0.9996	0.8819	1.0245	0.65121	0.46453	0.70116	NaN	NaN	NaN	142100000	137120000	75682000
Q5QJE6;J3KP30;E9PRB3	Q5QJE6;J3KP30	Deoxynucleotidyltransferase terminal-interacting protein 2	DNTTIP2	8	8	6	8	8	6	17.9	756	0	74.507	1.0082	0.89887	0.9754	0.853	0.85785	0.8916	0.66006	0.92437	1.688	641860000	561180000	404930000
P49184;A6QRJ0;Q5HY40	P49184;A6QRJ0	Deoxyribonuclease-1-like 1	DNASE1L1	2	2	3	2	2	3	17.5	302	0	38.188	0.67526	1.0017	1.2726	0.9988	0.93847	1.0059	0.53319	0.67248	1.1889	347900000	257380000	234810000
O00115-2;O00115;K7ENE5	O00115-2;O00115;K7ENE5	Deoxyribonuclease-2-alpha	DNASE2	4	3	3	4	3	3	11.8	305	0	5.6094	1.4789	1.3531	0.97836	1.2865	0.89188	0.67537	0.82456	1.197	1.2396	110790000	192740000	115560000
P33316;H0YNW5;P33316-2;H0YKI0;A0A0C4DGL3;H0YKC5;H0YMM5;H0YNJ9;H0YMP1	P33316;H0YNW5;P33316-2;H0YKI0;A0A0C4DGL3;H0YKC5;H0YMM5;H0YNJ9	Deoxyuridine 5-triphosphate nucleotidohydrolase, mitochondrial	DUT	11	10	8	11	10	8	45.6	252	0	104.2	0.72295	0.80932	1.1185	0.68916	0.72696	1.0713	0.48295	0.75807	1.4113	2486400000	2059600000	2542400000
K7ESP4;Q8WVC6;Q8WVC6-2	K7ESP4;Q8WVC6;Q8WVC6-2	Dephospho-CoA kinase domain-containing protein	DCAKD	7	9	10	7	9	10	55	209	0	33.128	1.1411	1.1166	0.93656	0.9731	0.89334	0.97129	0.93774	0.88581	0.98188	554900000	798080000	1977100000
Q9BUN8-2;Q9BUN8;B4E1G1;E5RGY0	Q9BUN8-2;Q9BUN8;B4E1G1	Derlin-1	DERL1	5	4	5	5	4	5	35.9	231	0	19.243	0.69397	0.75943	1.1955	1.0763	1.4493	1.2749	1.2608	0.94437	0.72089	1767900000	1957100000	1786200000
I3L1T3;Q9GZP9	I3L1T3;Q9GZP9	Derlin-2	DERL2	1	1	1	1	1	1	19	158	0	54.521	0.57663	0.68514	1.1679	0.92991	1.451	1.4144	1.3102	0.87064	0.63948	513310000	578570000	495620000
Q9UL01;X6REM1	Q9UL01;X6REM1	Dermatan-sulfate epimerase	DSE	0	1	2	0	1	2	2.6	958	0.002018	1.9447	NaN	NaN	NaN	NaN	NaN	NaN	1.6767	0.81521	0.4706	0	69901000	58543000
Q8IZU8	Q8IZU8	Dermatan-sulfate epimerase-like protein	DSEL	2	5	4	2	5	4	8	1212	0	10.603	NaN	NaN	NaN	1.3274	2.6251	1.6111	2.5603	1.0733	0.45453	6692700	158110000	170310000
Q07507	Q07507	Dermatopontin	DPT	2	1	2	2	1	2	9.5	201	0.00016343	2.9465	3.8098	2.558	0.72453	NaN	NaN	NaN	0.32016	1.1545	3.3464	24625000	16214000	48770000
P81605;P81605-2	P81605;P81605-2	Dermcidin;Survival-promoting peptide;DCD-1	DCD	4	6	4	4	6	4	42.7	110	0	19.921	0.099511	0.075294	0.56498	0.90607	7.3501	6.6442	6.0371	1.1349	0.33746	921110000	967110000	925840000
P17661	P17661	Desmin	DES	11	10	10	4	3	3	28.7	470	0	29.063	2.0892	1.7118	0.80707	1.0687	NaN	NaN	2.185	1.2823	0.57204	274550000	89777000	841390000
Q08554-2;Q08554	Q08554-2;Q08554	Desmocollin-1	DSC1	2	6	3	1	5	3	9.4	840	0	23.773	0.53096	0.47733	0.86744	1.3339	3.5053	2.5798	4.5578	1.0525	0.19679	45091000	119340000	94097000
Q02413	Q02413	Desmoglein-1	DSG1	3	5	8	3	5	8	13	1049	0	64.047	0.39036	0.48256	1.2273	1.5166	7.2803	4.0536	4.4592	0.44747	0.26662	147380000	991630000	896520000
Q86SJ6;Q86SJ6-2	Q86SJ6;Q86SJ6-2	Desmoglein-4	DSG4	3	1	0	3	1	0	4.2	1040	0	9.3399	0.06416	0.062999	0.94905	NaN	NaN	NaN	NaN	NaN	NaN	97053000	0	0
P15924;P15924-3;P15924-2	P15924;P15924-3;P15924-2	Desmoplakin	DSP	18	33	10	18	33	10	15.6	2871	0	177.8	1.044	0.97445	0.92832	1.5927	3.2942	2.2139	1.3504	1.2433	0.77806	690140000	1282600000	1111800000
F6RFD5;P60981;P60981-2	F6RFD5;P60981;P60981-2	Destrin	DSTN	7	9	9	4	6	6	71.9	135	0	77.57	1.3491	1.1979	0.8971	1.2005	0.9684	0.86561	1.1529	1.0352	0.86977	17806000000	21863000000	21723000000
Q9BW61	Q9BW61	DET1- and DDB1-associated protein 1	DDA1	3	2	3	3	2	3	28.4	102	0	33.147	1.2178	1.0371	0.81896	1.2098	1.0758	0.75653	0.98392	1.0793	1.0551	77597000	95785000	87504000
Q96JH7	Q96JH7	Deubiquitinating protein VCIP135	VCPIP1	6	11	15	6	11	15	16.1	1222	0	103	1.3144	1.0359	0.78548	1.2209	0.94631	0.77451	1.0561	1.1022	1.0458	331040000	717910000	913560000
Q9Y295;F8WEE0	Q9Y295	Developmentally-regulated GTP-binding protein 1	DRG1	13	8	9	13	8	9	50.1	367	0	159.11	0.78134	0.94595	1.1023	0.66924	0.70294	0.92452	0.52264	0.89719	1.5441	3057400000	804490000	2130700000
P55039;A8MZF9;J3QRI9;J3QKW7;J3KRL5;J3QR71;J3QL90;J3QKV7;J3QLF3	P55039;A8MZF9	Developmentally-regulated GTP-binding protein 2	DRG2	8	9	8	8	9	8	31.3	364	0	56.968	1.165	1.1085	1.0573	1.043	0.86333	0.91065	0.96537	1.055	1.1409	1393700000	2575300000	2447400000
H0YNP1;O94923	H0YNP1;O94923	D-glucuronyl C5-epimerase	GLCE	1	0	0	1	0	0	3.1	553	0	4.0036	NaN	NaN	NaN	NaN	NaN	NaN	NaN	NaN	NaN	47301000	0	0
Q9NR28-2;Q9NR28;A0A024RBT2;Q9NR28-3;F5H796;F5GX50;F5GYH3;H7BZK7;F5H0Q4;F5GXT8;H7BZQ7	Q9NR28-2;Q9NR28;A0A024RBT2;Q9NR28-3;F5H796;F5GX50	Diablo homolog, mitochondrial	DIABLO;hCG_1782202	11	11	11	11	11	11	67.7	186	0	323.31	1.0399	0.90784	0.89576	0.90666	1.0218	1.0324	1.172	0.98471	0.83979	2990800000	2668000000	2968500000
P23743;G3V4E1;P23743-3;F8W1H7;G3V327;C9JM35;F8W1M3;P23743-2;F8VNZ9;H0YJH4;G3V4I3;F8VWX8;G3V312	P23743;G3V4E1	Diacylglycerol kinase alpha;Diacylglycerol kinase	DGKA	18	20	17	18	20	17	36.2	735	0	189.19	1.2173	1.139	0.94461	1.2202	1.2947	1.0314	1.3679	1.2024	0.82803	5344500000	3252200000	3504400000
A0A0A0MR74;O75907	A0A0A0MR74;O75907	Diacylglycerol O-acyltransferase 1	DGAT1	1	1	1	1	1	1	5.1	315	0.00032315	2.6643	NaN	NaN	NaN	NaN	NaN	NaN	0.85816	0.89411	1.0211	39846000	40895000	44143000
E9PKK9;E9PHY3;E9PKW6;F6SYF8;Q9UBP4	E9PKK9;E9PHY3;E9PKW6;F6SYF8;Q9UBP4	Dickkopf-related protein 3	DKK3	1	1	1	1	1	1	10.6	132	0	18.099	0.74277	0.7542	1.0787	1.1016	2.0105	1.6694	2.1577	1.2443	0.6734	16985000	156220000	74093000
Q68CQ4;H7C2R4	Q68CQ4	Digestive organ expansion factor homolog	DIEXF	8	4	7	8	4	7	17.7	756	0	19.759	0.92564	0.84285	0.92142	0.99264	1.0113	1.0496	0.77015	1.0483	1.1998	634970000	256710000	175280000
P00374;P00374-2;B4DM58;C9JJ68;Q86XF0	P00374;P00374-2	Dihydrofolate reductase	DHFR	5	3	4	5	3	4	43.3	187	0	25.984	0.84764	0.70112	0.90314	0.92255	0.99327	1.1636	0.81912	0.69332	0.83325	725940000	718970000	523360000
E9PEX6;P09622;P09622-2;P09622-3;F8WDM5;F2Z2E3	E9PEX6;P09622;P09622-2;P09622-3	Dihydrolipoyl dehydrogenase, mitochondrial	DLD	16	15	16	16	15	16	40.9	486	0	131.62	0.60647	0.59012	0.97794	0.90848	1.7916	1.9982	1.8259	0.97173	0.54419	4140800000	5812300000	5890000000
P10515;H0YDD4;E9PEJ4	P10515;H0YDD4;E9PEJ4	Dihydrolipoyllysine-residue acetyltransferase component of pyruvate dehydrogenase complex, mitochondrial;Acetyltransferase component of pyruvate dehydrogenase complex	DLAT	10	12	15	10	12	15	29.5	647	0	121.1	0.655	0.67658	1.0292	0.82341	1.3769	1.4549	1.3306	0.95709	0.6729	4097900000	4832800000	5484800000
P36957;P36957-2;Q86SW4;H0YJF9;G3V3F0;G3V5M3	P36957;P36957-2	Dihydrolipoyllysine-residue succinyltransferase component of 2-oxoglutarate dehydrogenase complex, mitochondrial	DLST	14	14	15	14	14	15	38.4	453	0	167.95	0.6012	0.62807	1.0175	0.88561	1.4944	1.7512	1.2657	0.90596	0.6782	8876000000	10278000000	11632000000
Q02127;I3NI32;J3QRJ4;J3QRQ3;I3L449	Q02127;I3NI32	Dihydroorotate dehydrogenase (quinone), mitochondrial	DHODH	5	3	3	5	3	3	18.5	395	0	43.481	0.52668	0.76819	1.3097	0.92164	1.1746	1.3249	1.184	0.95894	0.81396	372580000	82280000	348400000
P09417;P09417-2;B7Z415;D6RGG7;H0Y8F7;D6RHJ7	P09417;P09417-2;B7Z415;D6RGG7	Dihydropteridine reductase	QDPR	8	8	8	8	8	8	48.4	244	0	191.81	0.83811	0.85062	1.0428	1.088	1.4597	1.3879	1.2925	1.1525	0.79739	6559600000	5489200000	4579400000
Q16555;Q16555-2;E5RFU4	Q16555;Q16555-2	Dihydropyrimidinase-related protein 2	DPYSL2	31	34	32	26	29	27	75.3	572	0	323.31	1.3709	1.1349	0.88715	1.0073	0.91173	0.95774	1.081	1.0907	0.97893	83505000000	92554000000	83829000000
Q14195-2;Q14195;H0YBT4;H0YB87;D6RF19	Q14195-2;Q14195	Dihydropyrimidinase-related protein 3	DPYSL3	32	34	32	27	29	27	66.2	684	0	323.31	1.4482	1.2956	0.90929	0.94261	0.72484	0.77666	0.74561	1.0758	1.3705	43688000000	39805000000	40658000000
Q5T0Q6;O14531	Q5T0Q6;O14531	Dihydropyrimidinase-related protein 4	DPYSL4	1	2	1	1	2	1	7.5	412	0	6.1885	1.4984	1.1573	0.85426	1.0166	0.85004	0.69472	1.0376	1.3054	1.1819	308450000	134790000	350650000
O15228;Q5TBH8;O15228-2;Q5TBH6	O15228;Q5TBH8;O15228-2	Dihydroxyacetone phosphate acyltransferase	GNPAT	14	15	17	14	15	17	33.7	680	0	113.26	0.85208	0.87099	1.0631	0.96808	1.0935	1.2058	1.0557	0.98087	0.91345	1480700000	1585200000	2693100000
Q8WVM0	Q8WVM0	Dimethyladenosine transferase 1, mitochondrial	TFB1M	5	2	1	5	2	1	20.5	346	0	4.9921	1.0732	1.0914	0.98363	1.3062	1.1184	1.2031	NaN	NaN	NaN	82056000	92410000	38070000
Q01459	Q01459	Di-N-acetylchitobiase	CTBS	3	3	3	3	3	3	13.5	385	0	6.6747	2.0971	1.3821	0.59529	1.0146	0.4087	0.41242	0.55499	1.1485	1.6777	106260000	114580000	71758000
P53634;H0YCY8;P53634-2;P53634-3	P53634;H0YCY8	Dipeptidyl peptidase 1;Dipeptidyl peptidase 1 exclusion domain chain;Dipeptidyl peptidase 1 heavy chain;Dipeptidyl peptidase 1 light chain	CTSC	6	8	7	6	8	7	19	463	0	78.696	4.1264	2.7007	0.70536	0.80286	0.14642	0.18568	0.19289	0.79021	4.0174	811840000	1310400000	876650000
Q9UHL4;R4GMR2;R4GNE8;R4GMV4;R4GN05	Q9UHL4	Dipeptidyl peptidase 2	DPP7	11	7	7	11	7	7	32.5	492	0	294.35	1.0826	0.92405	0.947	1.1996	1.0845	0.92757	1.1036	1.0571	0.87601	2787200000	2066300000	1691900000
G3V1D3;G3V180;Q9NY33;Q9NY33-4;Q9NY33-2;E9PQ14;E9PPK9;E9PKK8;E9PQF2;E9PNX5	G3V1D3;G3V180;Q9NY33;Q9NY33-4	Dipeptidyl peptidase 3	DPP3	31	30	24	31	30	24	55.8	756	0	323.31	1.1595	0.99175	0.83648	1.3057	1.5045	1.1357	1.7769	1.2626	0.66415	9688400000	9056000000	6260700000
P27487;F8WE17;F8WBB6;H7C1N5	P27487	Dipeptidyl peptidase 4;Dipeptidyl peptidase 4 membrane form;Dipeptidyl peptidase 4 soluble form	DPP4	29	30	32	29	30	32	42.2	766	0	323.31	0.93196	0.72626	0.72934	1.4011	2.309	1.5133	3.1215	1.6461	0.50604	28690000000	28191000000	31634000000
Q6V1X1-5;Q6V1X1-3;Q6V1X1;H0YK36;J3KPT0;Q6V1X1-6;Q6V1X1-4;Q6V1X1-2;H3BNM2	Q6V1X1-5;Q6V1X1-3;Q6V1X1;H0YK36;J3KPT0;Q6V1X1-6;Q6V1X1-4;Q6V1X1-2	Dipeptidyl peptidase 8	DPP8	2	5	4	2	5	4	7.5	849	0	13.944	1.2703	1.1272	0.9164	1.0093	0.83421	0.7334	1.28	1.0588	0.95138	273430000	203750000	282770000
Q86TI2;Q86TI2-4;Q86TI2-2;M0R2A8;M0R2G6;M0R3C4;M0R0I1;M0R1L4;M0QXI5;M0R334;M0QXG6;M0R162	Q86TI2;Q86TI2-4;Q86TI2-2	Dipeptidyl peptidase 9	DPP9	10	16	15	10	16	15	32	863	0	103.93	1.0954	0.98696	0.87039	1.0468	1.3298	1.1709	1.4042	1.2393	0.91626	745210000	1430900000	1586000000
O95989	O95989	Diphosphoinositol polyphosphate phosphohydrolase 1	NUDT3	4	4	4	1	1	1	35.5	172	0	38.107	1.1019	1.0923	1.02	1.0026	0.9395	0.86822	0.83021	1.1179	1.2809	333170000	310840000	336750000
Q9NZJ9-2;Q9NZJ9-3	Q9NZJ9-2;Q9NZJ9-3	Diphosphoinositol polyphosphate phosphohydrolase 2	NUDT4	5	4	6	2	1	2	36.5	181	0	48.669	0.92822	0.89569	0.93696	1.1074	1.3696	1.223	1.3138	1.1084	0.82836	3225500000	3240100000	5498100000
Q9NZJ9;F8VRL4;F8VRR0;A0A0C4DGJ4	Q9NZJ9	Diphosphoinositol polyphosphate phosphohydrolase 2	NUDT4	4	3	5	1	0	1	35.6	180	0.0082607	1.3138	0.69515	0.63764	0.96922	NaN	NaN	NaN	3.0634	1.3057	0.38207	295470000	0	325850000
Q96G61;Q8NFP7	Q96G61;Q8NFP7	Diphosphoinositol polyphosphate phosphohydrolase 3-beta;Diphosphoinositol polyphosphate phosphohydrolase 3-alpha	NUDT11;NUDT10	3	2	3	2	1	2	26.2	164	0	8.9243	1.2691	1.5157	1.1328	NaN	NaN	NaN	0.72186	0.89767	1.2854	85866000	47019000	81834000
P53602;H3BP35;H3BQ47;A0A087WV85	P53602;H3BP35	Diphosphomevalonate decarboxylase	MVD	17	12	13	17	12	13	45.5	400	0	127.11	0.43856	0.66036	1.3966	0.8451	1.9485	2.3424	1.6729	1.1537	0.63547	2648000000	1883800000	2007400000
A0A087WXP7;Q9H2P9-3;Q9H2P9-2;Q9H2P9-6;Q9H2P9-4;Q9H2P9;Q9H2P9-5	A0A087WXP7;Q9H2P9-3;Q9H2P9-2;Q9H2P9-6;Q9H2P9-4;Q9H2P9;Q9H2P9-5	Diphthine synthase	DPH5	2	1	1	2	1	1	26.3	243	0	11.042	0.96781	0.97253	0.8841	0.71257	1.0141	1.455	NaN	NaN	NaN	86440000	93582000	101510000
H7C440;Q8IYB7;Q8IYB7-3;Q8IYB7-2	H7C440;Q8IYB7;Q8IYB7-3;Q8IYB7-2	DIS3-like exonuclease 2	DIS3L2	3	3	1	3	3	1	19.8	383	0	22.638	1.6485	1.5346	1.0852	1.0938	0.87748	1.0396	NaN	NaN	NaN	199420000	131900000	12193000
X6R4J9;O75553-2;O75553-4;O75553-5;O75553-6;O75553	X6R4J9;O75553-2;O75553-4;O75553-5;O75553-6;O75553	Disabled homolog 1	DAB1	0	1	0	0	1	0	4.9	204	0.0010994	2.1441	NaN	NaN	NaN	NaN	NaN	NaN	NaN	NaN	NaN	0	17974000	0
P98082-3;P98082;P98082-2;D6RFF7;D6RIA5;D6REB1;D6RGZ1	P98082-3;P98082;P98082-2	Disabled homolog 2	DAB2	22	21	23	22	21	23	41	749	0	323.31	1.1475	1.1751	1.0172	1.2927	1.1868	0.82766	1.2001	1.0704	0.85589	7811800000	9184300000	9408400000
H0Y3A3;Q5VWQ8-3;Q5VWQ8-4;Q5VWQ8-2;Q5VWQ8-5;Q5VWQ8;F6R503;F8WA47	H0Y3A3;Q5VWQ8-3;Q5VWQ8-4;Q5VWQ8-2;Q5VWQ8-5;Q5VWQ8	Disabled homolog 2-interacting protein	DAB2IP	5	6	10	4	5	9	15.7	1069	0	78.403	0.93373	0.94161	0.98007	1.0601	1.4447	1.4721	1.4414	1.1846	0.87205	191590000	213230000	803040000
Q16832;H0Y570;Q5T241	Q16832	Discoidin domain-containing receptor 2	DDR2	10	11	9	10	11	9	15.4	855	0	102.22	1.1422	1.0066	0.86158	1.1753	1.2463	0.98839	0.97392	1.089	1.0189	1782000000	1167000000	1813100000
Q8N8Z6-2;Q8N8Z6	Q8N8Z6-2;Q8N8Z6	Discoidin, CUB and LCCL domain-containing protein 1	DCBLD1	0	2	1	0	2	1	4.8	539	0	3.6246	NaN	NaN	NaN	NaN	NaN	NaN	NaN	NaN	NaN	0	34308000	22214000
Q14689-6;Q14689;Q14689-4;Q14689-5;Q14689-3;Q14689-2	Q14689-6;Q14689;Q14689-4;Q14689-5;Q14689-3;Q14689-2	Disco-interacting protein 2 homolog A	DIP2A	9	7	7	5	5	4	8.3	1567	0	25.707	0.97523	0.93571	0.87373	1.0811	1.2757	1.1254	1.3694	1.1794	0.85134	449930000	467790000	512680000
Q9P265	Q9P265	Disco-interacting protein 2 homolog B	DIP2B	12	13	11	11	13	10	12.7	1576	0	56.823	1.1432	1.0488	0.93621	1.0047	1.1638	1.2185	1.2943	1.1599	0.96975	745660000	827320000	418680000
E7EPU2;A0A0U1RQW6;Q9Y2E4;Q9Y2E4-2;H0Y5A8	E7EPU2;A0A0U1RQW6;Q9Y2E4	Disco-interacting protein 2 homolog C	DIP2C	6	7	5	3	5	3	7	1537	0	34.866	1.1256	0.99869	0.98572	1.0761	1.0304	1.1224	1.6324	0.91133	0.70757	152020000	693140000	42923000
A0A0J9YYF7;Q86T65;Q86T65-4;A0A0J9YX09;F2Z2Q2	A0A0J9YYF7;Q86T65;Q86T65-4	Disheveled-associated activator of morphogenesis 2	DAAM2	4	4	6	4	4	6	11.5	1077	0	17.26	0.7929	0.84191	1.0041	0.8821	1.1685	1.2226	1.6274	1.1169	0.73447	228000000	174250000	243180000
O14672;C9J9B4;O14672-2;H0YK87;H3BS53	O14672	Disintegrin and metalloproteinase domain-containing protein 10	ADAM10	10	6	11	10	6	11	24.5	748	0	104.52	0.95541	0.95483	0.95975	0.97744	1.0952	1.1313	0.99517	1.1154	1.2156	1009300000	823740000	1208400000
P78536;P78536-2;A6H8L4;E7EUI5	P78536;P78536-2	Disintegrin and metalloproteinase domain-containing protein 17	ADAM17	3	4	4	3	4	4	5.2	824	0	5.4409	0.74326	0.80397	0.97026	1.1339	1.5357	1.3192	1.7416	1.1861	0.78383	265980000	325090000	541020000
Q13443;A0A0J9YY58;F8WC54;A0AVL1;Q13443-2	Q13443	Disintegrin and metalloproteinase domain-containing protein 9	ADAM9	5	5	3	5	5	3	7.6	819	0	14.661	0.78944	0.907	1.1657	1.0513	1.2398	1.2108	1.3005	1.1029	0.91303	165010000	138940000	152070000
A0A0C4DFT3;Q12959-5;Q12959-3;Q12959-6;Q12959-4;Q12959;Q12959-7;Q12959-2;Q12959-8;Q12959-9;E7EQD7;B4E2H8;C9IYP1;C9JCP6;A8MUT6;H7C166;C9JUA9;C9JN61;H7C325;F8W750;C9J110;F2Z2L0;A8MUT9;C9JWP9;C9JYG3;O14909;P78352-3;P78352;P78352-2	A0A0C4DFT3;Q12959-5;Q12959-3;Q12959-6;Q12959-4;Q12959;Q12959-7;Q12959-2;Q12959-8;Q12959-9;E7EQD7	Disks large homolog 1	DLG1	14	15	17	13	12	15	37.7	892	0	259.28	1.4962	1.4649	0.91766	0.99254	0.84689	0.66808	0.83053	1.0063	1.2284	1639900000	1757600000	2000500000
Q5JUW8;Q92796;Q92796-3;Q92796-2	Q5JUW8;Q92796;Q92796-3;Q92796-2	Disks large homolog 3	DLG3	1	3	0	1	2	0	4.6	849	0.0089888	1.2896	NaN	NaN	NaN	0.83458	1.2641	1.4891	NaN	NaN	NaN	11252000	25992000	0
Q9Y2H0-3;Q9Y2H0-1;Q9Y2H0;F8WF49;A0A0B4J2C2;A0A087X246	Q9Y2H0-3;Q9Y2H0-1;Q9Y2H0;F8WF49;A0A0B4J2C2	Disks large-associated protein 4	DLGAP4	4	3	5	4	3	5	16.6	453	0	31.232	1.2472	1.2448	0.94996	1.0231	0.84236	0.81991	1.0277	1.1354	1.0978	137410000	53441000	219550000
Q05BS2;Q96SL1-2;Q96SL1	Q05BS2;Q96SL1-2;Q96SL1	Disrupted in renal carcinoma protein 2	DIRC2	3	3	3	3	3	3	34.8	115	0	21.823	0.52908	0.55219	1.1138	1.0891	2.5556	2.0936	2.1199	1.1398	0.5441	315670000	292060000	290920000
F5H269;Q9Y485	F5H269;Q9Y485	DmX-like protein 1	DMXL1	7	7	7	7	7	7	5.2	3048	0	31.055	0.86473	0.82467	0.93291	1.0427	1.386	1.0528	1.4375	1.2572	0.87888	178100000	247690000	272970000
Q8TDJ6;Q8TDJ6-3;Q8TDJ6-2;H0YLM8	Q8TDJ6;Q8TDJ6-3;Q8TDJ6-2	DmX-like protein 2	DMXL2	4	2	3	4	2	3	2.2	3036	0	33.124	0.91727	1.0465	0.9674	1.1467	1.2738	0.93495	1.0767	0.98126	0.84806	119110000	42562000	58028000
P26358;P26358-2;P26358-3;K7EJL0;K7ENW7;K7EMU8;K7EIZ6	P26358;P26358-2;P26358-3	DNA (cytosine-5)-methyltransferase 1	DNMT1	7	6	13	7	6	13	11.7	1616	0	45.586	0.52405	0.78781	1.5475	0.53619	0.63916	1.0648	0.25458	0.71739	2.209	462560000	241490000	498550000
Q16531;F5GY55;Q16531-2;F5H2L3;F5GWI0;F5GZY8;F5GYG8;F5H198	Q16531;F5GY55	DNA damage-binding protein 1	DDB1	44	43	45	44	43	45	38.2	1140	0	323.31	1.0941	1.0171	0.89472	0.99844	1.0499	0.98397	1.0855	1.1285	1.007	17344000000	19713000000	22932000000
Q92466;Q92466-4;A0A087X0X5;Q92466-2;Q92466-5;A0A087WYT8;A0A087WW71;Q92466-3;A0A087WTQ7;A0A087WV56	Q92466;Q92466-4;A0A087X0X5;Q92466-2;Q92466-5	DNA damage-binding protein 2	DDB2	6	5	8	6	5	8	22	427	0	57.836	1.3279	1.0877	0.77246	1.214	1.0462	0.92761	1.069	1.2679	1.307	297290000	370930000	392590000
Q9NRW3	Q9NRW3	DNA dC->dU-editing enzyme APOBEC-3C	APOBEC3C	5	5	5	4	4	4	36.3	190	0	41.45	1.1462	1.1156	1.0302	0.89999	0.88377	1.0068	0.86234	1.2504	1.339	1687100000	1669500000	1977800000
Q6ICH2;Q96AK3;B0QYD3;Q9UH17-2;Q9UH17-3;Q9UH17	Q6ICH2;Q96AK3;B0QYD3;Q9UH17-2;Q9UH17-3;Q9UH17	DNA dC->dU-editing enzyme APOBEC-3D;DNA dC->dU-editing enzyme APOBEC-3B	bK150C2.9;APOBEC3D;APOBEC3B	1	1	3	0	0	2	19.3	202	0	5.9646	NaN	NaN	NaN	NaN	NaN	NaN	NaN	NaN	NaN	0	0	101870000
Q9HC16;Q8IUX4-2;Q8IUX4-3;Q9HC16-3	Q9HC16	DNA dC->dU-editing enzyme APOBEC-3G	APOBEC3G	3	2	1	2	2	1	13.5	384	0	5.6366	1.0667	1.0906	1.019	0.92866	0.94538	0.96743	0.76312	1.0469	1.2574	13907000000	4625000000	3592000000
O00273-2;K7ERT1	O00273-2	DNA fragmentation factor subunit alpha	DFFA	7	6	6	1	1	1	39.6	268	0	103.99	NaN	NaN	NaN	NaN	NaN	NaN	NaN	NaN	NaN	0	0	0
O00273	O00273	DNA fragmentation factor subunit alpha	DFFA	8	7	7	2	2	2	34.4	331	0	72.688	0.96594	1.0582	1.0637	1.1176	1.0006	0.91115	0.89755	1.0887	1.194	722320000	1039700000	1170400000
P49916-3;P49916;P49916-4;P49916-2;K7ERZ5;K7EQB6;K7ENR9	P49916-3;P49916;P49916-4;P49916-2;K7ERZ5	DNA ligase 3	LIG3	13	9	9	13	9	9	20.4	922	0	94.473	0.84322	1.1003	1.2148	0.83144	0.80498	0.92232	0.62533	0.81505	1.353	804110000	340170000	564000000
F5GZ28;P18858-3;P18858;M0R0Q7;P18858-2;B4E135	F5GZ28;P18858-3;P18858;M0R0Q7;P18858-2	DNA ligase;DNA ligase 1	LIG1	4	2	7	4	2	7	12.9	851	0	43.229	0.81255	1.008	1.2117	0.7514	0.52799	0.57619	0.24123	0.62019	2.6109	118970000	55613000	283330000
Q5TG40;Q9NPF5;Q5TG37;Q5TG38;Q5TG39	Q5TG40;Q9NPF5	DNA methyltransferase 1-associated protein 1	DMAP1	3	0	1	3	0	1	14.2	302	0	29.611	1.1925	0.99961	0.99968	NaN	NaN	NaN	NaN	NaN	NaN	118770000	0	11925000
H0Y818;P40692;P40692-2;P40692-3	H0Y818;P40692	DNA mismatch repair protein Mlh1	MLH1	3	2	1	3	2	1	6.5	679	0	9.2522	0.96396	1.0722	1.0888	0.87926	0.55013	0.62935	NaN	NaN	NaN	78064000	27593000	11031000
P43246;V9H019;E9PHA6;P43246-2;A0A087X078;A0A087X1E7;V9H0B2;V9H015;C9J809	P43246;V9H019;E9PHA6;P43246-2;A0A087X078;A0A087X1E7	DNA mismatch repair protein Msh2	MSH2	11	10	12	11	10	12	22.4	934	0	68.279	0.81496	1.0162	1.1558	0.77454	0.59904	0.83069	0.46347	0.77389	1.7211	986870000	927040000	1311400000
P20585	P20585	DNA mismatch repair protein Msh3	MSH3	1	3	3	1	3	3	6.7	1137	0	9.6576	NaN	NaN	NaN	0.71339	0.61489	0.81412	0.38758	0.74387	2.2379	60085000	140720000	130860000
P52701;P52701-3;P52701-4;P52701-2;A0A087WWJ1;A0A087WYT6;F8WAX8;U3KQ72;C9JH55;F8W7G9;C9J8Y8;C9J7Y7	P52701;P52701-3;P52701-4;P52701-2;A0A087WWJ1	DNA mismatch repair protein Msh6	MSH6	13	16	14	13	16	14	21.2	1360	0	136.97	0.73371	0.96921	1.1077	0.64955	0.47785	0.71996	0.42914	0.83752	1.9258	1296400000	1279700000	1043100000
F8W8R3;A0A087WWF6;P49005;C9IZD2;C9J8Z7;C9JLE1;H7C1B3;C9JHC7	F8W8R3;A0A087WWF6;P49005;C9IZD2;C9J8Z7;C9JLE1	DNA polymerase delta subunit 2	POLD2	3	1	1	3	1	1	9.7	455	0	6.1673	0.74268	0.97178	1.2475	NaN	NaN	NaN	NaN	NaN	NaN	161710000	84600000	80010000
Q15054-3;Q15054-2;Q15054;H0YEX7;E9PM91;E9PNC0;E9PRK3	Q15054-3;Q15054-2;Q15054;H0YEX7;E9PM91;E9PNC0;E9PRK3	DNA polymerase delta subunit 3	POLD3	1	2	1	1	2	1	6.9	360	0.00079554	2.3658	NaN	NaN	NaN	0.81087	2.7013	3.1081	NaN	NaN	NaN	0	217860000	244120000
Q9NRF9	Q9NRF9	DNA polymerase epsilon subunit 3	POLE3	2	2	1	2	2	1	34	147	0	46.332	1.0814	1.1738	1.1558	0.8513	0.57939	0.7154	0.47251	1.1408	2.3657	227050000	257090000	315000000
Q9NR33	Q9NR33	DNA polymerase epsilon subunit 4	POLE4	2	2	0	2	2	0	47	117	0	7.7438	1.2729	1.3996	1.0999	NaN	NaN	NaN	NaN	NaN	NaN	56379000	34700000	0
P54098;A0A0D9SFM1;H0YD36	P54098	DNA polymerase subunit gamma-1	POLG	3	3	2	3	3	2	6.1	1239	0	9.1181	1.6463	1.5587	0.93463	1.0685	0.95477	0.75399	0.86382	0.96929	1.0789	315630000	214230000	163930000
A0A087WU64;A6NMQ1;P09884	A0A087WU64;A6NMQ1;P09884	DNA polymerase;DNA polymerase alpha catalytic subunit	POLA1	1	1	2	1	1	2	2.7	1461	0.0020099	1.8445	NaN	NaN	NaN	NaN	NaN	NaN	0.52928	NaN	NaN	11126000	12487000	20138000
M0R2B7;P28340;M0QZR8;M0QZB4;M0QXE6;M0QXQ2	M0R2B7;P28340;M0QZR8	DNA polymerase;DNA polymerase delta catalytic subunit	POLD1	3	6	7	3	6	7	12.7	1133	0	68.468	0.57963	0.87379	1.2514	0.67253	0.52704	0.85828	0.42107	0.74037	2.0865	97285000	246060000	306050000
P49643;A0A096LP51	P49643;A0A096LP51	DNA primase large subunit	PRIM2	2	0	0	2	0	0	4.5	509	0.0073784	1.3464	0.915	1.0432	1.1887	NaN	NaN	NaN	NaN	NaN	NaN	49844000	0	0
Q92889;Q92889-2	Q92889	DNA repair endonuclease XPF	ERCC4	3	2	2	3	2	2	2.5	916	0.0014065	2.0411	0.94659	0.74881	0.98596	0.52303	0.63921	1.2096	1.1844	1.7998	1.5225	32895000	31434000	26423000
Q01831;Q01831-2;E7EUB5	Q01831;Q01831-2	DNA repair protein complementing XP-C cells	XPC	10	10	11	10	10	11	17.1	940	0	98.654	1.1244	1.188	1.0071	0.74227	0.72457	0.86814	0.58829	0.94599	1.5882	640910000	504800000	532630000
A0A087WUH0;P28715;R4GMW8;P28715-3;P28715-2	A0A087WUH0;P28715;R4GMW8	DNA repair protein complementing XP-G cells	ERCC5;BIVM-ERCC5	4	3	1	4	3	1	6.3	1185	0	53.864	1.0414	1.1676	1.0589	0.98746	1.0154	0.94874	NaN	NaN	NaN	159470000	150620000	6562900
Q92878;Q92878-2;Q92878-3;E7ESD9;E7EN38;E9PM98;H7C0P8;H7C0V2;C9JNH8	Q92878;Q92878-2;Q92878-3	DNA repair protein RAD50	RAD50	35	40	42	35	40	42	39	1312	0	272.19	0.8558	0.838	0.96877	0.82087	0.89641	1.0221	0.913	0.96534	1.0527	2878300000	3969600000	4754300000
F5H8D7;P18887;M0QYS5;M0QZ96;M0R0D2;M0R1U8	F5H8D7;P18887	DNA repair protein XRCC1	FOXH1;XRCC1	8	6	5	8	6	5	17.9	602	0	13.149	1.0466	1.1757	1.0721	0.97718	0.75959	0.69543	0.62365	0.84714	1.2444	382510000	197460000	371250000
Q13426-3;Q13426-2;Q13426	Q13426-3;Q13426-2;Q13426	DNA repair protein XRCC4	XRCC4	3	1	1	3	1	1	18.1	310	0	12.031	1.7149	1.0927	0.81822	NaN	NaN	NaN	NaN	NaN	NaN	113850000	127650000	24437000
Q9Y248;M0QXS3;M0R043	Q9Y248;M0QXS3;M0R043	DNA replication complex GINS protein PSF2	GINS2	0	0	2	0	0	2	13	185	0.0027607	1.6833	NaN	NaN	NaN	NaN	NaN	NaN	0.1702	0.3862	2.2585	0	0	14964000
Q9BRX5;Q9BRX5-3;Q9BRX5-2	Q9BRX5;Q9BRX5-3;Q9BRX5-2	DNA replication complex GINS protein PSF3	GINS3	0	0	3	0	0	3	20.4	216	0	40.235	NaN	NaN	NaN	NaN	NaN	NaN	NaN	NaN	NaN	0	0	29888000
P49736;H0Y8E6;F8WDM3	P49736;H0Y8E6	DNA replication licensing factor MCM2	MCM2	24	21	26	24	21	26	40.3	904	0	318.14	0.51281	0.78551	1.4983	0.49982	0.53771	1.0136	0.30615	0.70965	2.2767	3563000000	3452000000	5428800000
P25205	P25205	DNA replication licensing factor MCM3	MCM3	27	20	26	1	1	1	47.4	808	0	323.31	0.53459	0.82478	1.4886	0.4758	0.48823	0.96933	0.31131	0.69515	2.2923	3366300000	2471700000	3039600000
P33991;E5RG31;E5RFJ8;E5RG53;E5RFR3;Q9UJA3-2;Q9UJA3-3;Q9UJA3;Q9UJA3-4	P33991	DNA replication licensing factor MCM4	MCM4	18	20	24	18	20	24	34.6	863	0	194.81	0.51355	0.75783	1.4021	0.49515	0.5545	1.0315	0.34077	0.70975	2.2084	2196500000	2036800000	3164400000
P33992;B1AHB1;B1AHB2;B1AHA9	P33992;B1AHB1	DNA replication licensing factor MCM5	MCM5	21	15	19	21	15	19	38.1	734	0	81.487	0.49357	0.76175	1.5583	0.48731	0.48875	0.94093	0.29076	0.70516	2.5911	4544500000	2569200000	3436300000
Q14566	Q14566	DNA replication licensing factor MCM6	MCM6	20	23	24	20	23	24	37.5	821	0	291	0.49597	0.79188	1.5326	0.51126	0.52494	0.98695	0.33928	0.70589	2.1798	2946100000	2950500000	3680600000
P33993;P33993-3;P33993-2;C9J8M6	P33993;P33993-3;P33993-2	DNA replication licensing factor MCM7	MCM7	25	23	22	25	23	22	45.1	719	0	224.37	0.499	0.78459	1.6366	0.509	0.51419	1.0049	0.3048	0.66822	2.278	6337500000	4516900000	3624600000
P11387;E5RIC7;E5RJ95;E5RFS0;E5RJ33;H0YBR3;H0YC03;E5RGE7;E5RGR4;E5RFE3;E5RGR2	P11387	DNA topoisomerase 1	TOP1	22	25	21	17	20	16	33.3	765	0	190.17	0.59654	0.80057	1.323	0.60069	0.67719	1.1083	0.46816	0.80956	1.8672	4687100000	5397600000	4904100000
P11388;P11388-2;P11388-3;P11388-4;J3KTB7	P11388;P11388-2;P11388-3;P11388-4	DNA topoisomerase 2-alpha	TOP2A	18	14	29	11	8	22	26.6	1531	0	161.93	0.49682	0.59851	1.0733	0.68559	0.24341	0.29266	0.19621	0.433	1.9865	761890000	514540000	1175700000
Q02880-2;Q02880;E9PCY5;H7BZ82	Q02880-2;Q02880;E9PCY5	DNA topoisomerase 2-beta;DNA topoisomerase 2	TOP2B	39	38	37	32	32	30	30.3	1621	0	259.57	0.80068	0.91023	1.102	0.68689	0.7639	0.97251	0.65662	0.91046	1.3763	5842500000	5452100000	6053600000
Q13472-3;Q13472-2;Q13472	Q13472-3;Q13472-2;Q13472	DNA topoisomerase 3-alpha	TOP3A	1	0	1	1	0	1	2.4	906	0.0097087	1.245	NaN	NaN	NaN	NaN	NaN	NaN	NaN	NaN	NaN	5957800	0	47330000
H0Y6W0;O95985-3;O95985-2;O95985;C9JEI7	H0Y6W0;O95985-3;O95985-2;O95985;C9JEI7	DNA topoisomerase;DNA topoisomerase 3-beta-1	TOP3B	0	1	2	0	1	2	5	525	0	7.1961	NaN	NaN	NaN	NaN	NaN	NaN	1.4153	0.68038	0.50228	0	17714000	79885000
P27695;G3V3M6;G3V5Q1;G3V3C7;A0A0C4DGK8;G3V5D9;G3V5M0;G3V359;H7C4A8;G3V3Y6;G3V2D9	P27695;G3V3M6;G3V5Q1;G3V3C7;A0A0C4DGK8	DNA-(apurinic or apyrimidinic site) lyase;DNA-(apurinic or apyrimidinic site) lyase, mitochondrial	APEX1	17	15	17	17	15	17	48.1	318	0	323.31	0.8799	1.0122	1.0285	0.8816	0.86976	1.059	0.76837	0.98745	1.2261	5692100000	3110600000	2709400000
P29372-5;P29372-4;P29372-2;P29372;A2IDA3	P29372-5;P29372-4;P29372-2;P29372;A2IDA3	DNA-3-methyladenine glycosylase	MPG	5	5	4	5	5	4	32.7	281	0	28.643	0.87636	0.88886	1.0297	0.59947	0.56895	1.0327	0.4526	0.90301	1.8544	2435600000	2716200000	551280000
F8W689;P48382-2;P48382;F8WDU3;F8WFE4;F2Z2G0;F6S3S0;A0A0A0MT34;A0A0A0MSM9;F6X9D6;F6R6G4;F6UE82;A0A0A0MSQ2	F8W689;P48382-2;P48382;F8WDU3;F8WFE4;F2Z2G0;F6S3S0;A0A0A0MT34;A0A0A0MSM9;F6X9D6;F6R6G4;F6UE82;A0A0A0MSQ2	DNA-binding protein RFX5	RFX5	1	0	2	1	0	2	5.4	596	0	5.8931	2.2417	1.0125	0.4515	NaN	NaN	NaN	NaN	NaN	NaN	37835000	0	54231000
P78527;P78527-2;H0YG84;F5GX40	P78527;P78527-2	DNA-dependent protein kinase catalytic subunit	PRKDC	185	194	195	185	194	195	49.9	4128	0	323.31	0.73633	0.80253	1.0645	0.75418	0.92944	1.2729	0.72025	0.84965	1.1204	78350000000	93299000000	117940000000
O95602;B9ZVN9	O95602;B9ZVN9	DNA-directed RNA polymerase I subunit RPA1;DNA-directed RNA polymerase	POLR1A	9	11	14	9	11	14	16.9	1720	0	121.62	0.83331	0.94383	0.95016	0.78812	0.83872	0.90979	0.9444	0.95777	1.0869	489080000	373770000	877080000
Q9H9Y6-2;Q9H9Y6;Q9H9Y6-3;Q9H9Y6-4;Q9H9Y6-5;H7C0D9	Q9H9Y6-2;Q9H9Y6;Q9H9Y6-3;Q9H9Y6-4;Q9H9Y6-5	DNA-directed RNA polymerase I subunit RPA2	POLR1B	2	2	6	2	2	6	8.2	1079	0	14.23	0.59488	0.85188	1.388	0.77663	1.4043	1.725	0.85958	0.77549	1.0138	88903000	66037000	243950000
O15446;O15446-2	O15446;O15446-2	DNA-directed RNA polymerase I subunit RPA34	CD3EAP	2	0	0	2	0	0	8.2	510	0	33.952	0.86581	1.022	1.1985	NaN	NaN	NaN	NaN	NaN	NaN	153700000	0	0
Q3B726	Q3B726	DNA-directed RNA polymerase I subunit RPA43	TWISTNB	1	0	2	1	0	2	9.8	338	0	26.434	NaN	NaN	NaN	NaN	NaN	NaN	0.96202	1.0083	1.0396	24126000	0	79980000
Q9GZS1-2;Q9GZS1;E7EX70	Q9GZS1-2;Q9GZS1	DNA-directed RNA polymerase I subunit RPA49	POLR1E	3	2	1	3	2	1	8.4	419	0	4.1487	0.70128	0.79733	1.282	0.67068	1.1374	1.7201	NaN	NaN	NaN	141880000	60453000	7471600
Q6EEV4-2;Q6EEV4	Q6EEV4-2;Q6EEV4	DNA-directed RNA polymerase II subunit GRINL1A, isoforms 4/5	POLR2M	2	2	3	2	2	3	52.3	86	0	114.7	1.6088	1.6252	1.0562	0.93951	0.71821	0.68796	0.70736	1.1574	1.5982	137740000	239360000	314820000
H8Y6P7;P0CAP2-3;Q9BZD3;P0CAP2;P0CAP2-2	H8Y6P7;P0CAP2-3;Q9BZD3;P0CAP2;P0CAP2-2	DNA-directed RNA polymerase II subunit GRINL1A;Putative GRINL1B complex locus protein 2	GCOM1;POLR2M;GCOM2	1	2	1	1	2	1	3.8	765	0	73.082	NaN	NaN	NaN	0.8694	0.77951	0.83207	NaN	NaN	NaN	14775000	47905000	29428000
A0A0C4DGZ0;P24928;A0A087WWE2;P24928-2	A0A0C4DGZ0;P24928;A0A087WWE2	DNA-directed RNA polymerase II subunit RPB1	POLR2A	30	30	26	30	30	26	25.5	1970	0	253.72	0.80969	0.97678	1.1393	0.81601	0.87229	1.0655	0.73065	0.85562	1.216	2124100000	2153000000	2203000000
P52435;A0A0B4J2F8;F6S314;E2QRJ6;A6NFM0;Q9H1A7;Q9GZM3;F8WF84	P52435;A0A0B4J2F8;F6S314;E2QRJ6;A6NFM0;Q9H1A7;Q9GZM3;F8WF84	DNA-directed RNA polymerase II subunit RPB11-a;DNA-directed RNA polymerase II subunit RPB11-b2;DNA-directed RNA polymerase II subunit RPB11-b1	POLR2J;POLR2J3;POLR2J2	4	4	3	4	4	3	35	117	0	15.86	1.0886	1.1085	1.061	0.82626	0.78904	0.99267	0.6159	0.85208	1.3348	311210000	423570000	785770000
P19387;H3BRR2	P19387	DNA-directed RNA polymerase II subunit RPB3	POLR2C	6	9	6	6	9	6	48.7	275	0	122.09	0.92975	0.9408	1.0593	0.80372	0.7401	0.95581	0.85201	1.0075	1.3173	1451900000	1531200000	847670000
O15514;E9PB93;E9PHV4	O15514;E9PB93;E9PHV4	DNA-directed RNA polymerase II subunit RPB4	POLR2D	3	6	2	3	6	2	56.3	142	0	48.37	0.84001	0.82999	0.8554	0.67084	0.6614	0.93599	0.70694	1.0906	1.4881	160480000	545500000	160290000
P62487;E9PIU7;H0YEE4;E9PKH3	P62487	DNA-directed RNA polymerase II subunit RPB7	POLR2G	4	4	5	4	4	5	39.5	172	0	52.364	0.96207	0.98259	1.0397	0.80347	0.75415	0.96411	0.60156	0.89496	1.3399	559460000	906740000	628370000
P36954;K7EKS1;K7EK49	P36954;K7EKS1	DNA-directed RNA polymerase II subunit RPB9	POLR2I	3	2	3	3	2	3	39.2	125	0	28.786	1.2094	0.9644	1.0213	0.78409	1.1902	1.3818	0.64576	1.0287	1.2214	354010000	490700000	410050000
O14802;Q7Z755	O14802	DNA-directed RNA polymerase III subunit RPC1	POLR3A	2	4	2	2	4	2	4.2	1390	0	6.0072	1.4071	1.045	0.65373	0.6821	0.61746	1.0087	0.77791	0.77521	0.99806	27290000	205350000	66839000
Q9NW08;Q9NW08-2;F8VRU2	Q9NW08;Q9NW08-2	DNA-directed RNA polymerase III subunit RPC2	POLR3B	4	3	7	4	3	7	5.3	1133	0	13.846	0.82853	0.87382	1.1487	0.74401	0.91631	1.2249	0.83297	1.0655	1.2239	60185000	65185000	69185000
Q9H1D9	Q9H1D9	DNA-directed RNA polymerase III subunit RPC6	POLR3F	1	0	0	1	0	0	3.5	316	0.0020215	1.9683	NaN	NaN	NaN	NaN	NaN	NaN	NaN	NaN	NaN	17719000	0	0
Q9Y535-2;Q9Y535	Q9Y535-2;Q9Y535	DNA-directed RNA polymerase III subunit RPC8	POLR3H	1	0	1	1	0	1	16.6	175	0	37.689	NaN	NaN	NaN	NaN	NaN	NaN	NaN	NaN	NaN	60785000	0	58171000
C9J2Y9;P30876;C9J4M6;C9JMN3;C9JZW8	C9J2Y9;P30876;C9J4M6	DNA-directed RNA polymerase;DNA-directed RNA polymerase II subunit RPB2	POLR2B	25	28	34	25	28	34	36.8	1167	0	236.82	0.97972	0.98751	1.1009	0.80233	0.83922	0.95982	0.75367	0.9483	1.2255	2564500000	3052500000	3587600000
O15160;E7EQB9;O15160-2;D6RDJ3;H0Y723	O15160;E7EQB9;O15160-2;D6RDJ3	DNA-directed RNA polymerases I and III subunit RPAC1	POLR1C	8	9	6	8	9	6	37.9	346	0	57.836	1.1441	0.9774	0.80199	1.0577	0.88169	0.81108	0.86581	1.0744	1.1797	1160300000	677270000	589100000
Q9Y2S0;Q7Z776;A0A087X0U2;A0A0R4J2F3;Q9Y2S0-2	Q9Y2S0;Q7Z776;A0A087X0U2;A0A0R4J2F3;Q9Y2S0-2	DNA-directed RNA polymerases I and III subunit RPAC2	POLR1D	1	2	2	1	2	2	16.5	133	0	14.182	1.1846	1.0683	0.88581	0.93414	0.83157	5.4884	0.86092	1.1847	1.3248	44802000	89288000	62612000
A0A087WVZ9;P19388;A0A0A0MQR7;A0A087WWX0;A0A087WVN5;K7EQN2;K7EJ87	A0A087WVZ9;P19388;A0A0A0MQR7;A0A087WWX0	DNA-directed RNA polymerases I, II, and III subunit RPABC1	POLR2E	9	8	8	9	8	8	60.3	184	0	137.61	1.0521	1.0552	1.0227	0.92562	0.77402	0.78488	0.70251	0.93948	1.3106	1338200000	1338300000	936100000
C9JLU1;P52434;P52434-3;P52434-4;P52434-2;P52434-5	C9JLU1;P52434;P52434-3;P52434-4	DNA-directed RNA polymerases I, II, and III subunit RPABC3	POLR2H	8	7	7	8	7	7	68.5	149	0	70.322	1.1396	1.1205	0.99003	0.84676	0.76268	0.86896	0.72864	0.95944	1.3181	1989600000	3021100000	3265500000
P62875	P62875	DNA-directed RNA polymerases I, II, and III subunit RPABC5	POLR2L	1	1	1	1	1	1	16.4	67	0.00016485	3.1118	0.96763	0.99485	1.0039	0.83426	0.9211	0.9652	0.97323	1.2022	1.177	263350000	160350000	77293000
P31689;P31689-2	P31689;P31689-2	DnaJ homolog subfamily A member 1	DNAJA1	14	14	11	14	14	11	47.6	397	0	224.06	0.76628	0.81819	1.0233	0.9089	1.0026	1.0461	0.81433	0.98511	1.1281	4730200000	3619100000	2925400000
O60884;I3L320;A0A087WT48	O60884	DnaJ homolog subfamily A member 2	DNAJA2	13	10	11	13	10	11	43.2	412	0	152.78	1.0376	1.0406	0.98242	1.0373	0.97858	0.92291	0.97725	1.0595	0.99998	2326600000	1954400000	1018900000
Q96EY1-2;Q96EY1;Q96EY1-3	Q96EY1-2;Q96EY1;Q96EY1-3	DnaJ homolog subfamily A member 3, mitochondrial	DNAJA3	7	7	7	7	7	7	24.7	453	0	31.831	0.78474	0.78921	0.84387	0.9289	1.1334	1.1187	0.91671	0.91742	0.96103	1285600000	915510000	1370000000
P25685;P25685-2;M0R080;M0QYT3;M0QXK0;M0R128;M0R1D6;M0QZD0	P25685;P25685-2	DnaJ homolog subfamily B member 1	DNAJB1	13	11	12	13	11	12	38.8	340	0	43.889	0.8543	0.96429	1.0837	0.98998	1.0995	1.0617	0.9849	1.1223	1.0819	1520800000	1429300000	1001100000
Q9UBS4;H7C2Y5	Q9UBS4	DnaJ homolog subfamily B member 11	DNAJB11	12	13	12	12	13	12	37.7	358	0	179.88	0.65026	0.75017	1.0881	0.92894	1.1354	1.1599	0.92683	0.8498	0.86156	6419500000	6685800000	4949800000
Q9NXW2;J3KPS0;Q9NXW2-2;V9GYN7;V9GY70	Q9NXW2;J3KPS0;Q9NXW2-2;V9GYN7	DnaJ homolog subfamily B member 12	DNAJB12	6	5	8	6	5	8	24.5	375	0	20.786	0.86729	0.86464	1.1695	0.86412	1.0111	1.114	0.84127	0.96892	1.0585	502080000	50976000	577830000
Q8TBM8;H7BZG5;Q8TBM8-2	Q8TBM8;H7BZG5;Q8TBM8-2	DnaJ homolog subfamily B member 14	DNAJB14	2	0	1	2	0	1	5.5	379	0.0097044	1.2383	0.77359	0.87306	1.1869	NaN	NaN	NaN	NaN	NaN	NaN	32867000	0	1413800
P25686;C9JRD2;C9JXB9;P25686-2;C9J1G2;E7ETU0;C9JX00	P25686;C9JRD2;C9JXB9;P25686-2;C9J1G2;E7ETU0;C9JX00	DnaJ homolog subfamily B member 2	DNAJB2	9	3	5	8	2	4	29.9	324	0	27.374	0.88244	0.87338	1.0746	0.9345	1.2953	1.3528	1.5382	1.1294	0.71208	690890000	241560000	1119200000
Q9UDY4;C9JUL4	Q9UDY4;C9JUL4	DnaJ homolog subfamily B member 4	DNAJB4	7	6	2	7	6	2	27.9	337	0	23.215	1.5678	1.5375	1.0997	1.6178	0.74145	0.46048	0.80083	1.0026	1.2843	891680000	975170000	245300000
O75190;C9J2C4;A0A0J9YX62;O75190-2;O75190-3;E9PH18;C9JDR7;C9JDX6;F8WCZ4;C9J2P2;O75190-4;C9JB42;C9JN01;Q8NHS0;Q8WWF6;Q7Z6W7	O75190;C9J2C4;A0A0J9YX62;O75190-2;O75190-3;E9PH18;C9JDR7;C9JDX6;F8WCZ4;C9J2P2;O75190-4	DnaJ homolog subfamily B member 6	DNAJB6	9	7	5	8	6	4	32.2	326	0	26.381	1.0561	0.99198	0.9705	1.1307	0.85904	0.90512	0.79506	0.89288	1.1076	439670000	674870000	300420000
Q9UBS3	Q9UBS3	DnaJ homolog subfamily B member 9	DNAJB9	3	1	1	3	1	1	21.5	223	0	25.469	0.64399	0.60158	1.1868	NaN	NaN	NaN	NaN	NaN	NaN	139510000	43843000	34537000
Q96KC8	Q96KC8	DnaJ homolog subfamily C member 1	DNAJC1	9	5	8	9	5	8	25.1	554	0	96.507	0.84359	0.84953	1.1532	0.73491	0.74586	0.86231	0.67562	1.0868	1.4269	484060000	319090000	467570000
Q8IXB1;Q8IXB1-2;Q8IXB1-3;E7EP04;A0A087WXH7;H7C1G0	Q8IXB1;Q8IXB1-2	DnaJ homolog subfamily C member 10	DNAJC10	19	21	17	19	21	17	28.9	793	0	323.31	0.74787	0.8052	1.0599	1.1225	1.3754	1.2296	1.3411	0.89954	0.6926	3402400000	2516400000	2636200000
Q9NVH1-3;Q9NVH1;Q9NVH1-2;B1AK20;Q5TH61	Q9NVH1-3;Q9NVH1;Q9NVH1-2	DnaJ homolog subfamily C member 11	DNAJC11	10	9	7	10	9	7	31.2	507	0	77.617	0.98006	0.88478	0.99636	0.90996	0.99701	1.1192	1.1599	0.88037	0.71447	1302100000	1222000000	837090000
O75165;H0Y8Q2;H0YA63	O75165	DnaJ homolog subfamily C member 13	DNAJC13	77	81	78	77	81	78	43.4	2243	0	323.31	0.84441	0.83733	0.98415	0.96717	1.4778	1.4541	1.4731	1.1447	0.79249	17168000000	20997000000	20409000000
Q5TDG9;Q5TDH4;Q9Y2G8;Q9Y2G8-2	Q5TDG9;Q5TDH4;Q9Y2G8;Q9Y2G8-2	DnaJ homolog subfamily C member 16	DNAJC16	2	4	4	2	4	4	15.8	595	0	28.767	NaN	NaN	NaN	1.0493	1.1111	1.1182	1.0535	1.0738	1.1248	71615000	208520000	287350000
Q9NVM6;H0YLQ7;S4R343;H0YK99	Q9NVM6;H0YLQ7	DnaJ homolog subfamily C member 17	DNAJC17	3	2	2	3	2	2	22	304	0	24.925	1.9663	1.3565	1.2142	0.70577	0.46393	0.74421	0.37265	0.86236	2.0191	340980000	194590000	197680000
Q99543-2;Q99543;H7C3L7;F2Z3H0;F2Z3N9;C9IZ83	Q99543-2;Q99543	DnaJ homolog subfamily C member 2;DnaJ homolog subfamily C member 2, N-terminally processed	DNAJC2	7	4	2	7	4	2	15.3	568	0	43.206	1.6566	1.172	0.83259	1.0815	0.98288	0.81108	0.80502	0.98754	1.2714	817730000	279080000	98016000
Q5F1R6;Q5F1R6-3;Q5F1R6-2	Q5F1R6;Q5F1R6-3;Q5F1R6-2	DnaJ homolog subfamily C member 21	DNAJC21	5	6	6	5	6	6	15.6	531	0	29.632	1.2185	1.091	0.85604	0.9088	0.77465	0.76193	0.72042	1.0117	1.3145	391210000	303370000	338130000
Q9H1X3;Q9H1X3-2	Q9H1X3	DnaJ homolog subfamily C member 25	DNAJC25	3	2	1	3	2	1	9.4	360	0	114.11	0.97165	0.98983	1.1533	1.0215	0.95611	0.90926	NaN	NaN	NaN	265980000	176380000	127280000
Q13217;X6R9L0	Q13217;X6R9L0	DnaJ homolog subfamily C member 3	DNAJC3	17	16	17	17	16	17	42.5	504	0	323.31	0.7124	0.73264	1.0716	0.94309	1.3357	1.375	1.1117	0.94823	0.83312	4853400000	2721500000	4645600000
Q96LL9	Q96LL9	DnaJ homolog subfamily C member 30	DNAJC30	2	2	1	2	2	1	14.6	226	0	9.4339	1.0827	0.93336	0.91392	1.225	1.1402	0.90579	1.3014	1.0111	0.74035	110050000	115580000	92165000
Q9H3Z4;Q9H3Z4-2	Q9H3Z4;Q9H3Z4-2	DnaJ homolog subfamily C member 5	DNAJC5	7	6	7	7	6	7	50.5	198	0	158.03	1.0928	0.83913	0.84316	1.2887	1.5672	1.2171	1.9245	1.1355	0.5916	267240000	323770000	349160000
[truncated: 4,939 more rows]
