# Supplementary material for: Chronic irradiation of human cells reduces histone levels and deregulates gene expression
Source: Sci Rep. 2020 Feb 10;10:2200. doi: 10.1038/s41598-020-59163-4 (PMC7010678; doi:10.1038/s41598-020-59163-4)
Supplement: Supplementary file 3 — RNA-seq differential gene expression. [file 41598_2020_59163_MOESM3_ESM.xlsx]

## Sheet: 6mGyh versus 0Gyh
RefSeqmRNAID	EnsemblGeneID	Gene name	Description	meanBase	x0Gy	x6mGyh	foldChange	log2FC	pvalue	padj
NM_001964	ENSG00000120738	EGR1	Early growth response 1	2615.48	4132.84	1098.12	0.265706	-1.91209	1.59615e-24	6.84588e-20
NM_145263	ENSG00000163071	SPATA18	Spermatogenesis associated 18	2623.83	1588.52	3659.14	2.30349	1.20382	1.6198e-10	3.47367e-06
NM_019058	ENSG00000168209	DDIT4	DNA damage inducible transcript 4	6082.88	3872.88	8292.88	2.14127	1.09847	2.93794e-10	4.20028e-06
NM_002133	ENSG00000100292	HMOX1	Heme oxygenase 1	8768.01	6214.09	11321.9	1.82198	0.865504	1.65212e-09	1.77149e-05
NM_006763	ENSG00000159388	BTG2	BTG anti-proliferation factor 2	1274.61	754.592	1794.62	2.37827	1.24991	2.91284e-09	2.49864e-05
NM_002581	ENSG00000182752	PAPPA	Pappalysin 1	11430.6	8187.67	14673.6	1.79216	0.841699	1.62843e-08	0.000116406
NM_001901	ENSG00000118523	CTGF	Connective tissue growth factor	14148.4	18359.9	9936.86	0.541226	-0.885698	1.4952e-07	0.00091613
NM_031246	ENSG00000242221	PSG2	Pregnancy specific beta-1-glycoprotein 2	174.912	78.8559	270.968	3.43624	1.78083	3.97497e-07	0.00213108
NM_001554	ENSG00000142871	CYR61	Cysteine rich angiogenic inducer 61	13539.6	17347.8	9731.39	0.560959	-0.834033	6.78784e-07	0.00323478
NM_000107	ENSG00000134574	DDB2	Damage specific DNA binding protein 2	2880.51	2036.18	3724.84	1.82933	0.871315	1.47301e-06	0.00631774
NM_000600	ENSG00000136244	IL6	Interleukin 6	2763.86	3612.36	1915.36	0.530225	-0.915324	1.89125e-06	0.00737414
NM_005398	ENSG00000119938	PPP1R3C	Protein phosphatase 1 regulatory subunit 3C	12724.1	9808.8	15639.4	1.59442	0.673035	2.73495e-06	0.00977518
NM_000963	ENSG00000073756	PTGS2	Prostaglandin-endoperoxide synthase 2	639.856	918.103	361.608	0.393864	-1.34423	3.20561e-06	0.0105761
NM_003890	ENSG00000275395	FCGBP	Fc fragment of IgG binding protein	375.63	533.211	218.049	0.408937	-1.29005	4.33713e-06	0.0132871
NM_001813	ENSG00000138778	CENPE	Centromere protein E	3596.76	4491.07	2702.45	0.601739	-0.732791	8.72223e-06	0.0249398
NM_001237	ENSG00000145386	CCNA2	Cyclin A2 [Source:HGNC Symbol;Acc:HGNC:1578].	3433.13	4335.44	2530.83	0.583754	-0.776568	9.43232e-06	0.0252845
NM_024629	ENSG00000151725	CENPU	Centromere protein U [Source:HGNC Symbol;Acc:HGNC:21348].	1055.69	1370.77	740.604	0.540282	-0.888215	1.21358e-05	0.0306178
NM_020307	ENSG00000163660	CCNL1	Cyclin L1 [Source:HGNC Symbol;Acc:HGNC:20569].	2758.86	3474.63	2043.09	0.588001	-0.76611	1.33367e-05	0.0317785
NM_004523	ENSG00000138160	KIF11	Kinesin family member 11 [Source:HGNC Symbol;Acc:HGNC:6388].	3618.82	4476.77	2760.87	0.61671	-0.697336	2.02236e-05	0.0456521
NM_005733	ENSG00000112984	KIF20A	Kinesin family member 20A [Source:HGNC Symbol;Acc:HGNC:9787].	4609.76	5731.45	3488.07	0.608584	-0.716472	2.16439e-05	0.0464153
NM_001067	ENSG00000131747	TOP2A	Topoisomerase (DNA) II alpha [Source:HGNC Symbol;Acc:HGNC:11989].	15748.4	19418.7	12078	0.621982	-0.685056	2.31277e-05	0.0472356

## Sheet: 20mGyh versus 0Gyh
RefSeqmRNAID	EnsemblGeneID	EnsemblTranscriptID	Gene Name	Description	RefSeqProteinID		meanBase	x0Gy	x20mGyh	foldChange	log2FC	pvalue	padj
NM_005733	ENSG00000112984	ENST00000394894	KIF20A	kinesin family member 20A [Source:HGNC Symbol;Acc:HGNC:9787]	NP_005724		3710.06	6130.9	1289.23	0.210283	-2.24959	4.00933e-40	1.7196e-35
NM_001849	ENSG00000142173	ENST00000300527	COL6A2	collagen type VI alpha 2 chain [Source:HGNC Symbol;Acc:HGNC:2212]	NP_001840		4007.46	1537.11	6477.8	4.21427	2.07528	2.59489e-31	5.56475e-27
NM_005322	ENSG00000184357	ENST00000331442	HIST1H1B	histone cluster 1 H1 family member b [Source:HGNC Symbol;Acc:HGNC:4719]	NP_005313		10845.8	16659.7	5031.97	0.302044	-1.72717	2.62755e-27	3.75653e-23
NM_001964	ENSG00000120738	ENST00000239938	EGR1	early growth response 1 [Source:HGNC Symbol;Acc:HGNC:3238]	NP_001955		2744.53	4419.06	1070	0.242133	-2.04613	2.93624e-26	3.14838e-22
NM_005320	ENSG00000124575	ENST00000244534	HIST1H1D	histone cluster 1 H1 family member d [Source:HGNC Symbol;Acc:HGNC:4717]	NP_005311		5104.04	7857.57	2350.51	0.29914	-1.74111	9.77132e-26	8.38184e-22
NM_031966	ENSG00000134057	ENST00000256442	CCNB1	cyclin B1 [Source:HGNC Symbol;Acc:HGNC:1579]	NP_114172		5539.2	8641.52	2436.88	0.281997	-1.82625	3.07427e-25	2.19759e-21
NM_012112	ENSG00000088325	ENST00000300403	TPX2	TPX2, microtubule nucleation factor [Source:HGNC Symbol;Acc:HGNC:1249]	NP_036244		6091.59	9427.98	2755.2	0.292236	-1.77479	2.40601e-24	1.4742e-20
NM_178229	ENSG00000183856	ENST00000361170	IQGAP3	IQ motif containing GTPase activating protein 3 [Source:HGNC Symbol;Acc:HGNC:20669]	NP_839943		2832.96	4448.35	1217.56	0.27371	-1.86928	4.00515e-24	2.14726e-20
NM_021062	ENSG00000276410	ENST00000615966	HIST1H2BB	histone cluster 1 H2B family member b [Source:HGNC Symbol;Acc:HGNC:4751]	NP_066406		3434.19	5248.39	1619.98	0.308662	-1.6959	9.93297e-23	4.73361e-19
NM_018685	ENSG00000011426	ENST00000265748	ANLN	anillin actin binding protein [Source:HGNC Symbol;Acc:HGNC:14082]	NP_061155		8594.02	12670.7	4517.3	0.356514	-1.48797	5.35531e-22	2.29689e-18
NM_001067	ENSG00000131747	ENST00000423485	TOP2A	topoisomerase (DNA) II alpha [Source:HGNC Symbol;Acc:HGNC:11989]	NP_001058		13949.8	20772.2	7127.35	0.343119	-1.54322	1.10608e-21	4.31272e-18
NM_016343	ENSG00000117724	ENST00000366955	CENPF	centromere protein F [Source:HGNC Symbol;Acc:HGNC:1857]	NP_057427		7120.33	10648.9	3591.72	0.337284	-1.56796	2.67452e-21	9.55918e-18
NM_001255	ENSG00000117399	ENST00000310955	CDC20	cell division cycle 20 [Source:HGNC Symbol;Acc:HGNC:1723]	NP_001246		2048.81	3233.3	864.328	0.267321	-1.90336	2.00905e-20	6.62831e-17
NM_003539	ENSG00000277157	ENST00000614247	HIST1H4D	histone cluster 1 H4 family member d [Source:HGNC Symbol;Acc:HGNC:4782]	NP_003530		7053.01	10544.6	3561.38	0.337743	-1.566	6.08739e-20	1.86492e-16
NM_018304	ENSG00000068489	ENST00000262293	PRR11	proline rich 11 [Source:HGNC Symbol;Acc:HGNC:25619]	NP_060774		2684.48	4006.94	1362.01	0.339913	-1.55676	4.39972e-18	1.25803e-14
NM_145263	ENSG00000163071	ENST00000295213	SPATA18	spermatogenesis associated 18 [Source:HGNC Symbol;Acc:HGNC:29579]	NP_660306		3381.37	1700.32	5062.43	2.97734	1.57402	5.3589e-18	1.43652e-14
NM_006845	ENSG00000142945	ENST00000372224	KIF2C	kinesin family member 2C [Source:HGNC Symbol;Acc:HGNC:6393]	NP_006836		2253.26	3459.14	1047.37	0.302784	-1.72364	7.06502e-18	1.78246e-14
NM_021018	ENSG00000277775	ENST00000618052	HIST1H3F	histone cluster 1 H3 family member f [Source:HGNC Symbol;Acc:HGNC:4773]	NP_066298		4482.2	6549.66	2414.74	0.368681	-1.43955	1.11363e-17	2.65353e-14
NM_003525	ENSG00000278588	ENST00000377733	HIST1H2BI	histone cluster 1 H2B family member i [Source:HGNC Symbol;Acc:HGNC:4756]	NP_003516		4070.37	5976.04	2164.7	0.362229	-1.46503	1.27935e-17	2.88796e-14
NM_003546	ENSG00000275126	ENST00000618305	HIST1H4L	histone cluster 1 H4 family member l [Source:HGNC Symbol;Acc:HGNC:4791]	NP_003537		2262.52	3424.92	1100.12	0.32121	-1.63841	3.55926e-17	7.63284e-14
NM_031246	ENSG00000242221	ENST00000406487	PSG2	pregnancy specific beta-1-glycoprotein 2 [Source:HGNC Symbol;Acc:HGNC:9519]	NP_112536		353.209	84.1885	622.229	7.3909	2.88575	6.80602e-17	1.39005e-13
NM_004523	ENSG00000138160	ENST00000260731	KIF11	kinesin family member 11 [Source:HGNC Symbol;Acc:HGNC:6388]	NP_004514		3304.86	4789.81	1819.91	0.379954	-1.3961	2.87409e-16	5.60317e-13
NM_012310	ENSG00000090889	ENST00000374403	KIF4A	kinesin family member 4A [Source:HGNC Symbol;Acc:HGNC:13339]	NP_036442		1520.51	2391.73	649.298	0.271476	-1.8811	3.60851e-16	6.72908e-13
NM_018410	ENSG00000123485	ENST00000411486	HJURP	Holliday junction recognition protein [Source:HGNC Symbol;Acc:HGNC:25444]	NP_060880		1704.3	2637.43	771.163	0.292392	-1.77402	5.31045e-16	9.49022e-13
NM_001237	ENSG00000145386	ENST00000618014	CCNA2	cyclin A2 [Source:HGNC Symbol;Acc:HGNC:1578]	NP_001228		3172.5	4636.88	1708.11	0.368376	-1.44075	8.08519e-16	1.3871e-12
NM_003521	ENSG00000273703	ENST00000621112	HIST1H2BM	histone cluster 1 H2B family member m [Source:HGNC Symbol;Acc:HGNC:4750]	NP_003512		1547.6	2420.21	674.996	0.2789	-1.84218	1.02462e-15	1.69022e-12
NM_006461	ENSG00000076382	ENST00000321765	SPAG5	sperm associated antigen 5 [Source:HGNC Symbol;Acc:HGNC:13452]	NP_006452		2035.53	3075.64	995.412	0.323644	-1.62752	1.91639e-15	3.04421e-12
NM_003524	ENSG00000275713	ENST00000619466	HIST1H2BH	histone cluster 1 H2B family member h [Source:HGNC Symbol;Acc:HGNC:4755]	NP_003515		3831.53	5466.89	2196.17	0.401721	-1.31573	3.04297e-15	4.66117e-12
NM_002581	ENSG00000182752	ENST00000328252	PAPPA	pappalysin 1 [Source:HGNC Symbol;Acc:HGNC:8602]	NP_002572		14627.3	8757.82	20496.8	2.3404	1.22676	7.43413e-15	1.09948e-11
NM_002263	ENSG00000233450	ENST00000448818	KIFC1	kinesin family member C1 [Source:HGNC Symbol;Acc:HGNC:6389]	NP_002254		1085.79	1719.29	452.3	0.263074	-1.92646	1.05392e-14	1.50676e-11
NM_004701	ENSG00000157456	ENST00000288207	CCNB2	cyclin B2 [Source:HGNC Symbol;Acc:HGNC:1580]	NP_004692		1845.13	2784.34	905.914	0.325361	-1.61989	3.51241e-14	4.85958e-11
NM_003538	ENSG00000278637	ENST00000617569	HIST1H4A	histone cluster 1 H4 family member a [Source:HGNC Symbol;Acc:HGNC:4781]	NP_003529		1700.97	2567.65	834.283	0.324921	-1.62184	4.39995e-14	5.8973e-11
NM_000640	ENSG00000123496	ENST00000243213	IL13RA2	interleukin 13 receptor subunit alpha 2 [Source:HGNC Symbol;Acc:HGNC:5975]	NP_000631		1493.46	797.35	2189.57	2.74606	1.45736	4.98838e-14	6.29269e-11
NM_003522	ENSG00000277224	ENST00000356530	HIST1H2BF	histone cluster 1 H2B family member f [Source:HGNC Symbol;Acc:HGNC:4752]	NP_003513		2107.98	3121.42	1094.55	0.350659	-1.51186	4.91576e-14	6.29269e-11
NM_001813	ENSG00000138778	ENST00000265148	CENPE	centromere protein E [Source:HGNC Symbol;Acc:HGNC:1856]	NP_001804		3432.57	4805.07	2060.08	0.42873	-1.22186	6.31077e-14	7.51858e-11
NM_021052	ENSG00000277075	ENST00000303910	HIST1H2AE	histone cluster 1 H2A family member e [Source:HGNC Symbol;Acc:HGNC:4724]	NP_066390		6844.71	9654.66	4034.76	0.417908	-1.25874	6.16609e-14	7.51858e-11
NM_001211	ENSG00000156970	ENST00000287598	BUB1B	BUB1 mitotic checkpoint serine/threonine kinase B [Source:HGNC Symbol;Acc:HGNC:1149]	NP_001202		1706.6	2579.03	834.171	0.323444	-1.62841	7.71635e-14	8.94471e-11
NM_005030	ENSG00000166851	ENST00000300093	PLK1	polo like kinase 1 [Source:HGNC Symbol;Acc:HGNC:9077]	NP_005021		1021.39	1596.21	446.576	0.279772	-1.83768	1.53495e-13	1.73247e-10
NM_001827	ENSG00000123975	ENST00000314355	CKS2	CDC28 protein kinase regulatory subunit 2 [Source:HGNC Symbol;Acc:HGNC:2000]	NP_001818		2658.96	3823.4	1494.51	0.390885	-1.35518	3.60055e-13	3.95968e-10
NM_003290	ENSG00000167460	ENST00000300933	TPM4	tropomyosin 4 [Source:HGNC Symbol;Acc:HGNC:12013]	NP_003281		66.6684	5.87343	127.463	21.7017	4.43974	4.92116e-13	5.27672e-10
NM_014875	ENSG00000118193	ENST00000367350	KIF14	kinesin family member 14 [Source:HGNC Symbol;Acc:HGNC:19181]	NP_055690		1493.01	2244.97	741.054	0.330096	-1.59904	6.52083e-13	6.82142e-10
NM_030919	ENSG00000101447	ENST00000619850	FAM83D	family with sequence similarity 83 member D [Source:HGNC Symbol;Acc:HGNC:16122]	NP_112181		1249.75	1897.35	602.148	0.317362	-1.6558	8.22275e-13	8.39699e-10
NM_015429	ENSG00000154175	ENST00000284322	ABI3BP	ABI family member 3 binding protein [Source:HGNC Symbol;Acc:HGNC:17265]	NP_056244		2954.84	1743.22	4166.47	2.3901	1.25707	1.94274e-12	1.93777e-09
NM_153267	ENSG00000165072	ENST00000377182	MAMDC2	MAM domain containing 2 [Source:HGNC Symbol;Acc:HGNC:23673]	NP_694999		1183.7	562.692	1804.72	3.20729	1.68135	2.54926e-12	2.48495e-09
NM_002358	ENSG00000164109	ENST00000296509	MAD2L1	mitotic arrest deficient 2 like 1 [Source:HGNC Symbol;Acc:HGNC:6763]	NP_002349		1855.01	2731.02	978.988	0.358469	-1.48008	3.26945e-12	3.11615e-09
NM_003537	ENSG00000274267	ENST00000621411	HIST1H3B	histone cluster 1 H3 family member b [Source:HGNC Symbol;Acc:HGNC:4776]	NP_003528		4898.6	6797.55	2999.64	0.441282	-1.18023	3.72421e-12	3.47242e-09
NM_020242	ENSG00000163808	ENST00000326047	KIF15	kinesin family member 15 [Source:HGNC Symbol;Acc:HGNC:17273]	NP_064627		949.999	1471.09	428.906	0.291556	-1.77815	3.81232e-12	3.47894e-09
NM_003258	ENSG00000167900	ENST00000301634	TK1	thymidine kinase 1 [Source:HGNC Symbol;Acc:HGNC:11830]	NP_003249		2347.44	3343.81	1351.07	0.404051	-1.30739	3.94823e-12	3.52791e-09
NM_080430	ENSG00000198832	ENST00000400299	SELENOM	selenoprotein M [Source:HGNC Symbol;Acc:HGNC:30397]	NP_536355		10030.1	6694.39	13365.8	1.99657	0.997525	9.53112e-12	8.34265e-09
NM_024745	ENSG00000171241	ENST00000303383	SHCBP1	SHC binding and spindle associated 1 [Source:HGNC Symbol;Acc:HGNC:29547]	NP_079021		1502.78	2222.9	782.661	0.35209	-1.50598	1.41068e-11	1.21008e-08
NM_000891	ENSG00000123700	ENST00000243457	KCNJ2	potassium voltage-gated channel subfamily J member 2 [Source:HGNC Symbol;Acc:HGNC:6263]	NP_000882		2086.12	1197.34	2974.89	2.48458	1.313	1.51868e-11	1.27718e-08
NM_000557	ENSG00000125965	ENST00000374369	GDF5	growth differentiation factor 5 [Source:HGNC Symbol;Acc:HGNC:4220]	NP_000548		709.123	282.346	1135.9	4.02308	2.0083	2.00454e-11	1.65336e-08
NM_016195	ENSG00000138182	ENST00000260753	KIF20B	kinesin family member 20B [Source:HGNC Symbol;Acc:HGNC:7212]	NP_057279		2787.99	3846.93	1729.06	0.449464	-1.15372	5.85274e-11	4.7363e-08
NM_002133	ENSG00000100292	ENST00000216117	HMOX1	heme oxygenase 1 [Source:HGNC Symbol;Acc:HGNC:5013]	NP_002124		9413.63	6643.8	12183.5	1.83381	0.874844	8.03968e-11	6.38559e-08
NM_006101	ENSG00000080986	ENST00000261597	NDC80	NDC80, kinetochore complex component [Source:HGNC Symbol;Acc:HGNC:16909]	NP_006092		1698.42	2416.39	980.456	0.405752	-1.30133	8.60209e-11	6.70806e-08
NM_003536	ENSG00000278828	ENST00000369163	HIST1H3H	histone cluster 1 H3 family member h [Source:HGNC Symbol;Acc:HGNC:4775]	NP_003527		3156.49	4346.03	1966.96	0.452589	-1.14373	9.05754e-11	6.9371e-08
NM_001254	ENSG00000094804	ENST00000209728	CDC6	cell division cycle 6 [Source:HGNC Symbol;Acc:HGNC:1744]	NP_001245		1084.28	1597.69	570.883	0.357318	-1.48472	2.66109e-10	1.96934e-07
NM_003523	ENSG00000274290	ENST00000614097	HIST1H2BE	histone cluster 1 H2B family member e [Source:HGNC Symbol;Acc:HGNC:4753]	NP_003514		2197.56	3092.37	1302.75	0.421281	-1.24715	2.66314e-10	1.96934e-07
NM_031299	ENSG00000111665	ENST00000538862	CDCA3	cell division cycle associated 3 [Source:HGNC Symbol;Acc:HGNC:14624]	NP_112589		960.991	1444.42	477.563	0.330627	-1.59673	3.33725e-10	2.42601e-07
NM_022772	ENSG00000177106	ENST00000318562	EPS8L2	EPS8 like 2 [Source:HGNC Symbol;Acc:HGNC:21296]	NP_073609		1662.93	955.063	2370.8	2.48234	1.3117	3.74742e-10	2.67878e-07
NM_003531	ENSG00000278272	ENST00000612966	HIST1H3C	histone cluster 1 H3 family member c [Source:HGNC Symbol;Acc:HGNC:4768]	NP_003522		3809.66	5102.23	2517.1	0.493333	-1.01937	4.22741e-10	2.97235e-07
NR_003023	ENSG00000278249	ENST00000458748	SCARNA2	Small Cajal body-specific RNA 2			11485	7874.49	15095.5	1.91702	0.938863	4.53709e-10	3.13864e-07
NM_017594	ENSG00000165023		DIRAS2	DIRAS family GTPase 2 [Source:HGNC Symbol;Acc:HGNC:19323]			1721.08	948.903	2493.25	2.62751	1.3937	4.75568e-10	3.23764e-07
NM_021058	ENSG00000124635	ENST00000339812	HIST1H2BJ	histone cluster 1 H2B family member j [Source:HGNC Symbol;Acc:HGNC:4761]	NP_066402		3120.62	4227.57	2013.68	0.476321	-1.06999	5.31123e-10	3.55935e-07
NM_003276	ENSG00000120802	ENST00000266732	TMPO	thymopoietin [Source:HGNC Symbol;Acc:HGNC:11875]	NP_003267		3132.28	4246.89	2017.67	0.475093	-1.07372	5.70161e-10	3.76218e-07
NM_152562	ENSG00000184661	ENST00000330560	CDCA2	cell division cycle associated 2 [Source:HGNC Symbol;Acc:HGNC:14623]	NP_689775		1452.27	2104.48	800.063	0.380171	-1.39528	1.03871e-09	6.75005e-07
NM_016448	ENSG00000143476	ENST00000366991	DTL	denticleless E3 ubiquitin protein ligase homolog [Source:HGNC Symbol;Acc:HGNC:30288]	NP_057532		1559.84	2221.99	897.694	0.404004	-1.30756	1.27112e-09	8.13708e-07
NM_003955	ENSG00000184557	ENST00000330871	SOCS3	suppressor of cytokine signaling 3 [Source:HGNC Symbol;Acc:HGNC:19391]	NP_003946		8116.28	10708.5	5524.05	0.515856	-0.95496	1.96752e-09	1.24098e-06
NM_080668	ENSG00000146670	ENST00000275517	CDCA5	cell division cycle associated 5 [Source:HGNC Symbol;Acc:HGNC:14626]	NP_542399		883.339	1326.05	440.63	0.332288	-1.58949	2.11832e-09	1.31674e-06
NM_003518	ENSG00000273802	ENST00000541790	HIST1H2BG	histone cluster 1 H2B family member g [Source:HGNC Symbol;Acc:HGNC:4746]	NP_003509		4922.92	6588.3	3257.53	0.494442	-1.01613	2.40272e-09	1.47218e-06
NM_001004431	ENSG00000275031	ENST00000633913	METRNL	meteorin like, glial cell differentiation regulator [Source:HGNC Symbol;Acc:HGNC:27584]	NP_001004431		2845.37	1896.48	3794.26	2.00068	1.00049	3.20801e-09	1.93791e-06
NM_001271754	ENSG00000198542	ENST00000545560	ITGBL1	integrin subunit beta like 1 [Source:HGNC Symbol;Acc:HGNC:6164]	NP_001258683		7435.58	5271	9600.15	1.82131	0.86498	3.41904e-09	2.0367e-06
NM_003527	ENSG00000274641	ENST00000616182	HIST1H2BO	histone cluster 1 H2B family member o [Source:HGNC Symbol;Acc:HGNC:4758]	NP_003518		1896.89	2661.82	1131.97	0.42526	-1.23358	3.50627e-09	2.06005e-06
NM_003534	ENSG00000273983	ENST00000614378	HIST1H3G	histone cluster 1 H3 family member g [Source:HGNC Symbol;Acc:HGNC:4772]	NP_003525		2911.87	3916.7	1907.03	0.486898	-1.03831	4.99048e-09	2.89246e-06
NM_005398	ENSG00000119938	ENST00000238994	PPP1R3C	protein phosphatase 1 regulatory subunit 3C [Source:HGNC Symbol;Acc:HGNC:9293]	NP_005389		14793.1	10489.1	19097	1.82066	0.86446	6.88167e-09	3.9354e-06
NM_001409	ENSG00000162591	ENST00000356575	MEGF6	multiple EGF like domains 6 [Source:HGNC Symbol;Acc:HGNC:3232]	NP_001400		3275.32	2223.01	4327.64	1.94675	0.961069	7.06258e-09	3.98571e-06
NM_152515	ENSG00000169607	ENST00000302450	CKAP2L	cytoskeleton associated protein 2 like [Source:HGNC Symbol;Acc:HGNC:26877]	NP_689728		1032.38	1489.29	575.466	0.386404	-1.37182	7.59499e-09	4.23051e-06
NM_018136	ENSG00000066279	ENST00000367409	ASPM	abnormal spindle microtubule assembly [Source:HGNC Symbol;Acc:HGNC:19048]	NP_060606		2234.82	3034.43	1435.22	0.472978	-1.08016	7.87118e-09	4.32814e-06
NM_024112	ENSG00000171159	ENST00000372994	C9orf16	chromosome 9 open reading frame 16 [Source:HGNC Symbol;Acc:HGNC:17823]	NP_077017		1948.74	1153.99	2743.5	2.37739	1.24938	8.42638e-09	4.57478e-06
NM_004932	ENSG00000113361	ENST00000265071	CDH6	cadherin 6 [Source:HGNC Symbol;Acc:HGNC:1765]	NP_004923		9823.21	7502.3	12144.1	1.61872	0.694852	9.41904e-09	5.04978e-06
NM_003540	ENSG00000274618	ENST00000244537	HIST1H4F	histone cluster 1 H4 family member f [Source:HGNC Symbol;Acc:HGNC:4783]	NP_003531		10289.5	13336.6	7242.37	0.543044	-0.880858	1.02968e-08	5.45222e-06
NM_030820	ENSG00000124749	ENST00000244728	COL21A1	collagen type XXI alpha 1 chain [Source:HGNC Symbol;Acc:HGNC:17025]	NP_110447		2200.92	2913.04	1488.79	0.511077	-0.968388	1.50509e-08	7.77753e-06
NM_174942	ENSG00000139354	ENST00000547754	GAS2L3	growth arrest specific 2 like 3 [Source:HGNC Symbol;Acc:HGNC:27475]	NP_777602		895.656	1312.12	479.192	0.365205	-1.45322	1.49662e-08	7.77753e-06
NM_014331	ENSG00000151012	ENST00000280612	SLC7A11	solute carrier family 7 member 11 [Source:HGNC Symbol;Acc:HGNC:11059]	NP_055146		28441.6	18640.7	38242.5	2.05156	1.03672	1.54488e-08	7.88807e-06
NM_006617	ENSG00000132688	ENST00000368223	NES	nestin [Source:HGNC Symbol;Acc:HGNC:7756]	NP_006608		3477.9	4354.22	2601.59	0.597487	-0.743021	1.68185e-08	8.48639e-06
NM_001127228	ENSG00000108468	ENST00000225603	CBX1	chromobox 1 [Source:HGNC Symbol;Acc:HGNC:1551]	NP_001120700		31.5624	4.09884	59.0259	14.4006	3.84806	2.44516e-08	1.21945e-05
NM_005063	ENSG00000099194	ENST00000370355	SCD	stearoyl-CoA desaturase [Source:HGNC Symbol;Acc:HGNC:10571]	NP_005054		42888.4	57912.5	27864.3	0.481145	-1.05546	2.55464e-08	1.25941e-05
NM_005502	ENSG00000165029	ENST00000374736	ABCA1	ATP binding cassette subfamily A member 1 [Source:HGNC Symbol;Acc:HGNC:29]	NP_005493		17060.1	12009	22111.3	1.84123	0.880667	2.84912e-08	1.38862e-05
NM_006763	ENSG00000159388	ENST00000290551	BTG2	BTG anti-proliferation factor 2 [Source:HGNC Symbol;Acc:HGNC:1131]	NP_006754		1351.66	807.199	1896.11	2.34901	1.23205	3.22407e-08	1.55371e-05
NM_175617	ENSG00000169715	ENST00000306061	MT1E	metallothionein 1E [Source:HGNC Symbol;Acc:HGNC:7397]	NP_783316		4917.44	6375.22	3459.65	0.542672	-0.881848	3.38864e-08	1.61488e-05
NM_003542	ENSG00000197061	ENST00000377803	HIST1H4C	histone cluster 1 H4 family member c [Source:HGNC Symbol;Acc:HGNC:4787]	NP_003533		14216	18882.9	9549.1	0.505701	-0.983644	3.71971e-08	1.75317e-05
NM_024629	ENSG00000151725	ENST00000281453	CENPU	centromere protein U [Source:HGNC Symbol;Acc:HGNC:21348]	NP_078905		1048.99	1467.25	630.732	0.429873	-1.21802	3.85234e-08	1.79595e-05
NM_014762	ENSG00000116133	ENST00000371269	DHCR24	24-dehydrocholesterol reductase [Source:HGNC Symbol;Acc:HGNC:2859]	NP_055577		15453.8	19482.6	11425	0.586423	-0.769985	4.04209e-08	1.86414e-05
NM_000104	ENSG00000138061	ENST00000610745	CYP1B1	cytochrome P450 family 1 subfamily B member 1 [Source:HGNC Symbol;Acc:HGNC:2597]	NP_000095		21105.2	14818.3	27392	1.84852	0.88637	4.35416e-08	1.9867e-05
NM_003519	ENSG00000185130	ENST00000377401	HIST1H2BL	histone cluster 1 H2B family member l [Source:HGNC Symbol;Acc:HGNC:4748]	NP_003510		1710.03	2354.1	1065.95	0.452808	-1.14303	4.99351e-08	2.25444e-05
NM_031217	ENSG00000121621	ENST00000263181	KIF18A	kinesin family member 18A [Source:HGNC Symbol;Acc:HGNC:29441]	NP_112494		1129.41	1599.41	659.408	0.412282	-1.2783	5.19463e-08	2.32081e-05
NM_002081	ENSG00000063660	ENST00000264039	GPC1	glypican 1 [Source:HGNC Symbol;Acc:HGNC:4449]	NP_002072		6248.11	4233.68	8262.54	1.95162	0.964673	6.09662e-08	2.69571e-05
NM_032849	ENSG00000102802	ENST00000380482	MEDAG	mesenteric estrogen dependent adipogenesis [Source:HGNC Symbol;Acc:HGNC:25926]	NP_116238		7065.32	5455.59	8675.04	1.59012	0.669135	9.58643e-08	4.19553e-05
NM_004395	ENSG00000113758	ENST00000309007	DBN1	drebrin 1 [Source:HGNC Symbol;Acc:HGNC:2695]	NP_004386		48.7974	10.1001	87.4948	8.66276	3.11483	1.0532e-07	4.56282e-05
NM_013296	ENSG00000121957	ENST00000264126	GPSM2	G protein signaling modulator 2 [Source:HGNC Symbol;Acc:HGNC:29501]	NP_001307967		1948.51	2620.54	1276.48	0.487108	-1.03769	1.17486e-07	5.03899e-05
NM_005325	ENSG00000124610	ENST00000244573	HIST1H1A	histone cluster 1 H1 family member a [Source:HGNC Symbol;Acc:HGNC:4715]	NP_005316		619.314	899.919	338.709	0.376377	-1.40975	1.26262e-07	5.36178e-05
NM_033513	ENSG00000141933	ENST00000359315	TPGS1	tubulin polyglutamylase complex subunit 1 [Source:HGNC Symbol;Acc:HGNC:25058]	NP_277048		29.7988	3.90947	55.6881	14.2444	3.83233	1.3529e-07	5.68882e-05
NM_019058	ENSG00000168209	ENST00000307365	DDIT4	DNA damage inducible transcript 4 [Source:HGNC Symbol;Acc:HGNC:24944]	NP_061931		5934.33	4142.11	7726.54	1.86536	0.899454	1.3868e-07	5.77475e-05
NM_138440	ENSG00000168140	ENST00000304735	VASN	vasorin [Source:HGNC Symbol;Acc:HGNC:18517]	NP_612449		2927.08	2031.26	3822.9	1.88204	0.912296	1.58944e-07	6.5549e-05
NM_000600	ENSG00000136244	ENST00000258743	IL6	interleukin 6 [Source:HGNC Symbol;Acc:HGNC:6018]	NP_000591		2890.39	3861.83	1918.96	0.496904	-1.00896	1.66628e-07	6.74214e-05
NM_006691	ENSG00000133800	ENST00000256178	LYVE1	lymphatic vessel endothelial hyaluronan receptor 1 [Source:HGNC Symbol;Acc:HGNC:14687]	NP_006682		39.4185	70.6264	8.21073	0.116256	-3.10462	1.65504e-07	6.74214e-05
NM_003890	ENSG00000275395	ENST00000616721	FCGBP	Fc fragment of IgG binding protein [Source:HGNC Symbol;Acc:HGNC:13572]	NP_003881		390.627	571.302	209.953	0.367499	-1.44419	1.71626e-07	6.87949e-05
NM_005891	ENSG00000120437	ENST00000367048	ACAT2	acetyl-CoA acetyltransferase 2 [Source:HGNC Symbol;Acc:HGNC:94]	NP_005882		2187.45	2879.51	1495.39	0.519322	-0.9453	1.84281e-07	7.31834e-05
NM_003840	ENSG00000173530	ENST00000312584	TNFRSF10D	TNF receptor superfamily member 10d [Source:HGNC Symbol;Acc:HGNC:11907]	NP_003831		4689.78	3197.71	6181.85	1.93321	0.950998	2.01001e-07	7.9091e-05
NM_006423	ENSG00000105404	ENST00000222008	RABAC1	Rab acceptor 1 [Source:HGNC Symbol;Acc:HGNC:9794]	NP_006414		5122.94	3659.47	6586.41	1.79982	0.847855	2.54273e-07	9.82502e-05
NM_017669	ENSG00000186871	ENST00000334463	ERCC6L	ERCC excision repair 6 like, spindle assembly checkpoint helicase [Source:HGNC Symbol;Acc:HGNC:20794]	NP_060139		528.174	797.634	258.713	0.32435	-1.62438	2.52682e-07	9.82502e-05
NM_014176	ENSG00000077152	ENST00000367274	UBE2T	ubiquitin conjugating enzyme E2 T [Source:HGNC Symbol;Acc:HGNC:25009]	NP_054895		1036.95	1457.55	616.337	0.422857	-1.24176	2.59499e-07	9.93742e-05
NM_004530	ENSG00000087245	ENST00000219070	MMP2	matrix metallopeptidase 2 [Source:HGNC Symbol;Acc:HGNC:7166]	NP_004521		255.082	102.822	407.341	3.9616	1.98608	2.61934e-07	9.94191e-05
NM_001761	ENSG00000162063	ENST00000397066	CCNF	cyclin F [Source:HGNC Symbol;Acc:HGNC:1591]	NP_001752		1279.57	1789.35	769.794	0.430208	-1.21689	2.85379e-07	0.000107368
NM_000129	ENSG00000124491	ENST00000264870	F13A1	coagulation factor XIII A chain [Source:HGNC Symbol;Acc:HGNC:3531]	NP_000120		1996.13	2479.7	1512.56	0.609978	-0.713171	3.04975e-07	0.00011284
NM_004237	ENSG00000071539	ENST00000166345	TRIP13	thyroid hormone receptor interactor 13 [Source:HGNC Symbol;Acc:HGNC:12307]	NP_004228		938.728	1328.15	549.308	0.413589	-1.27373	3.05187e-07	0.00011284
NM_005529	ENSG00000142798	ENST00000374695	HSPG2	heparan sulfate proteoglycan 2 [Source:HGNC Symbol;Acc:HGNC:5273]	NP_005520		12459.7	8951.86	15967.5	1.7837	0.834874	3.59151e-07	0.000131658
NM_003714	ENSG00000113739	ENST00000265087	STC2	stanniocalcin 2 [Source:HGNC Symbol;Acc:HGNC:11374]	NP_003705		63353.3	42947.9	83758.8	1.95024	0.963654	3.74444e-07	0.000136101
NM_021067	ENSG00000101003	ENST00000262460	GINS1	GINS complex subunit 1 [Source:HGNC Symbol;Acc:HGNC:28980]	NP_066545		866.603	1233.07	500.134	0.4056	-1.30187	5.83455e-07	0.000210289
NM_021110	ENSG00000187955	ENST00000297848	COL14A1	collagen type XIV alpha 1 chain [Source:HGNC Symbol;Acc:HGNC:2191]	NP_066933		11583.5	14406.8	8760.28	0.608066	-0.717701	6.32454e-07	0.00022605
NM_012291	ENSG00000135476	ENST00000257934	ESPL1	extra spindle pole bodies like 1, separase [Source:HGNC Symbol;Acc:HGNC:16856]	NP_036423		621.497	919.166	323.828	0.352306	-1.5051	6.53365e-07	0.000231179
NM_014865	ENSG00000010292	ENST00000315579	NCAPD2	non-SMC condensin I complex subunit D2 [Source:HGNC Symbol;Acc:HGNC:24305]	NP_055680		5963	7632.72	4293.28	0.562484	-0.830117	6.62974e-07	0.000231179
NM_016426	ENSG00000075218	ENST00000454366	GTSE1	G2 and S-phase expressed 1 [Source:HGNC Symbol;Acc:HGNC:13698]	NP_057510		565.475	836.557	294.393	0.351911	-1.50672	6.61663e-07	0.000231179
NM_003334	ENSG00000130985	ENST00000335972	UBA1	ubiquitin like modifier activating enzyme 1 [Source:HGNC Symbol;Acc:HGNC:12469]	NP_003325		87.4338	26.2756	148.592	5.65513	2.49956	6.79029e-07	0.000234867
NM_199420	ENSG00000051341	ENST00000264233	POLQ	DNA polymerase theta [Source:HGNC Symbol;Acc:HGNC:9186]	NP_955452		787.702	1121.24	454.161	0.405051	-1.30382	7.21283e-07	0.000247487
NM_014783	ENSG00000198826	ENST00000361627	ARHGAP11A	Rho GTPase activating protein 11A [Source:HGNC Symbol;Acc:HGNC:15783]	NP_055598		1989.57	2642.97	1336.17	0.505558	-0.984052	7.69747e-07	0.000262019
NM_003900	ENSG00000161011	ENST00000389805	SQSTM1	sequestosome 1 [Source:HGNC Symbol;Acc:HGNC:11280]	NP_003891		73.7415	21.6558	125.827	5.81031	2.53861	7.84885e-07	0.000265069
NM_012401	ENSG00000196576	ENST00000359337	PLXNB2	plexin B2 [Source:HGNC Symbol;Acc:HGNC:9104]	NP_036533		11645	8477.35	14812.6	1.74732	0.805141	7.96235e-07	0.000266801
NM_003535	ENSG00000197153	ENST00000359303	HIST1H3J	histone cluster 1 H3 family member j [Source:HGNC Symbol;Acc:HGNC:4774]	NP_003526		1075.02	1495.4	654.642	0.437771	-1.19175	8.75313e-07	0.000291025
NM_013402	ENSG00000149485	ENST00000350997	FADS1	fatty acid desaturase 1 [Source:HGNC Symbol;Acc:HGNC:3574]	NP_037534		18839.4	23507.6	14171.1	0.602831	-0.730174	8.85418e-07	0.00029212
NM_005556	ENSG00000135480	ENST00000331817	KRT7	keratin 7 [Source:HGNC Symbol;Acc:HGNC:6445]	NP_005547		7385.45	5817.66	8953.23	1.53898	0.621971	8.95836e-07	0.000293301
NM_001142651	ENSG00000214357	ENST00000369800	NEURL1B	neuralized E3 ubiquitin protein ligase 1B [Source:HGNC Symbol;Acc:HGNC:35422]	NP_001136123		499.371	745.538	253.203	0.339624	-1.55799	1.07752e-06	0.000350112
NM_000107	ENSG00000134574	ENST00000256996	DDB2	damage specific DNA binding protein 2 [Source:HGNC Symbol;Acc:HGNC:2718]	NP_000098		3115.47	2178.92	4052.03	1.85965	0.895035	1.12345e-06	0.000362292
NM_003543	ENSG00000158406	ENST00000377727	HIST1H4H	histone cluster 1 H4 family member h [Source:HGNC Symbol;Acc:HGNC:4788]	NP_003534		8377.52	10548.5	6206.54	0.588382	-0.765176	1.19963e-06	0.000383972
NM_014272	ENSG00000136378	ENST00000388820	ADAMTS7	ADAM metallopeptidase with thrombospondin type 1 motif 7 [Source:HGNC Symbol;Acc:HGNC:223]	NP_055087		1253.34	818.759	1687.93	2.06157	1.04374	1.244e-06	0.000395225
NM_058164	ENSG00000105088	ENST00000264833	OLFM2	olfactomedin 2 [Source:HGNC Symbol;Acc:HGNC:17189]	NP_477512		2633.84	1965.83	3301.84	1.67961	0.748129	1.32385e-06	0.000414588
NM_153695	ENSG00000165244	ENST00000375256	ZNF367	zinc finger protein 367 [Source:HGNC Symbol;Acc:HGNC:18320]	NP_710162		904.596	1252.44	556.757	0.444539	-1.16962	1.32428e-06	0.000414588
NM_001017420	ENSG00000171320	ENST00000305188	ESCO2	establishment of sister chromatid cohesion N-acetyltransferase 2 [Source:HGNC Symbol;Acc:HGNC:27230]	NP_001017420		586.285	857.999	314.571	0.366633	-1.44759	1.39188e-06	0.000432593
NM_031412	ENSG00000139112	ENST00000266458	GABARAPL1	GABA type A receptor associated protein like 1 [Source:HGNC Symbol;Acc:HGNC:4068]	NP_113600		16971	12731.9	21210	1.66589	0.736294	1.40433e-06	0.000433322
NM_012242	ENSG00000107984	ENST00000373970	DKK1	dickkopf WNT signaling pathway inhibitor 1 [Source:HGNC Symbol;Acc:HGNC:2891]	NP_036374		36672.3	25623.2	47721.3	1.86243	0.897183	1.421e-06	0.000435333
NM_018154	ENSG00000105011	ENST00000263382	ASF1B	anti-silencing function 1B histone chaperone [Source:HGNC Symbol;Acc:HGNC:20996]	NP_060624		629.754	919.308	340.201	0.370062	-1.43416	1.49677e-06	0.000455293
NM_004864	ENSG00000130513	ENST00000252809	GDF15	growth differentiation factor 15 [Source:HGNC Symbol;Acc:HGNC:30142]	NP_004855		2270.84	1562.17	2979.52	1.90729	0.931525	1.5408e-06	0.000465387
NM_016095	ENSG00000131153	ENST00000253462	GINS2	GINS complex subunit 2 [Source:HGNC Symbol;Acc:HGNC:24575]	NP_057179		604.474	878.738	330.209	0.375777	-1.41205	2.08811e-06	0.000626286
NM_003544	ENSG00000278705	ENST00000377745	HIST1H4B	histone cluster 1 H4 family member b [Source:HGNC Symbol;Acc:HGNC:4789]	NP_003535		6129.49	7789.82	4469.16	0.573718	-0.801587	2.19109e-06	0.00065261
NM_178448	ENSG00000186193	ENST00000409687	SAPCD2	suppressor APC domain containing 2 [Source:HGNC Symbol;Acc:HGNC:28055]	NP_848543		214.524	337.786	91.2626	0.270179	-1.88801	2.21712e-06	0.000655808
NM_015161	ENSG00000170540	ENST00000304414	ARL6IP1	ADP ribosylation factor like GTPase 6 interacting protein 1 [Source:HGNC Symbol;Acc:HGNC:697]	NP_055976		11922.5	15034.3	8810.71	0.586041	-0.770927	2.29242e-06	0.000673437
NM_020190	ENSG00000116774	ENST00000320334	OLFML3	olfactomedin like 3 [Source:HGNC Symbol;Acc:HGNC:24956]	NP_064575		19227	24400.5	14053.5	0.57595	-0.795986	2.3749e-06	0.000692921
NM_018998	ENSG00000159069	ENST00000325285	FBXW5	F-box and WD repeat domain containing 5 [Source:HGNC Symbol;Acc:HGNC:13613]	NP_061871		4622.61	3441.66	5803.56	1.68627	0.753832	2.39902e-06	0.000695229
NM_014424	ENSG00000173641	ENST00000311890	HSPB7	heat shock protein family B (small) member 7 [Source:HGNC Symbol;Acc:HGNC:5249]	NP_055239		4179.05	3149.18	5208.91	1.65405	0.726007	2.53666e-06	0.000730183
NM_002417	ENSG00000148773	ENST00000368654	MKI67	marker of proliferation Ki-67 [Source:HGNC Symbol;Acc:HGNC:7107]	NP_002408		262.493	408.593	116.394	0.284865	-1.81165	2.56833e-06	0.000734372
NM_024310	ENSG00000166289	ENST00000436066	PLEKHF1	pleckstrin homology and FYVE domain containing 1 [Source:HGNC Symbol;Acc:HGNC:20764]	NP_077286		1163.7	784.173	1543.23	1.96797	0.976706	2.69309e-06	0.000764944
NM_005480	ENSG00000135451	ENST00000257909	TROAP	trophinin associated protein [Source:HGNC Symbol;Acc:HGNC:12327]	NP_005471		266.999	422.409	111.589	0.264172	-1.92045	2.72344e-06	0.000768477
NM_002422	ENSG00000149968	ENST00000299855	MMP3	matrix metallopeptidase 3 [Source:HGNC Symbol;Acc:HGNC:7173]	NP_002413		11393.1	7573.16	15213	2.00881	1.00634	3.06383e-06	0.000858875
NM_006079	ENSG00000164442	ENST00000367651	CITED2	Cbp/p300 interacting transactivator with Glu/Asp rich carboxy-terminal domain 2 [Source:HGNC Symbol;Acc:HGNC:1987]	NP_006070		678.221	384.206	972.236	2.53051	1.33943	3.22518e-06	0.000892438
NM_015651	ENSG00000119403	ENST00000373896	PHF19	PHD finger protein 19 [Source:HGNC Symbol;Acc:HGNC:24566]	NP_056466		2266.09	2939.96	1592.21	0.541577	-0.884762	3.22079e-06	0.000892438
NM_020152	ENSG00000156265	ENST00000399947	MAP3K7CL	MAP3K7 C-terminal like [Source:HGNC Symbol;Acc:HGNC:16457]	NP_064537		1895.74	1353.8	2437.69	1.80063	0.848498	3.33186e-06	0.000916047
NM_033200	ENSG00000100258	ENST00000474879	LMF2	lipase maturation factor 2 [Source:HGNC Symbol;Acc:HGNC:25096]	NP_149977		2930.69	2106.92	3754.46	1.78196	0.833469	3.4595e-06	0.000945082
NM_014278	ENSG00000164070	ENST00000296464	HSPA4L	heat shock protein family A (Hsp70) member 4 like [Source:HGNC Symbol;Acc:HGNC:17041]	NP_055093		950.693	564.374	1337.01	2.36902	1.24429	3.51337e-06	0.000953725
NM_006208	ENSG00000197594	ENST00000360971	ENPP1	ectonucleotide pyrophosphatase/phosphodiesterase 1 [Source:HGNC Symbol;Acc:HGNC:3356]	NP_006199		1816.4	2333.69	1299.12	0.556681	-0.845076	3.59242e-06	0.00096905
NM_080725	ENSG00000271303	ENST00000381962	SRXN1	sulfiredoxin 1 [Source:HGNC Symbol;Acc:HGNC:16132]	NP_542763		8698.9	6822.74	10575.1	1.54997	0.632243	4.08543e-06	0.00109515
NM_004091	ENSG00000007968	ENST00000361729	E2F2	E2F transcription factor 2 [Source:HGNC Symbol;Acc:HGNC:3114]	NP_004082		122.023	198.092	45.9538	0.231982	-2.10792	4.16549e-06	0.00110967
NM_053056	ENSG00000110092	ENST00000227507	CCND1	cyclin D1 [Source:HGNC Symbol;Acc:HGNC:1582]	NP_444284		33124.8	22624.4	43625.2	1.92824	0.947282	4.22549e-06	0.00111871
NM_001304	ENSG00000108582	ENST00000225719	CPD	carboxypeptidase D [Source:HGNC Symbol;Acc:HGNC:2301]	NP_001295		62.4377	18.4272	106.448	5.7767	2.53025	4.96292e-06	0.00130589
NM_002497	ENSG00000117650	ENST00000366999	NEK2	NIMA related kinase 2 [Source:HGNC Symbol;Acc:HGNC:7745]	NP_002488		224.679	352.071	97.2875	0.27633	-1.85554	5.05643e-06	0.00132238
NM_018063	ENSG00000119969	ENST00000348459	HELLS	helicase, lymphoid-specific [Source:HGNC Symbol;Acc:HGNC:4861]	NP_060533		1169.66	1555.72	783.597	0.503687	-0.989401	5.28689e-06	0.00137427
NM_014708	ENSG00000184445	ENST00000333479	KNTC1	kinetochore associated 1 [Source:HGNC Symbol;Acc:HGNC:17255]	NP_055523		3176.85	3987.1	2366.6	0.593564	-0.752524	5.6111e-06	0.00144976
NM_005328	ENSG00000170961	ENST00000303924	HAS2	hyaluronan synthase 2 [Source:HGNC Symbol;Acc:HGNC:4819]	NP_005319		1313.41	1755.24	871.572	0.496553	-1.00998	5.71332e-06	0.00146733
NM_002006	ENSG00000138685	ENST00000264498	FGF2	fibroblast growth factor 2 [Source:HGNC Symbol;Acc:HGNC:3676]	NP_001997		29867.3	21795.2	37939.4	1.74073	0.799688	5.8265e-06	0.00148749
NM_003335	ENSG00000182179	ENST00000333486	UBA7	ubiquitin like modifier activating enzyme 7 [Source:HGNC Symbol;Acc:HGNC:12471]	NP_003326		2559.81	3273.85	1845.78	0.563794	-0.826759	5.86248e-06	0.00148782
NM_153218	ENSG00000179630	ENST00000325686	LACC1	laccase domain containing 1 [Source:HGNC Symbol;Acc:HGNC:26789]	NP_694950		242.389	107.058	377.719	3.52819	1.81893	6.03478e-06	0.00152254
NM_007315	ENSG00000115415	ENST00000361099	STAT1	signal transducer and activator of transcription 1 [Source:HGNC Symbol;Acc:HGNC:11362]	NP_009330		23091.2	17568.6	28613.7	1.62868	0.703704	6.11104e-06	0.00153276
NM_003690	ENSG00000180228	ENST00000325748	PRKRA	protein activator of interferon induced protein kinase EIF2AK2 [Source:HGNC Symbol;Acc:HGNC:9438]	NP_003681		21.9344	3.10331	40.7654	13.1361	3.71546	6.2888e-06	0.00156818
NM_015441	ENSG00000162745	ENST00000294794	OLFML2B	olfactomedin like 2B [Source:HGNC Symbol;Acc:HGNC:24558]	NP_056256		1666.87	2193.42	1140.32	0.519881	-0.943746	6.92377e-06	0.00171653
NM_002360	ENSG00000198517	ENST00000343242	MAFK	MAF bZIP transcription factor K [Source:HGNC Symbol;Acc:HGNC:6782]	NP_002351		1153.45	780.224	1526.67	1.9567	0.968424	7.86919e-06	0.00193971
NM_004750	ENSG00000006016	ENST00000392386	CRLF1	cytokine receptor like factor 1 [Source:HGNC Symbol;Acc:HGNC:2364]	NP_004741		3620.02	2896.42	4343.63	1.49965	0.584629	8.10049e-06	0.00198531
NR_038985	ENSG00000230417	ENST00000434974	LINC00856	Long intergenic non-protein coding RNA 856 [Source:HGNC Symbol;Acc:HGNC:45111].			1331.99	992.917	1671.06	1.68298	0.751016	8.89917e-06	0.00216867
NM_006739	ENSG00000100297	ENST00000216122	MCM5	minichromosome maintenance complex component 5 [Source:HGNC Symbol;Acc:HGNC:6948]	NP_006730		2520.82	3183.8	1857.85	0.583533	-0.777114	9.0486e-06	0.00219262
NM_017563	ENSG00000144730	ENST00000296318	IL17RD	interleukin 17 receptor D [Source:HGNC Symbol;Acc:HGNC:17616]	NP_060033		3225.33	3969.59	2481.08	0.625022	-0.678021	9.10616e-06	0.00219418
NM_002266	ENSG00000182481	ENST00000330459	KPNA2	karyopherin subunit alpha 2 [Source:HGNC Symbol;Acc:HGNC:6395]	NP_002257		18581.5	23335.1	13827.8	0.592577	-0.754926	9.3572e-06	0.00224207
NM_002061	ENSG00000023909	ENST00000370238	GCLM	glutamate-cysteine ligase modifier subunit [Source:HGNC Symbol;Acc:HGNC:4312]	NP_002052		5041.67	3718.81	6364.54	1.71145	0.775217	9.84404e-06	0.00234561
NM_020448	ENSG00000001461	ENST00000374399	NIPAL3	NIPA like domain containing 3 [Source:HGNC Symbol;Acc:HGNC:25233]	NP_065181		5135.85	3877.77	6393.93	1.64887	0.721476	1.01043e-05	0.00239433
NM_000958	ENSG00000171522	ENST00000302472	PTGER4	prostaglandin E receptor 4 [Source:HGNC Symbol;Acc:HGNC:9596]	NP_000949		147.252	232.814	61.6891	0.264971	-1.91609	1.03646e-05	0.0024425
NM_001039844	ENSG00000176244	ENST00000356189	ACBD7	acyl-CoA binding domain containing 7 [Source:HGNC Symbol;Acc:HGNC:17715]	NP_001034933		127.522	203.404	51.6404	0.253881	-1.97778	1.05784e-05	0.00247927
NM_183376	ENSG00000140450	ENST00000268042	ARRDC4	arrestin domain containing 4 [Source:HGNC Symbol;Acc:HGNC:28087]	NP_899232		14296	10428.5	18163.5	1.74171	0.800508	1.13556e-05	0.00264696
NM_032623	ENSG00000137463	ENST00000398955	MGARP	mitochondria localized glutamic acid rich protein [Source:HGNC Symbol;Acc:HGNC:29969]	NP_116012		2125.45	1557.14	2693.76	1.72995	0.790728	1.14266e-05	0.00264912
NM_001554	ENSG00000142871	ENST00000451137	CYR61	cysteine rich angiogenic inducer 61 [Source:HGNC Symbol;Acc:HGNC:2654]	NP_001545		14779.3	18551.9	11006.8	0.593298	-0.753172	1.21825e-05	0.00277931
NM_025182	ENSG00000005238	ENST00000322813	FAM214B	family with sequence similarity 214 member B [Source:HGNC Symbol;Acc:HGNC:25666]	NP_079458		2815.53	2124.73	3506.33	1.65025	0.722682	1.2168e-05	0.00277931
NM_207411	ENSG00000275591	ENST00000618742	XKR5	XK related 5 [Source:HGNC Symbol;Acc:HGNC:20782]	NP_997294		40.4291	69.158	11.7003	0.169182	-2.56335	1.21477e-05	0.00277931
NM_024299	ENSG00000125534	ENST00000370179	PPDPF	pancreatic progenitor cell differentiation and proliferation factor [Source:HGNC Symbol;Acc:HGNC:16142]	NP_077275		693.749	431.459	956.039	2.21583	1.14785	1.43236e-05	0.00325048
NM_006342	ENSG00000013810	ENST00000313288	TACC3	transforming acidic coiled-coil containing protein 3 [Source:HGNC Symbol;Acc:HGNC:11524]	NP_006333		770.338	1067.84	472.837	0.442799	-1.17528	1.47889e-05	0.0033384
NM_002867	ENSG00000169213	ENST00000371655	RAB3B	RAB3B, member RAS oncogene family [Source:HGNC Symbol;Acc:HGNC:9778]	NP_002858		29561.8	22146.1	36977.5	1.66971	0.739595	1.54182e-05	0.00346223
NM_006317	ENSG00000176788	ENST00000322611	BASP1	brain abundant membrane attached signal protein 1 [Source:HGNC Symbol;Acc:HGNC:957]	NP_006308		22.3091	4.05171	40.5665	10.0122	3.32368	1.63217e-05	0.00364602
NM_080596	ENSG00000274997	ENST00000377459	HIST1H2AH	histone cluster 1 H2A family member h [Source:HGNC Symbol;Acc:HGNC:13671]	NP_542163		2396.82	3041.66	1751.99	0.575997	-0.795867	1.76706e-05	0.00392691
NM_003532	ENSG00000274750	ENST00000614911	HIST1H3E	histone cluster 1 H3 family member e [Source:HGNC Symbol;Acc:HGNC:4769]	NP_003523		1670.61	2157.77	1183.44	0.548452	-0.866562	1.83208e-05	0.0040504
NM_199054	ENSG00000099875	ENST00000250896	MKNK2	MAP kinase interacting serine/threonine kinase 2 [Source:HGNC Symbol;Acc:HGNC:7111]	NP_951009		2105.58	1530.5	2680.66	1.7515	0.80859	2.24341e-05	0.00493434
NM_014568	ENSG00000136542	ENST00000259056	GALNT5	polypeptide N-acetylgalactosaminyltransferase 5 [Source:HGNC Symbol;Acc:HGNC:4127]	NP_055383		3275.88	2421.11	4130.64	1.70609	0.770696	2.32165e-05	0.00508039
NM_145172	ENSG00000162643	ENST00000294664	WDR63	WD repeat domain 63 [Source:HGNC Symbol;Acc:HGNC:30711]	NP_660155		369.9	175.825	563.975	3.20758	1.68149	2.33831e-05	0.00509086
NM_006094	ENSG00000164741	ENST00000358919	DLC1	DLC1 Rho GTPase activating protein [Source:HGNC Symbol;Acc:HGNC:2897]	NP_006085		58.6371	20.1211	97.153	4.82842	2.27155	2.41089e-05	0.00522239
NM_181801	ENSG00000175063	ENST00000372568	UBE2C	ubiquitin conjugating enzyme E2 C [Source:HGNC Symbol;Acc:HGNC:15937]	NP_861517		78.8772	130.868	26.8863	0.205446	-2.28317	2.47662e-05	0.00533781
NM_002514	ENSG00000136999	ENST00000259526	NOV	nephroblastoma overexpressed [Source:HGNC Symbol;Acc:HGNC:7885]	NP_002505		4772.58	3707.76	5837.41	1.57438	0.654781	2.53986e-05	0.00544674
NM_032827	ENSG00000168874	ENST00000306279	ATOH8	atonal bHLH transcription factor 8 [Source:HGNC Symbol;Acc:HGNC:24126]	NP_116216		1367.52	997.239	1737.8	1.74261	0.80125	2.58041e-05	0.0054789
NM_152718	ENSG00000167992	ENST00000335613	VWCE	von Willebrand factor C and EGF domains [Source:HGNC Symbol;Acc:HGNC:26487]	NP_689931		249.143	113.139	385.146	3.40419	1.76731	2.57703e-05	0.0054789
NM_198576	ENSG00000188157	ENST00000379370	AGRN	agrin [Source:HGNC Symbol;Acc:HGNC:329]	NP_940978		1300.14	872.076	1728.2	1.9817	0.986741	2.73526e-05	0.00577909
NM_020927	ENSG00000171724	ENST00000302536	VAT1L	vesicle amine transport 1 like [Source:HGNC Symbol;Acc:HGNC:29315]	NP_065978		176.542	268.29	84.7938	0.316053	-1.66176	2.79135e-05	0.00586869
NM_001145026	ENSG00000139304	ENST00000614701	PTPRQ	protein tyrosine phosphatase, receptor type Q [Source:HGNC Symbol;Acc:HGNC:9679]	NP_001138498		331.95	173.915	489.985	2.81737	1.49435	3.02413e-05	0.00632707
NM_001353	ENSG00000187134	ENST00000380872	AKR1C1	aldo-keto reductase family 1 member C1 [Source:HGNC Symbol;Acc:HGNC:384]	NP_001344		16084.2	12447.4	19721	1.58434	0.663881	3.0538e-05	0.00635812
NM_031957	ENSG00000261862	ENST00000572212	KRTAP1-5	keratin associated protein 1-5 [Source:HGNC Symbol;Acc:HGNC:16777]	NP_114163		1401.22	947.222	1855.21	1.95858	0.969807	3.11402e-05	0.00645219
NM_018248	ENSG00000109674	ENST00000264596	NEIL3	nei like DNA glycosylase 3 [Source:HGNC Symbol;Acc:HGNC:24573]	NP_060718		503.917	730.013	277.821	0.38057	-1.39376	3.24074e-05	0.00668246
NM_139164	ENSG00000164211	ENST00000296632	STARD4	StAR related lipid transfer domain containing 4 [Source:HGNC Symbol;Acc:HGNC:18058]	NP_001294985		2394.82	3005.61	1784.04	0.59357	-0.75251	3.42093e-05	0.00702027
NM_000057	ENSG00000197299	ENST00000355112	BLM	Bloom syndrome RecQ like helicase [Source:HGNC Symbol;Acc:HGNC:1058]	NP_001274175		368.611	544.621	192.601	0.353642	-1.49964	3.47146e-05	0.00709005
NM_001937	ENSG00000143196	ENST00000367817	DPT	dermatopontin [Source:HGNC Symbol;Acc:HGNC:3011]	NP_001928		5446.67	6813.95	4079.39	0.598682	-0.740138	3.85967e-05	0.00784557
NM_006733	ENSG00000102384	ENST00000423383	CENPI	centromere protein I [Source:HGNC Symbol;Acc:HGNC:3968]	NP_006724		810.406	1098.83	521.985	0.475038	-1.07388	3.89379e-05	0.00787012
NM_020675	ENSG00000277909	ENST00000616584	SPC25	SPC25, NDC80 kinetochore complex component [Source:HGNC Symbol;Acc:HGNC:24031]	NP_065726		407.693	597.5	217.886	0.364662	-1.45537	3.90845e-05	0.00787012
NM_000092	ENSG00000081052	ENST00000396625	COL4A4	collagen type IV alpha 4 chain [Source:HGNC Symbol;Acc:HGNC:2206]	NP_000083		535.599	328.013	743.185	2.26572	1.17997	3.94083e-05	0.00789823
NM_019050	ENSG00000145390	ENST00000274030	USP53	ubiquitin specific peptidase 53 [Source:HGNC Symbol;Acc:HGNC:29255]	NP_061923		32113.9	22961.9	41265.9	1.79715	0.84571	4.08406e-05	0.00814723
NM_022469	ENSG00000180875	ENST00000318160	GREM2	gremlin 2, DAN family BMP antagonist [Source:HGNC Symbol;Acc:HGNC:17655]	NP_071914		9058.61	7615.91	10501.3	1.37886	0.46348	4.18015e-05	0.00830031
NM_019111	ENSG00000227993	ENST00000383127	HLA-DRA	major histocompatibility complex, class II, DR alpha [Source:HGNC Symbol;Acc:HGNC:4947]	NP_061984		326.435	150.976	501.894	3.32433	1.73306	4.32113e-05	0.0085407
NM_000857	ENSG00000061918	ENST00000264424	GUCY1B3	guanylate cyclase 1 soluble subunit beta [Source:HGNC Symbol;Acc:HGNC:4687]	NP_000848		2033.28	2536.26	1530.3	0.603368	-0.72889	4.48867e-05	0.00883115
NM_021066	ENSG00000276368	ENST00000333151	HIST1H2AJ	histone cluster 1 H2A family member j [Source:HGNC Symbol;Acc:HGNC:4727]	NP_066544		1405.34	1837.99	972.684	0.529209	-0.91809	4.57345e-05	0.00895687
NM_031218	ENSG00000184635	ENST00000343769	ZNF93	zinc finger protein 93 [Source:HGNC Symbol;Acc:HGNC:13169]	NP_112495		615.131	859.543	370.718	0.431296	-1.21325	4.72015e-05	0.00919146
NM_207499	ENSG00000244694	ENST00000398738	PTCHD4	patched domain containing 4 [Source:HGNC Symbol;Acc:HGNC:21345]	NP_997382		86.1879	30.1222	142.254	4.72256	2.23957	4.7361e-05	0.00919146
NM_031479	ENSG00000139269	ENST00000266646	INHBE	inhibin beta E subunit [Source:HGNC Symbol;Acc:HGNC:24029]	NP_113667		425.217	624.252	226.181	0.362324	-1.46465	4.88221e-05	0.00943234
NM_006536	ENSG00000137975	ENST00000370565	CLCA2	chloride channel accessory 2 [Source:HGNC Symbol;Acc:HGNC:2016]	NP_006527		260.228	127.364	393.091	3.08635	1.6259	4.93504e-05	0.00949165
NM_000791	ENSG00000228716	ENST00000439211	DHFR	dihydrofolate reductase [Source:HGNC Symbol;Acc:HGNC:2861]	NP_000782		4270.45	5233.61	3307.3	0.631935	-0.662153	5.11533e-05	0.00979449
NM_001010000	ENSG00000088756	ENST00000419673	ARHGAP28	Rho GTPase activating protein 28 [Source:HGNC Symbol;Acc:HGNC:25509]	NP_001010000		3828.71	4623.28	3034.13	0.656272	-0.607634	5.16851e-05	0.00985233
NM_138420	ENSG00000185567	ENST00000333244	AHNAK2	AHNAK nucleoprotein 2 [Source:HGNC Symbol;Acc:HGNC:20125]	NP_612429		23197.8	18149.8	28245.9	1.55627	0.638092	5.19979e-05	0.0098681
NM_018166	ENSG00000142694	ENST00000270824	EVA1B	eva-1 homolog B [Source:HGNC Symbol;Acc:HGNC:25558]	NP_060636		1445.52	1005.65	1885.4	1.87481	0.906748	5.80601e-05	0.01097
NM_001759	ENSG00000118971	ENST00000261254	CCND2	cyclin D2 [Source:HGNC Symbol;Acc:HGNC:1583]	NP_001750		4577.82	3490.19	5665.44	1.62324	0.69888	5.86503e-05	0.011033
NM_005159	ENSG00000159251	ENST00000290378	ACTC1	actin, alpha, cardiac muscle 1 [Source:HGNC Symbol;Acc:HGNC:143]	NP_005150		277.572	156.202	398.943	2.55402	1.35277	6.19052e-05	0.0115944
NM_005321	ENSG00000168298	ENST00000304218	HIST1H1E	histone cluster 1 H1 family member e [Source:HGNC Symbol;Acc:HGNC:4718]	NP_005312		9055.54	10936.3	7174.78	0.656051	-0.608119	6.33783e-05	0.0118187
NM_003495	ENSG00000276180	ENST00000615353	HIST1H4I	histone cluster 1 H4 family member i [Source:HGNC Symbol;Acc:HGNC:4793]	NP_003486		1044.48	1347	741.959	0.550823	-0.86034	6.41496e-05	0.0119107
NM_001037984	ENSG00000157637	ENST00000374759	SLC38A10	solute carrier family 38 member 10 [Source:HGNC Symbol;Acc:HGNC:28237]	NP_001033073		1383.37	976.914	1789.84	1.83213	0.873524	6.60146e-05	0.0122042
NM_003878	ENSG00000137563	ENST00000260118	GGH	gamma-glutamyl hydrolase [Source:HGNC Symbol;Acc:HGNC:4248]	NP_003869		1511.48	1946.56	1076.39	0.552972	-0.85472	6.68526e-05	0.012306
NM_000963	ENSG00000073756	ENST00000367468	PTGS2	prostaglandin-endoperoxide synthase 2 [Source:HGNC Symbol;Acc:HGNC:9605]	NP_000954		710.874	981.989	439.758	0.447824	-1.159	6.98388e-05	0.0128008
NM_001042539	ENSG00000103495	ENST00000219782	MAZ	MYC associated zinc finger protein [Source:HGNC Symbol;Acc:HGNC:6914]	NP_001036004		41.9639	14.5161	69.4116	4.7817	2.25752	7.02954e-05	0.0128297
NM_003897	ENSG00000227231	ENST00000416884	IER3	immediate early response 3 [Source:HGNC Symbol;Acc:HGNC:5392]	NP_003888		3091.81	3909.68	2273.94	0.581618	-0.781856	7.11253e-05	0.0129261
NM_003841	ENSG00000173535	ENST00000356864	TNFRSF10C	TNF receptor superfamily member 10c [Source:HGNC Symbol;Acc:HGNC:11906]	NP_003832		113.041	42.8709	183.21	4.27353	2.09543	7.589e-05	0.0137338
NM_004111	ENSG00000168496	ENST00000305885	FEN1	flap structure-specific endonuclease 1 [Source:HGNC Symbol;Acc:HGNC:3650]	NP_004102		2103.52	2632.06	1574.98	0.598385	-0.740853	7.65844e-05	0.0138013
NM_006743	ENSG00000102317	ENST00000376759	RBM3	RNA binding motif (RNP1, RRM) protein 3 [Source:HGNC Symbol;Acc:HGNC:9900]	NP_006734		43095.7	30800.4	55391	1.79839	0.846704	7.6969e-05	0.0138126
NM_015065	ENSG00000110723	ENST00000265843	EXPH5	exophilin 5 [Source:HGNC Symbol;Acc:HGNC:30578]	NP_055880		2053.64	1547.38	2559.9	1.65434	0.726254	7.73331e-05	0.0138201
NR_003032	ENSG00000206799	ENST00000384072	SNORA32	Small nucleolar RNA, H/ACA box 32 [Source:HGNC Symbol;Acc:HGNC:32622].			1790.82	2340.72	1240.92	0.530144	-0.915544	8.49435e-05	0.0151171
NM_002106	ENSG00000164032	ENST00000296417	H2AFZ	H2A histone family member Z [Source:HGNC Symbol;Acc:HGNC:4741]	NP_002097		15435.9	18760.9	12110.9	0.645542	-0.631417	8.63259e-05	0.0152997
NM_001080509	ENSG00000110900	ENST00000261177	TSPAN11	tetraspanin 11 [Source:HGNC Symbol;Acc:HGNC:30795]	NP_001073978		932.059	618.138	1245.98	2.0157	1.01128	8.72565e-05	0.015401
NM_033027	ENSG00000144655	ENST00000273153	CSRNP1	cysteine and serine rich nuclear protein 1 [Source:HGNC Symbol;Acc:HGNC:14300]	NP_149016		1166.33	1545.46	787.199	0.509361	-0.973239	9.32007e-05	0.0163827
NM_001099645	ENSG00000163584	ENST00000295830	RPL22L1	ribosomal protein L22 like 1 [Source:HGNC Symbol;Acc:HGNC:27610]	NP_001093115		7689.93	9197.05	6182.81	0.672261	-0.572907	9.44947e-05	0.0165424
NM_006454	ENSG00000123933	ENST00000337190	MXD4	MAX dimerization protein 4 [Source:HGNC Symbol;Acc:HGNC:13906]	NP_006445		5775.02	4489.21	7060.84	1.57285	0.65338	9.59601e-05	0.0167306
NM_004421	ENSG00000107404	ENST00000378891	DVL1	dishevelled segment polarity protein 1 [Source:HGNC Symbol;Acc:HGNC:3084]	NP_004412		2924.23	2239.7	3608.76	1.61127	0.688196	9.91383e-05	0.0172148
NM_000668	ENSG00000196616	ENST00000305046	ADH1B	alcohol dehydrogenase 1B (class I), beta polypeptide [Source:HGNC Symbol;Acc:HGNC:250]	NP_000659		13591.1	10739.8	16442.4	1.53098	0.614454	0.000104702	0.0181075
NM_001276274	ENSG00000177042	ENST00000526170	TMEM80	transmembrane protein 80 [Source:HGNC Symbol;Acc:HGNC:27453]	NP_001263203		127.15	53.5677	200.731	3.74725	1.90583	0.000110675	0.0190636
NM_003545	ENSG00000276966	ENST00000615164	HIST1H4E	histone cluster 1 H4 family member e [Source:HGNC Symbol;Acc:HGNC:4790]	NP_003536		16478.3	20181.1	12775.5	0.633044	-0.659623	0.000113956	0.0195502
NM_024407	ENSG00000115286	ENST00000233627	NDUFS7	NADH:ubiquinone oxidoreductase core subunit S7 [Source:HGNC Symbol;Acc:HGNC:7714]	NP_077718		994.704	670.776	1318.63	1.96583	0.975138	0.00011474	0.0196063
NM_006851	ENSG00000139278	ENST00000266659	GLIPR1	GLI pathogenesis related 1 [Source:HGNC Symbol;Acc:HGNC:17001]	NP_006842		11134.3	9140.21	13128.3	1.43633	0.522383	0.000120457	0.0205016
NM_003881	ENSG00000064205	ENST00000372868	WISP2	WNT1 inducible signaling pathway protein 2 [Source:HGNC Symbol;Acc:HGNC:12770]	NP_001310299		1193.12	877.295	1508.94	1.71999	0.782402	0.000124614	0.0211253
NM_001172477	ENSG00000048392	ENST00000621845	RRM2B	ribonucleotide reductase regulatory TP53 inducible subunit M2B [Source:HGNC Symbol;Acc:HGNC:17296]	NP_001165948		21.6857	5.12952	38.2419	7.45526	2.89826	0.000127927	0.0215722
NM_002010	ENSG00000102678	ENST00000382353	FGF9	fibroblast growth factor 9 [Source:HGNC Symbol;Acc:HGNC:3687]	NP_002001		2334.89	1832.34	2837.44	1.54853	0.630904	0.000128256	0.0215722
NM_025029	ENSG00000152082	ENST00000281871	MZT2B	mitotic spindle organizing protein 2B [Source:HGNC Symbol;Acc:HGNC:25886]	NP_079305		1173.07	848.743	1497.4	1.76426	0.819062	0.000129212	0.021637
NM_032336	ENSG00000147536	ENST00000276533	GINS4	GINS complex subunit 4 [Source:HGNC Symbol;Acc:HGNC:28226]	NP_115712		982.283	1272.94	691.622	0.543325	-0.880113	0.00012965	0.021637
NM_016463	ENSG00000171604	ENST00000302517	CXXC5	CXXC finger protein 5 [Source:HGNC Symbol;Acc:HGNC:26943]	NP_001304137		2495.04	1880.52	3109.55	1.65356	0.725578	0.000132667	0.0220546
NM_001098816	ENSG00000149256	ENST00000278550	TENM4	teneurin transmembrane protein 4 [Source:HGNC Symbol;Acc:HGNC:29945]	NP_001092286		1541.82	1898.15	1185.48	0.624546	-0.679119	0.000134427	0.022261
NM_006379	ENSG00000075223	ENST00000265361	SEMA3C	semaphorin 3C [Source:HGNC Symbol;Acc:HGNC:10725]	NP_006370		44177.3	31292.7	57061.9	1.82349	0.866703	0.000139209	0.0229641
NM_001142864	ENSG00000103335	ENST00000301015	PIEZO1	piezo type mechanosensitive ion channel component 1 [Source:HGNC Symbol;Acc:HGNC:28993]	NP_001136336		7312.87	5767.57	8858.17	1.53586	0.619046	0.000141014	0.0230844
NM_003384	ENSG00000100749	ENST00000216639	VRK1	vaccinia related kinase 1 [Source:HGNC Symbol;Acc:HGNC:12718]	NP_003375		1599.91	2051.49	1148.33	0.559756	-0.837131	0.000140722	0.0230844
NM_057749	ENSG00000175305	ENST00000308108	CCNE2	cyclin E2 [Source:HGNC Symbol;Acc:HGNC:1590]	NP_477097		663.581	881.08	446.082	0.50629	-0.981965	0.000147229	0.0240101
NM_145018	ENSG00000165490	ENST00000533655	DDIAS	DNA damage induced apoptosis suppressor [Source:HGNC Symbol;Acc:HGNC:26351]	NP_659455		493.594	689.899	297.29	0.430918	-1.21452	0.000150209	0.0244032
NM_014109	ENSG00000156802	ENST00000287394	ATAD2	ATPase family, AAA domain containing 2 [Source:HGNC Symbol;Acc:HGNC:30123]	NP_054828		4408.11	5307.3	3508.92	0.661151	-0.596948	0.000151872	0.0245803
NM_003529	ENSG00000275714	ENST00000613854	HIST1H3A	histone cluster 1 H3 family member a [Source:HGNC Symbol;Acc:HGNC:4766]	NP_003520		1791.53	2238.01	1345.05	0.601002	-0.734558	0.000154812	0.024962
NM_015261	ENSG00000151503	ENST00000534548	NCAPD3	non-SMC condensin II complex subunit D3 [Source:HGNC Symbol;Acc:HGNC:28952]	NP_056076		2052.35	2577.19	1527.52	0.592705	-0.754613	0.000157562	0.0253103
NM_005242	ENSG00000164251	ENST00000296677	F2RL1	F2R like trypsin receptor 1 [Source:HGNC Symbol;Acc:HGNC:3538]	NP_005233		257.936	375.793	140.078	0.372752	-1.42371	0.000162871	0.0260509
NM_173593	ENSG00000139044	ENST00000266383	B4GALNT3	beta-1,4-N-acetyl-galactosaminyltransferase 3 [Source:HGNC Symbol;Acc:HGNC:24137]	NP_775864		7.41194	0.252484	14.5714	57.7121	5.8508	0.000163387	0.0260509
NR_038956	ENSG00000226328	ENST00000426282	NUP50-AS1	NUP50 antisense RNA 1 (head to head) [Source:HGNC Symbol;Acc:HGNC:50502].			20.8324	4.77401	36.8908	7.72743	2.94999	0.00016673	0.0264854
NM_153690	ENSG00000185112	ENST00000329759	FAM43A	family with sequence similarity 43 member A [Source:HGNC Symbol;Acc:HGNC:26888]	NP_710157		1141.58	822.325	1460.83	1.77647	0.829009	0.000171028	0.0270678
NM_014391	ENSG00000148677	ENST00000371697	ANKRD1	ankyrin repeat domain 1 [Source:HGNC Symbol;Acc:HGNC:15819]	NP_055206		556.569	364.597	748.54	2.05306	1.03778	0.000177205	0.0279424
NM_014746	ENSG00000151692	ENST00000320892	RNF144A	ring finger protein 144A [Source:HGNC Symbol;Acc:HGNC:20457]	NP_055561		1793.3	2223.64	1362.97	0.612945	-0.706171	0.000178705	0.0280756
NM_134268	ENSG00000161544	ENST00000293230	CYGB	cytoglobin [Source:HGNC Symbol;Acc:HGNC:16505]	NP_599030		860.333	604.461	1116.2	1.84661	0.884881	0.00018352	0.0287251
NM_194247	ENSG00000170144	ENST00000411529	HNRNPA3	heterogeneous nuclear ribonucleoprotein A3 [Source:HGNC Symbol;Acc:HGNC:24941]	NP_919223		7981.59	9540.74	6422.45	0.67316	-0.570978	0.000184178	0.0287251
NM_000101	ENSG00000051523	ENST00000261623	CYBA	cytochrome b-245 alpha chain [Source:HGNC Symbol;Acc:HGNC:2577]	NP_000092		2719.4	2088.08	3350.73	1.60469	0.682295	0.000189502	0.0294483
NM_002826	ENSG00000116260	ENST00000367602	QSOX1	quiescin sulfhydryl oxidase 1 [Source:HGNC Symbol;Acc:HGNC:9756]	NP_002817		1768.56	1307.8	2229.32	1.70464	0.769466	0.000198165	0.0306834
NM_007168	ENSG00000141338	ENST00000269080	ABCA8	ATP binding cassette subfamily A member 8 [Source:HGNC Symbol;Acc:HGNC:38]	NP_009099		1193.46	1539.72	847.204	0.550232	-0.861888	0.000199112	0.0307191
NM_024795	ENSG00000168955	ENST00000304568	TM4SF20	transmembrane 4 L six family member 20 [Source:HGNC Symbol;Acc:HGNC:26230]	NP_079071		306.266	178.007	434.526	2.44107	1.28751	0.000218266	0.0335536
NM_003530	ENSG00000282988	ENST00000635200	HIST1H3D	histone cluster 1 H3 family member d [Source:HGNC Symbol;Acc:HGNC:4767]	NP_003521		3016.79	3720.65	2312.93	0.621646	-0.685835	0.00022191	0.0339919
NM_014621	ENSG00000170166	ENST00000306324	HOXD4	homeobox D4 [Source:HGNC Symbol;Acc:HGNC:5138]	NP_055436		20.7263	35.5761	5.87645	0.16518	-2.59789	0.000223957	0.0341834
NM_024333	ENSG00000105255	ENST00000221856	FSD1	fibronectin type III and SPRY domain containing 1 [Source:HGNC Symbol;Acc:HGNC:13745]	NP_077309		121.241	183.948	58.534	0.318209	-1.65195	0.000227413	0.0345877
NM_000435	ENSG00000074181	ENST00000263388	NOTCH3	notch 3 [Source:HGNC Symbol;Acc:HGNC:7883]	NP_000426		1496.09	1073.46	1918.73	1.78743	0.837886	0.000229662	0.0348064
NM_006716	ENSG00000006634	ENST00000265728	DBF4	DBF4 zinc finger [Source:HGNC Symbol;Acc:HGNC:17364]	NP_006707		1364.41	1739.12	989.698	0.56908	-0.813297	0.000235848	0.0356181
NM_020375	ENSG00000078237	ENST00000179259	TIGAR	TP53 induced glycolysis regulatory phosphatase [Source:HGNC Symbol;Acc:HGNC:1185]	NP_065108		2975.38	2311.11	3639.66	1.57486	0.655219	0.000255833	0.0385007
NR_036534	ENSG00000267365	ENST00000590966	KCNJ2-AS1-201	KCNJ2 antisense RNA 1 (head to head) [Source:HGNC Symbol;Acc:HGNC:43720].			131.803	62.4172	201.188	3.22328	1.68853	0.000263703	0.0395463
NM_001901	ENSG00000118523	ENST00000367976	CTGF	connective tissue growth factor [Source:HGNC Symbol;Acc:HGNC:2500]	NP_001892		16128.6	19634.4	12622.8	0.64289	-0.637357	0.000266255	0.0397898
NM_005602	ENSG00000013297	ENST00000064724	CLDN11	claudin 11 [Source:HGNC Symbol;Acc:HGNC:8514]	NP_005593		610.652	387.53	833.773	2.1515	1.10535	0.000271913	0.0404433
NM_015474	ENSG00000101347	ENST00000262878	SAMHD1	SAM and HD domain containing deoxynucleoside triphosphate triphosphohydrolase 1 [Source:HGNC Symbol;Acc:HGNC:15925]	NP_056289		3319.33	3961.12	2677.53	0.675953	-0.565005	0.000272513	0.0404433
NM_032450	ENSG00000179832	ENST00000528919	MROH1	maestro heat like repeat family member 1 [Source:HGNC Symbol;Acc:HGNC:26958]	NP_115826		1128.99	821.106	1436.88	1.74993	0.807298	0.000284511	0.0420782
NM_004102	ENSG00000121769	ENST00000373713	FABP3	fatty acid binding protein 3 [Source:HGNC Symbol;Acc:HGNC:3557]	NP_004093		3216.65	3798.18	2635.11	0.693783	-0.527443	0.000286417	0.0422146
NM_003566	ENSG00000102189	ENST00000322349	EEA1	early endosome antigen 1 [Source:HGNC Symbol;Acc:HGNC:3185]	NP_003557		13666.6	10933.9	16399.4	1.49986	0.584827	0.00028839	0.0423597
NM_032429	ENSG00000107816	ENST00000370223	LZTS2	leucine zipper tumor suppressor 2 [Source:HGNC Symbol;Acc:HGNC:29381]	NP_001305028		5265.41	4199.07	6331.75	1.50789	0.592534	0.000300979	0.0439082
NM_173505	ENSG00000154065	ENST00000592179	ANKRD29	ankyrin repeat domain 29 [Source:HGNC Symbol;Acc:HGNC:27110]	NP_775776		1454.02	1054.38	1853.66	1.75805	0.813973	0.000299966	0.0439082
NM_006905	ENSG00000231924	ENST00000244296	PSG1	pregnancy specific beta-1-glycoprotein 1 [Source:HGNC Symbol;Acc:HGNC:9514]	NP_008836		72.2268	37.2055	107.248	2.88259	1.52737	0.000309848	0.0450487
NM_001909	ENSG00000117984	ENST00000236671	CTSD	cathepsin D [Source:HGNC Symbol;Acc:HGNC:2529]	NP_001900		21738.2	17409.9	26066.6	1.49723	0.582296	0.00031427	0.0455373
NM_020890	ENSG00000163507	ENST00000295746	KIAA1524	KIAA1524 [Source:HGNC Symbol;Acc:HGNC:29302]	NP_065941		1911.72	2381.1	1442.34	0.605744	-0.723219	0.000316049	0.0456409
NM_013352	ENSG00000111817	ENST00000359564	DSE	dermatan sulfate epimerase [Source:HGNC Symbol;Acc:HGNC:21144]	NP_037484		17.5848	4.05171	31.118	7.6802	2.94114	0.000325366	0.0468287
NM_174936	ENSG00000169174	ENST00000302118	PCSK9	proprotein convertase subtilisin/kexin type 9 [Source:HGNC Symbol;Acc:HGNC:20001]	NP_777596		435.221	604.966	265.476	0.438828	-1.18827	0.000327381	0.0469611
NM_006187	ENSG00000111331	ENST00000228928	OAS3	2'-5'-oligoadenylate synthetase 3 [Source:HGNC Symbol;Acc:HGNC:8088]	NP_006178		789.528	1026	553.053	0.539036	-0.891546	0.000340086	0.048621
NR_036447	ENSG00000183889	ENST00000537112	AC138969.1				4983.46	4080.82	5886.1	1.44238	0.528453	0.00034353	0.0489502
NM_004996	ENSG00000103222	ENST00000399410	ABCC1	ATP binding cassette subfamily C member 1 [Source:HGNC Symbol;Acc:HGNC:51]	NP_004987		7106.28	5710.09	8502.46	1.48902	0.574367	0.000345746	0.0491028
NM_199069	ENSG00000178057	ENST00000326925	NDUFAF3	NADH:ubiquinone oxidoreductase complex assembly factor 3 [Source:HGNC Symbol;Acc:HGNC:29918]	NP_951032		11.0749	1.56924	20.5806	13.115	3.71315	0.000348026	0.0491074
NR_003028	ENSG00000207112	ENST00000384384	SNORA25	Small nucleolar RNA, H/ACA box 25 [Source:HGNC Symbol;Acc:HGNC:32615].			745.811	1015.36	476.258	0.469052	-1.09218	0.000348068	0.0491074

## Sheet: -S vs NT
Row	EnsemblGeneID	EnsemblTranscriptID	Gene Name	Description	meanBase	x0Gy	S	foldChange	log2FC	pvalue	padj
NM_000358	ENSG00000120708	ENST00000442011	TGFBI	transforming growth factor beta induced [Source:HGNC Symbol;Acc:HGNC:11771]	164668	235535	93800.7	0.398245	-1.32827	0	0
NM_000396	ENSG00000143387	ENST00000271651	CTSK	cathepsin K [Source:HGNC Symbol;Acc:HGNC:2536]	212559	129248	295870	2.28916	1.19482	0	0
NM_000602	ENSG00000106366	ENST00000223095	SERPINE1	serpin family E member 1 [Source:HGNC Symbol;Acc:HGNC:8583]	36110.1	64675.8	7544.3	0.116648	-3.09977	0	0
NM_001101	ENSG00000075624	ENST00000331789	ACTB	actin beta [Source:HGNC Symbol;Acc:HGNC:132]	193194	318441	67946.8	0.213373	-2.22855	0	0
NM_001620	ENSG00000124942	ENST00000378024	AHNAK	AHNAK nucleoprotein [Source:HGNC Symbol;Acc:HGNC:347]	423150	301592	544708	1.80611	0.852883	0	0
NM_002160	ENSG00000041982	ENST00000350763	TNC	tenascin C [Source:HGNC Symbol;Acc:HGNC:5318]	102883	149393	56373.7	0.377351	-1.40602	0	0
NM_002345	ENSG00000139329	ENST00000266718	LUM	lumican [Source:HGNC Symbol;Acc:HGNC:6724]	233659	130640	336678	2.57715	1.36578	0	0
NM_003246	ENSG00000137801	ENST00000260356	THBS1	thrombospondin 1 [Source:HGNC Symbol;Acc:HGNC:11785]	441588	621361	261815	0.421357	-1.24689	0	0
NM_006082	ENSG00000123416	ENST00000336023	TUBA1B	tubulin alpha 1b [Source:HGNC Symbol;Acc:HGNC:18809]	82024.6	134605	29444.7	0.218749	-2.19265	0	0
NM_018689	ENSG00000103888	ENST00000220244	CEMIP	cell migration inducing hyaluronan binding protein [Source:HGNC Symbol;Acc:HGNC:29213]	108924	182792	35055.8	0.19178	-2.38248	0	0
NM_002167	ENSG00000117318	ENST00000374561	ID3	inhibitor of DNA binding 3, HLH protein [Source:HGNC Symbol;Acc:HGNC:5362]	2475.33	4818.81	131.847	0.027361	-5.19174	7.91238e-95	3.08511e-91
NM_001299	ENSG00000130176	ENST00000252456	CNN1	calponin 1 [Source:HGNC Symbol;Acc:HGNC:2155]	8495.49	15491.8	1499.14	0.0967699	-3.3693	2.60584e-75	9.3137e-72
NM_000600	ENSG00000136244	ENST00000258743	IL6	interleukin 6 [Source:HGNC Symbol;Acc:HGNC:6018]	2065.14	3860.73	269.556	0.0698198	-3.84022	4.047e-59	1.3352e-55
NM_002982	ENSG00000108691	ENST00000225831	CCL2	C-C motif chemokine ligand 2 [Source:HGNC Symbol;Acc:HGNC:10618]	5363.83	9537.85	1189.81	0.124746	-3.00293	4.25609e-57	1.30388e-53
NM_002705	ENSG00000118898	ENST00000345988	PPL	periplakin [Source:HGNC Symbol;Acc:HGNC:9273]	11663.2	3351.06	19975.3	5.9609	2.57553	1.45719e-52	4.16659e-49
NM_003613	ENSG00000138615	ENST00000261883	CILP	cartilage intermediate layer protein [Source:HGNC Symbol;Acc:HGNC:1980]	4117.42	1013.02	7221.82	7.12903	2.83371	6.74731e-44	1.8087e-40
NM_004613	ENSG00000198959	ENST00000361475	TGM2	transglutaminase 2 [Source:HGNC Symbol;Acc:HGNC:11778]	8091.75	13661.2	2522.26	0.184629	-2.4373	1.47371e-42	3.71808e-39
NM_018685	ENSG00000011426	ENST00000265748	ANLN	anillin actin binding protein [Source:HGNC Symbol;Acc:HGNC:14082]	7475.72	12637.4	2314.08	0.183114	-2.44919	7.87876e-42	1.87733e-38
NM_020163	ENSG00000010319	ENST00000231721	SEMA3G	semaphorin 3G [Source:HGNC Symbol;Acc:HGNC:30400]	252.043	2.03333	502.053	246.912	7.94785	1.3305e-41	3.00343e-38
NM_003278	ENSG00000163815	ENST00000296130	CLEC3B	C-type lectin domain family 3 member B [Source:HGNC Symbol;Acc:HGNC:11891]	4320.41	1213.44	7427.38	6.12094	2.61375	2.21361e-41	4.74708e-38
NM_005014	ENSG00000127083	ENST00000375550	OMD	osteomodulin [Source:HGNC Symbol;Acc:HGNC:8134]	4077.02	1285.28	6868.75	5.34418	2.41797	1.74262e-37	3.5591e-34
NM_003534	ENSG00000273983	ENST00000614378	HIST1H3G	histone cluster 1 H3 family member g [Source:HGNC Symbol;Acc:HGNC:4772]	2269.23	3903.03	635.434	0.162805	-2.61878	1.87159e-36	3.64875e-33
NM_031966	ENSG00000134057	ENST00000256442	CCNB1	cyclin B1 [Source:HGNC Symbol;Acc:HGNC:1579]	5172.42	8623.85	1720.98	0.19956	-2.3251	1.35489e-35	2.52657e-32
NM_014424	ENSG00000173641	ENST00000311890	HSPB7	heat shock protein family B (small) member 7 [Source:HGNC Symbol;Acc:HGNC:5249]	1784.38	3147.39	421.374	0.13388	-2.90098	5.81939e-35	1.03997e-31
NM_007021	ENSG00000165507	ENST00000298295	C10orf10	chromosome 10 open reading frame 10 [Source:HGNC Symbol;Acc:HGNC:23355]	1386.96	2501.35	272.576	0.108971	-3.19798	8.51845e-35	1.46143e-31
NM_003537	ENSG00000274267	ENST00000621411	HIST1H3B	histone cluster 1 H3 family member b [Source:HGNC Symbol;Acc:HGNC:4776]	4013.34	6774.99	1251.7	0.184753	-2.43633	8.58173e-34	1.41566e-30
NM_173833	ENSG00000168079	ENST00000354914	SCARA5	scavenger receptor class A member 5 [Source:HGNC Symbol;Acc:HGNC:28701]	521.054	40.3035	1001.8	24.8565	4.63555	1.02568e-33	1.6293e-30
NM_005322	ENSG00000184357	ENST00000331442	HIST1H1B	histone cluster 1 H1 family member b [Source:HGNC Symbol;Acc:HGNC:4719]	10288.2	16617.8	3958.52	0.23821	-2.0697	1.74039e-33	2.66591e-30
NM_053044	ENSG00000170801	ENST00000307358	HTRA3	HtrA serine peptidase 3 [Source:HGNC Symbol;Acc:HGNC:30406]	1494.95	384.303	2605.59	6.78004	2.76129	3.87266e-33	5.72753e-30
NM_001067	ENSG00000131747	ENST00000423485	TOP2A	topoisomerase (DNA) II alpha [Source:HGNC Symbol;Acc:HGNC:11989]	12748.5	20730.1	4766.86	0.229949	-2.12062	6.93067e-33	9.90854e-30
NM_001255	ENSG00000117399	ENST00000310955	CDC20	cell division cycle 20 [Source:HGNC Symbol;Acc:HGNC:1723]	1869.37	3225.04	513.711	0.159288	-2.65029	8.05718e-33	1.11475e-29
NM_001647	ENSG00000189058	ENST00000343267	APOD	apolipoprotein D [Source:HGNC Symbol;Acc:HGNC:612]	1700.47	464.423	2936.51	6.32292	2.66059	1.02905e-32	1.37925e-29
NR_002196					9362.96	3534.15	15191.8	4.29857	2.10386	6.75885e-32	8.78445e-29
NM_001546	ENSG00000172201	ENST00000378700	ID4	inhibitor of DNA binding 4, HLH protein [Source:HGNC Symbol;Acc:HGNC:5363]	1374.87	2465.87	283.858	0.115115	-3.11886	2.21647e-31	2.79601e-28
NM_001901	ENSG00000118523	ENST00000367976	CTGF	connective tissue growth factor [Source:HGNC Symbol;Acc:HGNC:2500]	12048.1	19617.6	4478.69	0.2283	-2.131	3.73874e-31	4.58156e-28
NM_000692	ENSG00000137124	ENST00000377698	ALDH1B1	aldehyde dehydrogenase 1 family member B1 [Source:HGNC Symbol;Acc:HGNC:407]	4890.43	8085.16	1695.71	0.209731	-2.25339	2.33212e-30	2.77846e-27
NM_005733	ENSG00000112984	ENST00000394894	KIF20A	kinesin family member 20A [Source:HGNC Symbol;Acc:HGNC:9787]	3659.23	6117.77	1200.69	0.196262	-2.34915	1.98322e-29	2.29893e-26
NM_000916	ENSG00000180914	ENST00000316793	OXTR	oxytocin receptor [Source:HGNC Symbol;Acc:HGNC:8529]	1149.07	2049.37	248.765	0.121386	-3.04232	2.14796e-29	2.42437e-26
NM_003546	ENSG00000275126	ENST00000618305	HIST1H4L	histone cluster 1 H4 family member l [Source:HGNC Symbol;Acc:HGNC:4791]	2040.08	3412.82	667.342	0.19554	-2.35447	3.1582e-29	3.47321e-26
NM_178232	ENSG00000140511	ENST00000359595	HAPLN3	hyaluronan and proteoglycan link protein 3 [Source:HGNC Symbol;Acc:HGNC:21446]	1298.85	2298.63	299.063	0.130105	-2.94225	4.27484e-29	4.5837e-26
NM_002514	ENSG00000136999	ENST00000259526	NOV	nephroblastoma overexpressed [Source:HGNC Symbol;Acc:HGNC:7885]	8473.66	3703.62	13243.7	3.57588	1.8383	1.1445e-28	1.19726e-25
NM_016343	ENSG00000117724	ENST00000366955	CENPF	centromere protein F [Source:HGNC Symbol;Acc:HGNC:1857]	6612.78	10621.7	2603.88	0.245148	-2.02828	1.33275e-28	1.36099e-25
NM_022122	ENSG00000137675	ENST00000260229	MMP27	matrix metallopeptidase 27 [Source:HGNC Symbol;Acc:HGNC:14250]	899.557	181.581	1617.53	8.90806	3.15511	1.00661e-27	1.00403e-24
NM_001237	ENSG00000145386	ENST00000618014	CCNA2	cyclin A2 [Source:HGNC Symbol;Acc:HGNC:1578]	2767.29	4628.88	905.707	0.195665	-2.35355	2.77964e-27	2.70952e-24
NM_003531	ENSG00000278272	ENST00000612966	HIST1H3C	histone cluster 1 H3 family member c [Source:HGNC Symbol;Acc:HGNC:4768]	3105.52	5082.69	1128.35	0.221999	-2.17137	4.85241e-27	4.62489e-24
NM_014391	ENSG00000148677	ENST00000371697	ANKRD1	ankyrin repeat domain 1 [Source:HGNC Symbol;Acc:HGNC:15819]	184.919	364.62	5.21686	0.0143076	-6.12707	4.9388e-26	4.60489e-23
NM_006845	ENSG00000142945	ENST00000372224	KIF2C	kinesin family member 2C [Source:HGNC Symbol;Acc:HGNC:6393]	2088.55	3451.71	725.382	0.210152	-2.2505	1.08733e-25	9.92247e-23
NM_002053	ENSG00000117228	ENST00000370473	GBP1	guanylate binding protein 1 [Source:HGNC Symbol;Acc:HGNC:4182]	4994.28	7938.73	2049.84	0.258207	-1.9534	1.37861e-25	1.23185e-22
NM_006169	ENSG00000166741	ENST00000299964	NNMT	nicotinamide N-methyltransferase [Source:HGNC Symbol;Acc:HGNC:7861]	34687.8	56367.7	13007.9	0.230769	-2.11548	1.50117e-25	1.31399e-22
NM_012112	ENSG00000088325	ENST00000300403	TPX2	TPX2, microtubule nucleation factor [Source:HGNC Symbol;Acc:HGNC:1249]	5947.88	9407.72	2488.04	0.264468	-1.91884	3.02587e-25	2.59559e-22
NM_003955	ENSG00000184557	ENST00000330871	SOCS3	suppressor of cytokine signaling 3 [Source:HGNC Symbol;Acc:HGNC:19391]	6782.5	10689.7	2875.28	0.268976	-1.89445	4.14529e-25	3.48611e-22
NM_016563	ENSG00000103710	ENST00000220062	RASL12	RAS like family 12 [Source:HGNC Symbol;Acc:HGNC:30289]	2503.07	894.167	4111.97	4.59866	2.20121	4.59686e-25	3.79152e-22
NM_018410	ENSG00000123485	ENST00000411486	HJURP	Holliday junction recognition protein [Source:HGNC Symbol;Acc:HGNC:25444]	1564.35	2631.98	496.713	0.188722	-2.40567	2.65304e-24	2.14696e-21
NM_017563	ENSG00000144730	ENST00000296318	IL17RD	interleukin 17 receptor D [Source:HGNC Symbol;Acc:HGNC:17616]	8878.88	3955.16	13802.6	3.48977	1.80313	3.01679e-24	2.39612e-21
NM_004753	ENSG00000162496	ENST00000616661	DHRS3	dehydrogenase/reductase 3 [Source:HGNC Symbol;Acc:HGNC:17693]	7794.69	12222.5	3366.92	0.27547	-1.86003	6.15744e-24	4.80169e-21
NM_000636	ENSG00000112096	ENST00000538183	SOD2	superoxide dismutase 2 [Source:HGNC Symbol;Acc:HGNC:11180]	12486.8	19124.2	5849.3	0.305858	-1.70907	1.50962e-23	1.15621e-20
NM_002185	ENSG00000168685	ENST00000303115	IL7R	interleukin 7 receptor [Source:HGNC Symbol;Acc:HGNC:6024]	832.148	1480.24	184.057	0.124343	-3.00761	4.20445e-23	3.16367e-20
NM_005438	ENSG00000175592	ENST00000312562	FOSL1	FOS like 1, AP-1 transcription factor subunit [Source:HGNC Symbol;Acc:HGNC:13718]	2249.88	3618.03	881.741	0.243708	-2.03678	1.45022e-22	1.07241e-19
NM_024745	ENSG00000171241	ENST00000303383	SHCBP1	SHC binding and spindle associated 1 [Source:HGNC Symbol;Acc:HGNC:29547]	1316.9	2217.49	416.305	0.187737	-2.41322	2.31164e-22	1.68044e-19
NM_021018	ENSG00000277775	ENST00000618052	HIST1H3F	histone cluster 1 H3 family member f [Source:HGNC Symbol;Acc:HGNC:4773]	4170	6528.22	1811.78	0.277531	-1.84928	5.17123e-22	3.63597e-19
NM_021637	ENSG00000126950	ENST00000372930	TMEM35A	transmembrane protein 35A [Source:HGNC Symbol;Acc:HGNC:25864]	1177.41	373.963	1980.85	5.29692	2.40515	5.16652e-22	3.63597e-19
NM_001256310	ENSG00000115419	ENST00000338435	GLS	glutaminase [Source:HGNC Symbol;Acc:HGNC:4331]	10180.8	15504.6	4857.05	0.313265	-1.67454	7.69453e-22	5.32288e-19
NM_005502	ENSG00000165029	ENST00000374736	ABCA1	ATP binding cassette subfamily A member 1 [Source:HGNC Symbol;Acc:HGNC:29]	28805.3	11993.3	45617.4	3.80359	1.92736	8.08573e-22	5.50471e-19
NM_006851	ENSG00000139278	ENST00000266659	GLIPR1	GLI pathogenesis related 1 [Source:HGNC Symbol;Acc:HGNC:17001]	5874.11	9129.81	2618.41	0.286798	-1.8019	9.47143e-22	6.34734e-19
NM_001554	ENSG00000142871	ENST00000451137	CYR61	cysteine rich angiogenic inducer 61 [Source:HGNC Symbol;Acc:HGNC:2654]	11979.7	18540.2	5419.24	0.292296	-1.7745	1.17176e-21	7.73182e-19
NM_006461	ENSG00000076382	ENST00000321765	SPAG5	sperm associated antigen 5 [Source:HGNC Symbol;Acc:HGNC:13452]	1895.76	3068.89	722.625	0.235468	-2.0864	1.21591e-21	7.9016e-19
NM_001211	ENSG00000156970	ENST00000287598	BUB1B	BUB1 mitotic checkpoint serine/threonine kinase B [Source:HGNC Symbol;Acc:HGNC:1149]	1558.53	2573.93	543.135	0.211013	-2.24459	1.41462e-21	9.05569e-19
NM_198474	ENSG00000183801	ENST00000329293	OLFML1	olfactomedin like 1 [Source:HGNC Symbol;Acc:HGNC:24473]	6750.56	3036.17	10464.9	3.44676	1.78524	2.16583e-21	1.36607e-18
NM_002193	ENSG00000163083	ENST00000295228	INHBB	inhibin beta B subunit [Source:HGNC Symbol;Acc:HGNC:6067]	785.944	195.011	1376.88	7.06051	2.81977	4.74562e-21	2.94985e-18
NM_032385	ENSG00000170271	ENST00000326080	FAXDC2	fatty acid hydroxylase domain containing 2 [Source:HGNC Symbol;Acc:HGNC:1334]	5510.95	2503.18	8518.71	3.40316	1.76688	1.31923e-20	8.08308e-18
NM_178229	ENSG00000183856	ENST00000361170	IQGAP3	IQ motif containing GTPase activating protein 3 [Source:HGNC Symbol;Acc:HGNC:20669]	2788.89	4437.78	1140	0.256886	-1.9608	1.37207e-20	8.28845e-18
NM_012310	ENSG00000090889	ENST00000374403	KIF4A	kinesin family member 4A [Source:HGNC Symbol;Acc:HGNC:13339]	1442.15	2387.39	496.91	0.20814	-2.26438	1.438e-20	8.56606e-18
NM_001128933	ENSG00000172403	ENST00000429713	SYNPO2	synaptopodin 2 [Source:HGNC Symbol;Acc:HGNC:17732]	16689.9	25534	7845.71	0.307265	-1.70244	1.77793e-20	1.04459e-17
NM_003258	ENSG00000167900	ENST00000301634	TK1	thymidine kinase 1 [Source:HGNC Symbol;Acc:HGNC:11830]	2104.8	3333.88	875.731	0.262676	-1.92864	1.82866e-20	1.05988e-17
NM_021066	ENSG00000276368	ENST00000333151	HIST1H2AJ	histone cluster 1 H2A family member j [Source:HGNC Symbol;Acc:HGNC:4727]	1080.49	1830.86	330.12	0.180309	-2.47146	1.88509e-20	1.07802e-17
NM_004716	ENSG00000160613	ENST00000320934	PCSK7	proprotein convertase subtilisin/kexin type 7 [Source:HGNC Symbol;Acc:HGNC:8748]	5997.82	9193.37	2802.27	0.304814	-1.714	2.0368e-20	1.14945e-17
no_feature					5.35286e+07	4.95393e+07	5.75178e+07	1.16105	0.215434	2.09375e-20	1.16625e-17
NM_002539	ENSG00000115758	ENST00000234111	ODC1	ornithine decarboxylase 1 [Source:HGNC Symbol;Acc:HGNC:8109]	6463.9	9950.05	2977.75	0.29927	-1.74048	2.98131e-20	1.63934e-17
NM_003525	ENSG00000278588	ENST00000377733	HIST1H2BI	histone cluster 1 H2B family member i [Source:HGNC Symbol;Acc:HGNC:4756]	3832.24	5958.92	1705.56	0.28622	-1.8048	7.68357e-20	4.1715e-17
NM_003638	ENSG00000077943	ENST00000378076	ITGA8	integrin subunit alpha 8 [Source:HGNC Symbol;Acc:HGNC:6144]	1809.36	2868.75	749.98	0.261431	-1.9355	9.70912e-20	5.2053e-17
NM_005030	ENSG00000166851	ENST00000300093	PLK1	polo like kinase 1 [Source:HGNC Symbol;Acc:HGNC:9077]	922.567	1593.05	252.086	0.158241	-2.6598	1.15367e-19	6.10876e-17
NM_001134445	ENSG00000153904	ENST00000426972	DDAH1	dimethylarginine dimethylaminohydrolase 1 [Source:HGNC Symbol;Acc:HGNC:2715]	1177.05	2000.46	353.647	0.176783	-2.49995	1.78426e-19	9.33254e-17
NM_002867	ENSG00000169213	ENST00000371655	RAB3B	RAB3B, member RAS oncogene family [Source:HGNC Symbol;Acc:HGNC:9778]	14557	22121.9	6992	0.316066	-1.6617	2.69638e-19	1.39335e-16
NM_080284	ENSG00000154262	ENST00000284425	ABCA6	ATP binding cassette subfamily A member 6 [Source:HGNC Symbol;Acc:HGNC:36]	4938.74	2392.81	7484.67	3.12799	1.64524	3.62758e-19	1.85222e-16
NM_030919	ENSG00000101447	ENST00000619850	FAM83D	family with sequence similarity 83 member D [Source:HGNC Symbol;Acc:HGNC:16122]	1130.43	1892.73	368.131	0.194498	-2.36217	4.26527e-19	2.15221e-16
NM_006207	ENSG00000104213	ENST00000541323	PDGFRL	platelet derived growth factor receptor like [Source:HGNC Symbol;Acc:HGNC:8805]	2602.04	1108.93	4095.14	3.69288	1.88475	6.56031e-19	3.27176e-16
NM_000201	ENSG00000090339	ENST00000264832	ICAM1	intercellular adhesion molecule 1 [Source:HGNC Symbol;Acc:HGNC:5344]	4372.9	6685.38	2060.42	0.308198	-1.69807	7.06624e-19	3.48358e-16
NR_026779					3344.78	1571.76	5117.8	3.2561	1.70315	1.23905e-18	6.03897e-16
NM_203422	ENSG00000177363	ENST00000317449	LRRN4CL	LRRN4 C-terminal like [Source:HGNC Symbol;Acc:HGNC:33724]	5446.68	2680.52	8212.84	3.0639	1.61537	1.52564e-18	7.35223e-16
NM_000681	ENSG00000150594	ENST00000280155	ADRA2A	adrenoceptor alpha 2A [Source:HGNC Symbol;Acc:HGNC:281]	964.881	1636.54	293.218	0.179169	-2.4806	1.80652e-18	8.60906e-16
NM_032704	ENSG00000167553	ENST00000301072	TUBA1C	tubulin alpha 1c [Source:HGNC Symbol;Acc:HGNC:20768]	20964	31688.7	10239.3	0.323122	-1.62985	2.14708e-18	1.01196e-15
NM_080596	ENSG00000274997	ENST00000377459	HIST1H2AH	histone cluster 1 H2A family member h [Source:HGNC Symbol;Acc:HGNC:13671]	1935.34	3031.45	839.22	0.276838	-1.85289	2.41164e-18	1.1243e-15
NM_019105	ENSG00000231608	ENST00000550212	TNXB	tenascin XB [Source:HGNC Symbol;Acc:HGNC:11976]	6782.36	3203.79	10360.9	3.23396	1.6933	3.0547e-18	1.40877e-15
NM_006500	ENSG00000076706	ENST00000264036	MCAM	melanoma cell adhesion molecule [Source:HGNC Symbol;Acc:HGNC:6934]	785.167	1344.04	226.295	0.16837	-2.5703	3.2225e-18	1.47035e-15
NM_003527	ENSG00000274641	ENST00000616182	HIST1H2BO	histone cluster 1 H2B family member o [Source:HGNC Symbol;Acc:HGNC:4758]	1687.41	2652.72	722.092	0.272208	-1.87722	3.65516e-18	1.65021e-15
NM_015187	ENSG00000091490	ENST00000399878	SEL1L3	SEL1L family member 3 [Source:HGNC Symbol;Acc:HGNC:29108]	2785.95	4374.62	1197.29	0.273689	-1.86939	4.15894e-18	1.85809e-15
NM_018304	ENSG00000068489	ENST00000262293	PRR11	proline rich 11 [Source:HGNC Symbol;Acc:HGNC:25619]	2586.54	3996.27	1176.81	0.294478	-1.76377	4.29689e-18	1.89994e-15
NM_002263	ENSG00000233450	ENST00000448818	KIFC1	kinesin family member C1 [Source:HGNC Symbol;Acc:HGNC:6389]	1019.25	1715.27	323.242	0.18845	-2.40775	5.35044e-18	2.34164e-15
NM_000693	ENSG00000184254	ENST00000329841	ALDH1A3	aldehyde dehydrogenase 1 family member A3 [Source:HGNC Symbol;Acc:HGNC:409]	8301.99	4580.6	12023.4	2.62485	1.39224	6.41323e-18	2.77842e-15
NM_004924	ENSG00000130402	ENST00000252699	ACTN4	actinin alpha 4 [Source:HGNC Symbol;Acc:HGNC:166]	18168	27256.5	9079.44	0.333111	-1.58592	7.63552e-18	3.27487e-15
NM_021110	ENSG00000187955	ENST00000297848	COL14A1	collagen type XIV alpha 1 chain [Source:HGNC Symbol;Acc:HGNC:2191]	32298.4	14365.5	50231.3	3.49666	1.80598	8.66445e-18	3.67939e-15
NM_004701	ENSG00000157456	ENST00000288207	CCNB2	cyclin B2 [Source:HGNC Symbol;Acc:HGNC:1580]	1767.84	2778.61	757.073	0.272465	-1.87586	1.18386e-17	4.978e-15
NM_020733	ENSG00000173706	ENST00000311127	HEG1	heart development protein with EGF like domains 1 [Source:HGNC Symbol;Acc:HGNC:29227]	18897.7	28406.9	9388.52	0.330501	-1.59727	1.35404e-17	5.63834e-15
NM_003521	ENSG00000273703	ENST00000621112	HIST1H2BM	histone cluster 1 H2B family member m [Source:HGNC Symbol;Acc:HGNC:4750]	1512.96	2413.63	612.286	0.253679	-1.97892	1.58056e-17	6.51831e-15
NM_080283	ENSG00000154258	ENST00000340001	ABCA9	ATP binding cassette subfamily A member 9 [Source:HGNC Symbol;Acc:HGNC:39]	4675.59	2438.71	6912.48	2.83448	1.50309	2.62974e-17	1.07418e-14
NM_003999	ENSG00000145623	ENST00000274276	OSMR	oncostatin M receptor [Source:HGNC Symbol;Acc:HGNC:8507]	6776.63	10101.5	3451.81	0.341714	-1.54914	2.90506e-17	1.17545e-14
NM_002425	ENSG00000166670	ENST00000279441	MMP10	matrix metallopeptidase 10 [Source:HGNC Symbol;Acc:HGNC:7156]	172.776	16.3303	329.221	20.1602	4.33344	3.6577e-17	1.46616e-14
NM_032525	ENSG00000176014	ENST00000317702	TUBB6	tubulin beta 6 class V [Source:HGNC Symbol;Acc:HGNC:20776]	15543.1	23027.3	8058.97	0.349974	-1.51468	4.2295e-17	1.67966e-14
NM_002546	ENSG00000164761	ENST00000297350	TNFRSF11B	TNF receptor superfamily member 11b [Source:HGNC Symbol;Acc:HGNC:11909]	34018.5	52500.3	15536.6	0.295934	-1.75665	4.95059e-17	1.94799e-14
NM_003538	ENSG00000278637	ENST00000617569	HIST1H4A	histone cluster 1 H4 family member a [Source:HGNC Symbol;Acc:HGNC:4781]	1628.51	2560.45	696.57	0.27205	-1.87806	6.38128e-17	2.48812e-14
NM_001428	ENSG00000074800	ENST00000234590	ENO1	enolase 1 [Source:HGNC Symbol;Acc:HGNC:3350]	8576.1	12607.9	4544.28	0.360431	-1.47221	6.51785e-17	2.51848e-14
NM_016639	ENSG00000006327	ENST00000326577	TNFRSF12A	TNF receptor superfamily member 12A [Source:HGNC Symbol;Acc:HGNC:18152]	5826.82	8714.73	2938.91	0.337235	-1.56818	6.6801e-17	2.55812e-14
NM_003535	ENSG00000197153	ENST00000359303	HIST1H3J	histone cluster 1 H3 family member j [Source:HGNC Symbol;Acc:HGNC:4774]	890.129	1490.59	289.668	0.194331	-2.36341	7.52728e-17	2.85703e-14
NM_002006	ENSG00000138685	ENST00000264498	FGF2	fibroblast growth factor 2 [Source:HGNC Symbol;Acc:HGNC:3676]	14654.1	21770.6	7537.69	0.346233	-1.53019	9.31135e-17	3.50319e-14
NM_014875	ENSG00000118193	ENST00000367350	KIF14	kinesin family member 14 [Source:HGNC Symbol;Acc:HGNC:19181]	1414.93	2239.06	590.804	0.263863	-1.92214	1.82748e-16	6.81572e-14
NM_207370	ENSG00000158292	ENST00000377893	GPR153	G protein-coupled receptor 153 [Source:HGNC Symbol;Acc:HGNC:23618]	3991.1	2014.88	5967.31	2.96162	1.56638	2.9926e-16	1.10649e-13
NM_002358	ENSG00000164109	ENST00000296509	MAD2L1	mitotic arrest deficient 2 like 1 [Source:HGNC Symbol;Acc:HGNC:6763]	1750.29	2725.26	775.321	0.284494	-1.81353	3.29275e-16	1.20706e-13
NM_007037	ENSG00000134917	ENST00000257359	ADAMTS8	ADAM metallopeptidase with thrombospondin type 1 motif 8 [Source:HGNC Symbol;Acc:HGNC:224]	354.993	66.041	643.944	9.75068	3.2855	3.69203e-16	1.34196e-13
NM_014817	ENSG00000255690	ENST00000539664	TRIL	TLR4 interactor with leucine rich repeats [Source:HGNC Symbol;Acc:HGNC:22200]	1135.78	426.02	1845.55	4.33208	2.11506	4.44279e-16	1.60127e-13
NM_152562	ENSG00000184661	ENST00000330560	CDCA2	cell division cycle associated 2 [Source:HGNC Symbol;Acc:HGNC:14623]	1311.09	2099.97	522.204	0.248672	-2.00768	4.81855e-16	1.72223e-13
NM_018947	ENSG00000172115	ENST00000305786	CYCS	cytochrome c, somatic [Source:HGNC Symbol;Acc:HGNC:19986]	8715.64	12588	4843.28	0.384753	-1.37799	5.00635e-16	1.77456e-13
NM_001927	ENSG00000175084	ENST00000373960	DES	desmin [Source:HGNC Symbol;Acc:HGNC:2770]	5035.21	6685.65	3384.77	0.506274	-0.98201	5.0927e-16	1.79038e-13
NM_020433	ENSG00000149596	ENST00000372980	JPH2	junctophilin 2 [Source:HGNC Symbol;Acc:HGNC:14202]	457.932	823.084	92.7787	0.112721	-3.14917	6.56296e-16	2.2885e-13
NM_031299	ENSG00000111665	ENST00000538862	CDCA3	cell division cycle associated 3 [Source:HGNC Symbol;Acc:HGNC:14624]	856.685	1441.3	272.067	0.188765	-2.40534	6.89907e-16	2.3863e-13
NM_004226	ENSG00000081320	ENST00000263955	STK17B	serine/threonine kinase 17b [Source:HGNC Symbol;Acc:HGNC:11396]	9790.55	13958.3	5622.81	0.402829	-1.31176	1.17407e-15	4.02846e-13
NM_001813	ENSG00000138778	ENST00000265148	CENPE	centromere protein E [Source:HGNC Symbol;Acc:HGNC:1856]	3180.22	4793.22	1567.22	0.326966	-1.61279	1.21499e-15	4.11371e-13
NM_006088	ENSG00000188229	ENST00000340384	TUBB4B	tubulin beta 4B class IVb [Source:HGNC Symbol;Acc:HGNC:20771]	9026.8	12905.4	5148.22	0.39892	-1.32583	1.2181e-15	4.11371e-13
NM_025081	ENSG00000205978	ENST00000382554	NYNRIN	NYN domain and retroviral integrase containing [Source:HGNC Symbol;Acc:HGNC:20165]	5435.31	2794.44	8076.18	2.89009	1.53111	1.43285e-15	4.80117e-13
NM_004417	ENSG00000120129	ENST00000239223	DUSP1	dual specificity phosphatase 1 [Source:HGNC Symbol;Acc:HGNC:3064]	4929.63	7416.58	2442.68	0.329354	-1.60229	1.52975e-15	5.08612e-13
NM_021062	ENSG00000276410	ENST00000615966	HIST1H2BB	histone cluster 1 H2B family member b [Source:HGNC Symbol;Acc:HGNC:4751]	3474.68	5235.39	1713.96	0.32738	-1.61096	1.60579e-15	5.29786e-13
NM_018136	ENSG00000066279	ENST00000367409	ASPM	abnormal spindle microtubule assembly [Source:HGNC Symbol;Acc:HGNC:19048]	1993.91	3025.63	962.182	0.31801	-1.65286	1.65216e-15	5.40924e-13
NM_003509	ENSG00000196747	ENST00000358739	HIST1H2AI	histone cluster 1 H2A family member i [Source:HGNC Symbol;Acc:HGNC:4725]	1473.33	2290.69	655.974	0.286365	-1.80407	2.0789e-15	6.75484e-13
NM_003155	ENSG00000159167	ENST00000290271	STC1	stanniocalcin 1 [Source:HGNC Symbol;Acc:HGNC:11373]	1536.45	2348	724.909	0.308735	-1.69556	2.19432e-15	7.07625e-13
NM_002061	ENSG00000023909	ENST00000370238	GCLM	glutamate-cysteine ligase modifier subunit [Source:HGNC Symbol;Acc:HGNC:4312]	2465.62	3710.36	1220.88	0.329045	-1.60364	3.08694e-15	9.80733e-13
NM_004237	ENSG00000071539	ENST00000166345	TRIP13	thyroid hormone receptor interactor 13 [Source:HGNC Symbol;Acc:HGNC:12307]	787.148	1325.63	248.666	0.187583	-2.4144	3.07791e-15	9.80733e-13
NM_004235	ENSG00000136826	ENST00000374672	KLF4	Kruppel like factor 4 [Source:HGNC Symbol;Acc:HGNC:6348]	6249.11	3327.77	9170.45	2.75574	1.46244	3.15967e-15	9.96459e-13
NM_004523	ENSG00000138160	ENST00000260731	KIF11	kinesin family member 11 [Source:HGNC Symbol;Acc:HGNC:6388]	3187.12	4777.78	1596.45	0.33414	-1.58148	3.19521e-15	1.00031e-12
NM_012134	ENSG00000163431	ENST00000367288	LMOD1	leiomodin 1 [Source:HGNC Symbol;Acc:HGNC:6647]	9641.6	13657.2	5625.96	0.41194	-1.27949	9.07216e-15	2.8196e-12
NM_005725	ENSG00000134198	ENST00000369516	TSPAN2	tetraspanin 2 [Source:HGNC Symbol;Acc:HGNC:20659]	1387.95	2222.5	553.403	0.249001	-2.00578	1.01758e-14	3.13987e-12
NM_015429	ENSG00000154175	ENST00000284322	ABI3BP	ABI family member 3 binding protein [Source:HGNC Symbol;Acc:HGNC:17265]	3325.01	1739.39	4910.63	2.8232	1.49733	1.04311e-14	3.19565e-12
NR_027180					3869.27	5746.6	1991.94	0.34663	-1.52853	1.27701e-14	3.88447e-12
NM_006471	ENSG00000101608	ENST00000217652	MYL12A	myosin light chain 12A [Source:HGNC Symbol;Acc:HGNC:16701]	32895.8	49090.7	16701	0.340207	-1.55552	1.33247e-14	4.02463e-12
NM_013262	ENSG00000007944	ENST00000356840	MYLIP	myosin regulatory light chain interacting protein [Source:HGNC Symbol;Acc:HGNC:21155]	2352.44	1114.84	3590.05	3.22024	1.68717	1.5438e-14	4.63033e-12
NM_000041	ENSG00000130203	ENST00000252486	APOE	apolipoprotein E [Source:HGNC Symbol;Acc:HGNC:613]	5595.62	2992.07	8199.17	2.7403	1.45433	1.57383e-14	4.68759e-12
NM_001206	ENSG00000119138	ENST00000377126	KLF9	Kruppel like factor 9 [Source:HGNC Symbol;Acc:HGNC:1123]	5843.94	8516.68	3171.2	0.372352	-1.42526	1.67745e-14	4.96178e-12
NM_004102	ENSG00000121769	ENST00000373713	FABP3	fatty acid binding protein 3 [Source:HGNC Symbol;Acc:HGNC:3557]	6866.15	3788.2	9944.1	2.62502	1.39233	1.70022e-14	4.99468e-12
NM_001069	ENSG00000137267	ENST00000333628	TUBB2A	tubulin beta 2A class IIa [Source:HGNC Symbol;Acc:HGNC:12412]	1982.66	3053.17	912.143	0.298753	-1.74298	1.71632e-14	5.00768e-12
NM_014618	ENSG00000078725	ENST00000265922	BRINP1	BMP/retinoic acid inducible neural specific 1 [Source:HGNC Symbol;Acc:HGNC:2687]	1880.63	2891.62	869.636	0.300744	-1.73339	1.90293e-14	5.51463e-12
NM_016089	ENSG00000164048	ENST00000354698	ZNF589	zinc finger protein 589 [Source:HGNC Symbol;Acc:HGNC:16747]	1503.36	697.809	2308.91	3.3088	1.72631	3.27592e-14	9.36695e-12
NM_182487	ENSG00000185585	ENST00000373580	OLFML2A	olfactomedin like 2A [Source:HGNC Symbol;Acc:HGNC:27270]	508.455	131.901	885.008	6.70963	2.74623	3.25853e-14	9.36695e-12
NM_003370	ENSG00000125753	ENST00000245932	VASP	vasodilator-stimulated phosphoprotein [Source:HGNC Symbol;Acc:HGNC:12652]	4862.12	7089.16	2635.08	0.371705	-1.42777	3.44374e-14	9.78158e-12
NM_003524	ENSG00000275713	ENST00000619466	HIST1H2BH	histone cluster 1 H2B family member h [Source:HGNC Symbol;Acc:HGNC:4755]	3696.42	5451.69	1941.16	0.356066	-1.48978	3.59602e-14	1.01469e-11
NM_001905	ENSG00000171793	ENST00000372621	CTPS1	CTP synthase 1 [Source:HGNC Symbol;Acc:HGNC:2519]	1700.82	2592.23	809.405	0.312243	-1.67926	3.75845e-14	1.0536e-11
NM_000633	ENSG00000171791	ENST00000398117	BCL2	BCL2, apoptosis regulator [Source:HGNC Symbol;Acc:HGNC:990]	1696.46	786.837	2606.09	3.31211	1.72775	4.25274e-14	1.18442e-11
NM_012081	ENSG00000118985	ENST00000237853	ELL2	elongation factor for RNA polymerase II 2 [Source:HGNC Symbol;Acc:HGNC:17064]	18251.7	26599.5	9903.97	0.372337	-1.42532	5.17791e-14	1.43278e-11
NM_016591	ENSG00000176928	ENST00000322348	GCNT4	glucosaminyl (N-acetyl) transferase 4, core 2 [Source:HGNC Symbol;Acc:HGNC:17973]	2623.62	3894.51	1352.73	0.347344	-1.52556	5.86144e-14	1.61152e-11
NM_006101	ENSG00000080986	ENST00000261597	NDC80	NDC80, kinetochore complex component [Source:HGNC Symbol;Acc:HGNC:16909]	1603.66	2408.22	799.108	0.331825	-1.59151	6.15906e-14	1.68256e-11
NM_181501	ENSG00000213949	ENST00000282588	ITGA1	integrin subunit alpha 1 [Source:HGNC Symbol;Acc:HGNC:6134]	2270.09	3326.07	1214.1	0.365026	-1.45393	8.54224e-14	2.31884e-11
NM_014298	ENSG00000103485	ENST00000395384	QPRT	quinolinate phosphoribosyltransferase [Source:HGNC Symbol;Acc:HGNC:9755]	3629.72	1900.34	5359.1	2.82008	1.49573	9.12594e-14	2.46171e-11
NM_012306	ENSG00000135472	ENST00000320634	FAIM2	Fas apoptotic inhibitory molecule 2 [Source:HGNC Symbol;Acc:HGNC:17067]	1708.44	869.617	2547.26	2.92917	1.55049	9.76195e-14	2.61681e-11
NM_002168	ENSG00000182054	ENST00000330062	IDH2	isocitrate dehydrogenase (NADP(+)) 2, mitochondrial [Source:HGNC Symbol;Acc:HGNC:5383]	4384.36	6392.71	2376.02	0.371676	-1.42788	1.05844e-13	2.81966e-11
NM_172037	ENSG00000121039	ENST00000240285	RDH10	retinol dehydrogenase 10 [Source:HGNC Symbol;Acc:HGNC:19975]	10890.7	15853.3	5928.07	0.373934	-1.41914	1.38776e-13	3.67415e-11
NM_153225	ENSG00000164764	ENST00000297354	SBSPON	somatomedin B and thrombospondin type 1 domain containing [Source:HGNC Symbol;Acc:HGNC:30362]	1506.57	2283.23	729.902	0.319679	-1.6453	1.59225e-13	4.18966e-11
NM_000055	ENSG00000114200	ENST00000264381	BCHE	butyrylcholinesterase [Source:HGNC Symbol;Acc:HGNC:983]	423.272	104.825	741.719	7.07575	2.82288	1.79539e-13	4.69539e-11
NM_138444	ENSG00000178695	ENST00000377474	KCTD12	potassium channel tetramerization domain containing 12 [Source:HGNC Symbol;Acc:HGNC:14678]	8157.12	4751.6	11562.6	2.43342	1.28299	2.24402e-13	5.83309e-11
NM_001321	ENSG00000175183	ENST00000311083	CSRP2	cysteine and glycine rich protein 2 [Source:HGNC Symbol;Acc:HGNC:2470]	3042.38	4514.92	1569.84	0.3477	-1.52408	2.58455e-13	6.6778e-11
NM_014783	ENSG00000198826	ENST00000361627	ARHGAP11A	Rho GTPase activating protein 11A [Source:HGNC Symbol;Acc:HGNC:15783]	1769.01	2635.94	902.075	0.342222	-1.547	2.79259e-13	7.1721e-11
NM_005775	ENSG00000120896	ENST00000240123	SORBS3	sorbin and SH3 domain containing 3 [Source:HGNC Symbol;Acc:HGNC:30907]	1172.24	535.469	1809	3.37835	1.75632	2.88653e-13	7.36925e-11
NM_152515	ENSG00000169607	ENST00000302450	CKAP2L	cytoskeleton associated protein 2 like [Source:HGNC Symbol;Acc:HGNC:26877]	924.947	1484.93	364.969	0.245783	-2.02455	2.96871e-13	7.5342e-11
NM_005195	ENSG00000221869	ENST00000408965	CEBPD	CCAAT/enhancer binding protein delta [Source:HGNC Symbol;Acc:HGNC:1835]	1730.97	2626.65	835.291	0.318007	-1.65287	3.59628e-13	9.07321e-11
NM_020911	ENSG00000221866	ENST00000321063	PLXNA4	plexin A4 [Source:HGNC Symbol;Acc:HGNC:9102]	773.8	1252.37	295.235	0.235742	-2.08472	4.02941e-13	1.01065e-10
NM_031217	ENSG00000121621	ENST00000263181	KIF18A	kinesin family member 18A [Source:HGNC Symbol;Acc:HGNC:29441]	1002.85	1595.86	409.839	0.256813	-1.96121	4.85999e-13	1.21189e-10
NM_021149	ENSG00000103187	ENST00000262428	COTL1	coactosin like F-actin binding protein 1 [Source:HGNC Symbol;Acc:HGNC:18304]	7777.17	10894.6	4659.74	0.427711	-1.22529	5.86134e-13	1.45314e-10
NM_001982	ENSG00000065361	ENST00000267101	ERBB3	erb-b2 receptor tyrosine kinase 3 [Source:HGNC Symbol;Acc:HGNC:3431]	165.897	27.8225	303.971	10.9254	3.44961	5.90054e-13	1.45445e-10
NR_038985					577.568	993.963	161.174	0.162153	-2.62457	6.06161e-13	1.48561e-10
NM_001920	ENSG00000011465	ENST00000052754	DCN	decorin [Source:HGNC Symbol;Acc:HGNC:2705]	9912.04	5979.14	13844.9	2.31554	1.21135	6.11436e-13	1.49003e-10
NM_003013	ENSG00000145423	ENST00000274063	SFRP2	secreted frizzled related protein 2 [Source:HGNC Symbol;Acc:HGNC:10777]	10209	6184.28	14233.7	2.3016	1.20264	7.65714e-13	1.85545e-10
NM_001007563	ENSG00000137142	ENST00000377694	IGFBPL1	insulin like growth factor binding protein like 1 [Source:HGNC Symbol;Acc:HGNC:20081]	98.0827	187.539	8.62619	0.0459967	-4.44233	8.3466e-13	2.01116e-10
NM_138420	ENSG00000185567	ENST00000333244	AHNAK2	AHNAK nucleoprotein 2 [Source:HGNC Symbol;Acc:HGNC:20125]	33081.8	18121.2	48042.3	2.65116	1.40663	8.52104e-13	2.04172e-10
NM_001849	ENSG00000142173	ENST00000300527	COL6A2	collagen type VI alpha 2 chain [Source:HGNC Symbol;Acc:HGNC:2212]	2823.26	1530.48	4116.04	2.68939	1.42728	8.61683e-13	2.0532e-10
NM_007315	ENSG00000115415	ENST00000361099	STAT1	signal transducer and activator of transcription 1 [Source:HGNC Symbol;Acc:HGNC:11362]	12405.5	17551.3	7259.75	0.413631	-1.27359	9.12921e-13	2.13963e-10
NM_152592	ENSG00000176438	ENST00000334258	SYNE3	spectrin repeat containing nuclear envelope family member 3 [Source:HGNC Symbol;Acc:HGNC:19861]	3169.61	1733.49	4605.73	2.65691	1.40975	9.0801e-13	2.13963e-10
NR_038236					2540.59	3725.46	1355.72	0.363908	-1.45836	9.04852e-13	2.13963e-10
NM_033274	ENSG00000135074	ENST00000257527	ADAM19	ADAM metallopeptidase domain 19 [Source:HGNC Symbol;Acc:HGNC:197]	3246.8	4822.38	1671.23	0.346556	-1.52884	9.8897e-13	2.30527e-10
NM_001001522	ENSG00000149591	ENST00000278968	TAGLN	transgelin [Source:HGNC Symbol;Acc:HGNC:11553]	231.118	421.966	40.2697	0.0954334	-3.38936	1.07102e-12	2.48302e-10
NM_016535	ENSG00000171425	ENST00000270451	ZNF581	zinc finger protein 581 [Source:HGNC Symbol;Acc:HGNC:25017]	2176.85	1163.1	3190.61	2.74319	1.45586	1.25069e-12	2.88398e-10
NM_175884	ENSG00000253276	ENST00000523505	CCDC71L	coiled-coil domain containing 71 like [Source:HGNC Symbol;Acc:HGNC:26685]	6995	9988.88	4001.12	0.400558	-1.31992	1.25763e-12	2.88447e-10
NM_001252507	ENSG00000227051	ENST00000555004	C14orf132	chromosome 14 open reading frame 132 [Source:HGNC Symbol;Acc:HGNC:20346]	17572.6	10210.1	24935.1	2.4422	1.28818	1.32328e-12	3.0189e-10
NM_024629	ENSG00000151725	ENST00000281453	CENPU	centromere protein U [Source:HGNC Symbol;Acc:HGNC:21348]	928.402	1461.59	395.214	0.2704	-1.88683	1.56765e-12	3.5575e-10
NM_015675	ENSG00000099860	ENST00000215631	GADD45B	growth arrest and DNA damage inducible beta [Source:HGNC Symbol;Acc:HGNC:4096]	1684.41	2576.05	792.761	0.307743	-1.7002	1.66311e-12	3.75425e-10
NM_152753	ENSG00000146197	ENST00000274938	SCUBE3	signal peptide, CUB domain and EGF like domain containing 3 [Source:HGNC Symbol;Acc:HGNC:13655]	1257.04	1909.74	604.329	0.316445	-1.65997	1.8748e-12	4.20997e-10
NM_021724	ENSG00000126368	ENST00000246672	NR1D1	nuclear receptor subfamily 1 group D member 1 [Source:HGNC Symbol;Acc:HGNC:7962]	903.015	381.452	1424.58	3.73462	1.90096	2.32055e-12	5.18376e-10
NM_178507	ENSG00000184232	ENST00000328965	OAF	out at first homolog [Source:HGNC Symbol;Acc:HGNC:28752]	14870.3	9057.41	20683.2	2.28357	1.19129	2.41909e-12	5.3759e-10
NM_020890	ENSG00000163507	ENST00000295746	KIAA1524	KIAA1524 [Source:HGNC Symbol;Acc:HGNC:29302]	1591.55	2374.86	808.236	0.34033	-1.555	2.63591e-12	5.82753e-10
NM_000584	ENSG00000169429	ENST00000307407	CXCL8	C-X-C motif chemokine ligand 8 [Source:HGNC Symbol;Acc:HGNC:6025]	279.191	487.462	70.92	0.145488	-2.78103	3.37417e-12	7.38359e-10
NM_006988	ENSG00000154734	ENST00000284984	ADAMTS1	ADAM metallopeptidase with thrombospondin type 1 motif 1 [Source:HGNC Symbol;Acc:HGNC:217]	16785	23752.9	9817.14	0.413302	-1.27473	3.35761e-12	7.38359e-10
NM_014176	ENSG00000077152	ENST00000367274	UBE2T	ubiquitin conjugating enzyme E2 T [Source:HGNC Symbol;Acc:HGNC:25009]	912.038	1454.61	369.47	0.254	-1.9771	3.97034e-12	8.64406e-10
NM_017491	ENSG00000071127	ENST00000499869	WDR1	WD repeat domain 1 [Source:HGNC Symbol;Acc:HGNC:12754]	3546.72	5155.57	1937.87	0.375879	-1.41166	4.8308e-12	1.04643e-09
NM_001827	ENSG00000123975	ENST00000314355	CKS2	CDC28 protein kinase regulatory subunit 2 [Source:HGNC Symbol;Acc:HGNC:2000]	2602	3817.54	1386.47	0.363183	-1.46123	4.91804e-12	1.05997e-09
NM_014862	ENSG00000172379	ENST00000303329	ARNT2	aryl hydrocarbon receptor nuclear translocator 2 [Source:HGNC Symbol;Acc:HGNC:16876]	5198.94	7293.33	3104.56	0.425671	-1.23219	5.67238e-12	1.21644e-09
NM_003536	ENSG00000278828	ENST00000369163	HIST1H3H	histone cluster 1 H3 family member h [Source:HGNC Symbol;Acc:HGNC:4775]	3011.38	4332.62	1690.15	0.390098	-1.35809	5.78986e-12	1.22934e-09
NR_034104					217.143	52.7626	381.524	7.23096	2.85419	5.77972e-12	1.22934e-09
NM_014331	ENSG00000151012	ENST00000280612	SLC7A11	solute carrier family 7 member 11 [Source:HGNC Symbol;Acc:HGNC:11059]	13377.1	18600.6	8153.54	0.438347	-1.18985	8.50601e-12	1.79716e-09
NM_001945	ENSG00000113070	ENST00000230990	HBEGF	heparin binding EGF like growth factor [Source:HGNC Symbol;Acc:HGNC:3059]	165.412	299.406	31.4185	0.104936	-3.25242	9.00207e-12	1.89264e-09
NM_007168	ENSG00000141338	ENST00000269080	ABCA8	ATP binding cassette subfamily A member 8 [Source:HGNC Symbol;Acc:HGNC:38]	2646.03	1537.81	3754.26	2.44131	1.28765	1.0013e-11	2.09491e-09
NM_003486	ENSG00000103257	ENST00000261622	SLC7A5	solute carrier family 7 member 5 [Source:HGNC Symbol;Acc:HGNC:11063]	4855.58	6876.82	2834.34	0.412158	-1.27873	1.25437e-11	2.61165e-09
NM_020962	ENSG00000103742	ENST00000352385	IGDCC4	immunoglobulin superfamily DCC subclass member 4 [Source:HGNC Symbol;Acc:HGNC:13770]	1892.61	964.757	2820.46	2.9235	1.54769	1.28492e-11	2.66232e-09
NM_032291	ENSG00000118473	ENST00000371037	SGIP1	SH3 domain GRB2 like endophilin interacting protein 1 [Source:HGNC Symbol;Acc:HGNC:25412]	983.258	438.495	1528.02	3.48469	1.80103	1.52187e-11	3.13813e-09
NM_001164440	ENSG00000164236	ENST00000296657	ANKRD33B	ankyrin repeat domain 33B [Source:HGNC Symbol;Acc:HGNC:35240]	5372.34	3151.56	7593.11	2.40932	1.26862	1.61305e-11	3.30979e-09
NM_021013	ENSG00000262045	ENST00000571312	KRT34	keratin 34 [Source:HGNC Symbol;Acc:HGNC:6452]	124.236	231.088	17.3835	0.0752246	-3.73265	1.62056e-11	3.30979e-09
NM_000758	ENSG00000164400	ENST00000296871	CSF2	colony stimulating factor 2 [Source:HGNC Symbol;Acc:HGNC:2434]	23.579	47.158	0	0	65535	1.9903e-11	4.04568e-09
NM_000196	ENSG00000176387	ENST00000326152	HSD11B2	hydroxysteroid 11-beta dehydrogenase 2 [Source:HGNC Symbol;Acc:HGNC:5209]	57.5343	5.86536	109.203	18.6183	4.21865	2.29518e-11	4.60001e-09
NM_001254	ENSG00000094804	ENST00000209728	CDC6	cell division cycle 6 [Source:HGNC Symbol;Acc:HGNC:1744]	1030.07	1593.24	466.908	0.293055	-1.77076	2.28324e-11	4.60001e-09
NM_030915	ENSG00000213626	ENST00000395323	LBH	limb bud and heart development [Source:HGNC Symbol;Acc:HGNC:29532]	22770.1	31978	13562.3	0.424113	-1.23748	2.28455e-11	4.60001e-09
NM_003714	ENSG00000113739	ENST00000265087	STC2	stanniocalcin 2 [Source:HGNC Symbol;Acc:HGNC:11374]	29960.2	42881.9	17038.5	0.397335	-1.33157	2.78909e-11	5.56392e-09
NM_199420	ENSG00000051341	ENST00000264233	POLQ	DNA polymerase theta [Source:HGNC Symbol;Acc:HGNC:9186]	693.609	1117.55	269.665	0.241299	-2.05111	2.84042e-11	5.64007e-09
NM_012325	ENSG00000101367	ENST00000375571	MAPRE1	microtubule associated protein RP/EB family member 1 [Source:HGNC Symbol;Acc:HGNC:6890]	11290.1	15596.4	6983.81	0.447783	-1.15913	3.15031e-11	6.22657e-09
NM_004111	ENSG00000168496	ENST00000305885	FEN1	flap structure-specific endonuclease 1 [Source:HGNC Symbol;Acc:HGNC:3650]	1813.07	2624.27	1001.87	0.381772	-1.38922	3.29299e-11	6.47874e-09
NM_000129	ENSG00000124491	ENST00000264870	F13A1	coagulation factor XIII A chain [Source:HGNC Symbol;Acc:HGNC:3531]	1895.85	2455.55	1336.16	0.544138	-0.877956	3.42811e-11	6.68325e-09
NM_003881	ENSG00000064205	ENST00000372868	WISP2	WNT1 inducible signaling pathway protein 2 [Source:HGNC Symbol;Acc:HGNC:12770]	1564.44	876.287	2252.59	2.57061	1.36211	3.42138e-11	6.68325e-09
NM_004095	ENSG00000187840	ENST00000338825	EIF4EBP1	eukaryotic translation initiation factor 4E binding protein 1 [Source:HGNC Symbol;Acc:HGNC:3288]	4176.44	6006.87	2346.01	0.390554	-1.35641	3.55356e-11	6.89648e-09
NM_002667	ENSG00000198523	ENST00000357525	PLN	phospholamban [Source:HGNC Symbol;Acc:HGNC:9080]	207.481	372.957	42.0053	0.112628	-3.15037	3.61963e-11	6.99306e-09
NM_005328	ENSG00000170961	ENST00000303924	HAS2	hyaluronan synthase 2 [Source:HGNC Symbol;Acc:HGNC:4819]	1152.69	1752.38	553.01	0.315577	-1.66394	3.64213e-11	7.00498e-09
NM_001761	ENSG00000162063	ENST00000397066	CCNF	cyclin F [Source:HGNC Symbol;Acc:HGNC:1591]	1173.54	1785.69	561.397	0.314387	-1.66939	3.80808e-11	7.29145e-09
NM_014501	ENSG00000108106	ENST00000264552	UBE2S	ubiquitin conjugating enzyme E2 S [Source:HGNC Symbol;Acc:HGNC:17895]	1531.15	2267.22	795.084	0.350687	-1.51175	4.1412e-11	7.89405e-09
NM_005407	ENSG00000165821	ENST00000614342	SALL2	spalt like transcription factor 2 [Source:HGNC Symbol;Acc:HGNC:10526]	1270.79	639.485	1902.1	2.97443	1.57261	4.86399e-11	9.23083e-09
NM_003115	ENSG00000117143	ENST00000367926	UAP1	UDP-N-acetylglucosamine pyrophosphorylase 1 [Source:HGNC Symbol;Acc:HGNC:12457]	8729.85	11965.2	5494.53	0.459211	-1.12277	4.91654e-11	9.26116e-09
NM_003793	ENSG00000174080	ENST00000310325	CTSF	cathepsin F [Source:HGNC Symbol;Acc:HGNC:2531]	6781.74	4218.64	9344.84	2.21513	1.14739	4.92316e-11	9.26116e-09
NM_000623	ENSG00000168398	ENST00000554311	BDKRB2	bradykinin receptor B2 [Source:HGNC Symbol;Acc:HGNC:1030]	6104.89	3513.42	8696.36	2.47519	1.30754	5.71405e-11	1.0702e-08
NM_005953	ENSG00000125148	ENST00000245185	MT2A	metallothionein 2A [Source:HGNC Symbol;Acc:HGNC:7406]	14724.9	20532.9	8916.86	0.434272	-1.20333	6.36429e-11	1.1868e-08
NM_014943	ENSG00000178764	ENST00000314393	ZHX2	zinc fingers and homeoboxes 2 [Source:HGNC Symbol;Acc:HGNC:18513]	3459.57	2042.11	4877.03	2.38823	1.25594	6.39239e-11	1.18688e-08
NM_001278235	ENSG00000071282	ENST00000426878	LMCD1	LIM and cysteine rich domains 1 [Source:HGNC Symbol;Acc:HGNC:6633]	948.332	1507.2	389.463	0.258402	-1.95231	6.78242e-11	1.25387e-08
NM_006308	ENSG00000169271	ENST00000302005	HSPB3	heat shock protein family B (small) member 3 [Source:HGNC Symbol;Acc:HGNC:5248]	1195.28	1814.68	575.893	0.317353	-1.65584	6.87428e-11	1.2654e-08
NM_007225	ENSG00000182575	ENST00000328741	NXPH3	neurexophilin 3 [Source:HGNC Symbol;Acc:HGNC:8077]	909.45	420.519	1398.38	3.32537	1.73351	6.94483e-11	1.27292e-08
NM_025239	ENSG00000197646	ENST00000397747	PDCD1LG2	programmed cell death 1 ligand 2 [Source:HGNC Symbol;Acc:HGNC:18731]	1672.69	2418.96	926.418	0.382982	-1.38465	7.17269e-11	1.30909e-08
NM_015656	ENSG00000066735	ENST00000423312	KIF26A	kinesin family member 26A [Source:HGNC Symbol;Acc:HGNC:20226]	325.254	77.3887	573.119	7.40572	2.88864	7.35243e-11	1.33621e-08
NM_001613	ENSG00000107796	ENST00000224784	ACTA2	actin, alpha 2, smooth muscle, aorta [Source:HGNC Symbol;Acc:HGNC:130]	44.6264	85.2181	4.03465	0.0473449	-4.40065	7.43958e-11	1.34634e-08
NM_020663	ENSG00000126785	ENST00000316754	RHOJ	ras homolog family member J [Source:HGNC Symbol;Acc:HGNC:688]	3015.61	1747.66	4283.56	2.45102	1.29338	7.66488e-11	1.38129e-08
NM_020440	ENSG00000134247	ENST00000393203	PTGFRN	prostaglandin F2 receptor inhibitor [Source:HGNC Symbol;Acc:HGNC:9601]	14133.9	9046.08	19221.8	2.12488	1.08738	9.00001e-11	1.61511e-08
NM_006287	ENSG00000003436	ENST00000233156	TFPI	tissue factor pathway inhibitor [Source:HGNC Symbol;Acc:HGNC:11760]	9974.4	6293.32	13655.5	2.16984	1.11759	1.01747e-10	1.81327e-08
NM_014746	ENSG00000151692	ENST00000320892	RNF144A	ring finger protein 144A [Source:HGNC Symbol;Acc:HGNC:20457]	3832.46	2216.63	5448.29	2.45791	1.29743	1.01888e-10	1.81327e-08
NM_005507	ENSG00000172757	ENST00000308162	CFL1	cofilin 1 [Source:HGNC Symbol;Acc:HGNC:1874]	48810	69809.9	27810.2	0.39837	-1.32782	1.08053e-10	1.91503e-08
NM_002133	ENSG00000100292	ENST00000216117	HMOX1	heme oxygenase 1 [Source:HGNC Symbol;Acc:HGNC:5013]	4700.46	6639.23	2761.69	0.415966	-1.26546	1.09491e-10	1.93253e-08
NM_017669	ENSG00000186871	ENST00000334463	ERCC6L	ERCC excision repair 6 like, spindle assembly checkpoint helicase [Source:HGNC Symbol;Acc:HGNC:20794]	473.471	796.325	150.618	0.189141	-2.40247	1.11451e-10	1.95908e-08
NM_001025100	ENSG00000197971	ENST00000397860	MBP	myelin basic protein [Source:HGNC Symbol;Acc:HGNC:6925]	3276.87	1973.53	4580.2	2.32082	1.21463	1.14123e-10	1.99784e-08
NM_032873	ENSG00000154127	ENST00000284273	UBASH3B	ubiquitin associated and SH3 domain containing B [Source:HGNC Symbol;Acc:HGNC:29884]	1966.64	2744.68	1188.6	0.433054	-1.20738	1.39349e-10	2.42955e-08
NM_002229	ENSG00000171223	ENST00000302754	JUNB	JunB proto-oncogene, AP-1 transcription factor subunit [Source:HGNC Symbol;Acc:HGNC:6205]	1498.02	2230.51	765.524	0.343206	-1.54285	1.43865e-10	2.49725e-08
NM_006933	ENSG00000198743	ENST00000381151	SLC5A3	solute carrier family 5 member 3 [Source:HGNC Symbol;Acc:HGNC:11038]	12324.6	7683.69	16965.5	2.20799	1.14273	1.44397e-10	2.49725e-08
NM_014600	ENSG00000013016	ENST00000322054	EHD3	EH domain containing 3 [Source:HGNC Symbol;Acc:HGNC:3244]	14506.2	9075.96	19936.4	2.19662	1.13528	1.56944e-10	2.70334e-08
NM_003034	ENSG00000111728	ENST00000396037	ST8SIA1	ST8 alpha-N-acetyl-neuraminide alpha-2,8-sialyltransferase 1 [Source:HGNC Symbol;Acc:HGNC:10869]	574.553	207.546	941.56	4.53663	2.18162	1.65775e-10	2.84403e-08
NM_003522	ENSG00000277224	ENST00000356530	HIST1H2BF	histone cluster 1 H2B family member f [Source:HGNC Symbol;Acc:HGNC:4752]	2201.94	3111.75	1292.12	0.415238	-1.26799	1.66511e-10	2.84528e-08
NM_031957	ENSG00000261862	ENST00000572212	KRTAP1-5	keratin associated protein 1-5 [Source:HGNC Symbol;Acc:HGNC:16777]	588.92	945.228	232.611	0.24609	-2.02274	1.77283e-10	3.01734e-08
NM_001098816	ENSG00000149256	ENST00000278550	TENM4	teneurin transmembrane protein 4 [Source:HGNC Symbol;Acc:HGNC:29945]	3299.19	1890.31	4708.07	2.49063	1.31651	1.90967e-10	3.23738e-08
NM_018509	ENSG00000108829	ENST00000225972	LRRC59	leucine rich repeat containing 59 [Source:HGNC Symbol;Acc:HGNC:28817]	11026.6	15011.4	7041.84	0.469099	-1.09204	1.96642e-10	3.32046e-08
NM_001017420	ENSG00000171320	ENST00000305188	ESCO2	establishment of sister chromatid cohesion N-acetyltransferase 2 [Source:HGNC Symbol;Acc:HGNC:27230]	525.485	855.353	195.617	0.228697	-2.12849	1.98758e-10	3.34303e-08
NM_003529	ENSG00000275714	ENST00000613854	HIST1H3A	histone cluster 1 H3 family member a [Source:HGNC Symbol;Acc:HGNC:4766]	1556.04	2228.68	883.398	0.396377	-1.33505	2.08295e-10	3.48975e-08
NM_017785	ENSG00000040275	ENST00000265295	SPDL1	spindle apparatus coiled-coil protein 1 [Source:HGNC Symbol;Acc:HGNC:26010]	2467.6	3516.09	1419.11	0.403605	-1.30898	2.17941e-10	3.63716e-08
NM_000417	ENSG00000134460	ENST00000379959	IL2RA	interleukin 2 receptor subunit alpha [Source:HGNC Symbol;Acc:HGNC:6008]	21.7057	43.0918	0.31957	0.00741603	-7.07514	2.21111e-10	3.67575e-08
NM_000954	ENSG00000107317	ENST00000371625	PTGDS	prostaglandin D2 synthase [Source:HGNC Symbol;Acc:HGNC:9592]	12055	7683.32	16426.7	2.13797	1.09624	2.25382e-10	3.73229e-08
NM_005556	ENSG00000135480	ENST00000331817	KRT7	keratin 7 [Source:HGNC Symbol;Acc:HGNC:6445]	3954.96	5822.62	2087.3	0.358481	-1.48003	2.52638e-10	4.16756e-08
NM_014692	ENSG00000103184	ENST00000251170	SEC14L5	SEC14 like lipid binding 5 [Source:HGNC Symbol;Acc:HGNC:29032]	330.381	102.538	558.224	5.44406	2.44468	2.77141e-10	4.55424e-08
NM_003523	ENSG00000274290	ENST00000614097	HIST1H2BE	histone cluster 1 H2B family member e [Source:HGNC Symbol;Acc:HGNC:4753]	2185.45	3082.99	1287.91	0.417747	-1.2593	2.83809e-10	4.64602e-08
NM_021064	ENSG00000196787	ENST00000359193	HIST1H2AG	histone cluster 1 H2A family member g [Source:HGNC Symbol;Acc:HGNC:4737]	1974.74	2802.06	1147.41	0.409489	-1.2881	2.9213e-10	4.76406e-08
NM_016426	ENSG00000075218	ENST00000454366	GTSE1	G2 and S-phase expressed 1 [Source:HGNC Symbol;Acc:HGNC:13698]	513.557	834.186	192.928	0.231277	-2.11231	3.05986e-10	4.97111e-08
NM_145263	ENSG00000163071	ENST00000295213	SPATA18	spermatogenesis associated 18 [Source:HGNC Symbol;Acc:HGNC:29579]	2860.59	1695.79	4025.39	2.37376	1.24717	3.63069e-10	5.87624e-08
NM_006772	ENSG00000227460	ENST00000455687	SYNGAP1	synaptic Ras GTPase activating protein 1 [Source:HGNC Symbol;Acc:HGNC:11497]	1675.47	940.408	2410.54	2.56329	1.358	4.21994e-10	6.80426e-08
NM_001937	ENSG00000143196	ENST00000367817	DPT	dermatopontin [Source:HGNC Symbol;Acc:HGNC:3011]	10054.8	6804.27	13305.3	1.95543	0.967486	4.87969e-10	7.83858e-08
NM_016441	ENSG00000150938	ENST00000280527	CRIM1	cysteine rich transmembrane BMP regulator 1 [Source:HGNC Symbol;Acc:HGNC:2359]	24655.6	34455.2	14856.1	0.431171	-1.21367	4.95739e-10	7.93367e-08
NM_014220	ENSG00000169908	ENST00000305366	TM4SF1	transmembrane 4 L six family member 1 [Source:HGNC Symbol;Acc:HGNC:11853]	409.711	697.217	122.205	0.175275	-2.51231	5.38416e-10	8.58464e-08
NM_014289	ENSG00000077274	ENST00000324068	CAPN6	calpain 6 [Source:HGNC Symbol;Acc:HGNC:1483]	120.437	22.7766	218.097	9.5755	3.25935	5.50356e-10	8.74251e-08
NM_021979	ENSG00000126803	ENST00000247207	HSPA2	heat shock protein family A (Hsp70) member 2 [Source:HGNC Symbol;Acc:HGNC:5235]	1089.38	1633.93	544.82	0.333441	-1.5845	5.6978e-10	9.01766e-08
NM_016059	ENSG00000137168	ENST00000373699	PPIL1	peptidylprolyl isomerase like 1 [Source:HGNC Symbol;Acc:HGNC:9260]	1459.23	2124.25	794.208	0.373877	-1.41936	5.75221e-10	9.0703e-08
NM_000504	ENSG00000126218	ENST00000375559	F10	coagulation factor X [Source:HGNC Symbol;Acc:HGNC:3528]	2817.29	1597.62	4036.95	2.52686	1.33735	5.96711e-10	9.3747e-08
NM_020759	ENSG00000159433	ENST00000290607	STARD9	StAR related lipid transfer domain containing 9 [Source:HGNC Symbol;Acc:HGNC:19162]	2801.93	1663.82	3940.05	2.36808	1.24372	6.89134e-10	1.07872e-07
NM_003131	ENSG00000112658	ENST00000265354	SRF	serum response factor [Source:HGNC Symbol;Acc:HGNC:11291]	4543.05	6295.55	2790.56	0.443259	-1.17378	7.01941e-10	1.09477e-07
NM_005097	ENSG00000108231	ENST00000371418	LGI1	leucine rich glioma inactivated 1 [Source:HGNC Symbol;Acc:HGNC:6572]	53.5096	7.14537	99.8738	13.9774	3.80502	7.57246e-10	1.17675e-07
NM_138809	ENSG00000164237	ENST00000296658	CMBL	carboxymethylenebutenolidase homolog [Source:HGNC Symbol;Acc:HGNC:25090]	1515.51	845.103	2185.91	2.58656	1.37104	7.78351e-10	1.20518e-07
NM_003495	ENSG00000276180	ENST00000615353	HIST1H4I	histone cluster 1 H4 family member i [Source:HGNC Symbol;Acc:HGNC:4793]	893.402	1340.44	446.366	0.333	-1.58641	8.31544e-10	1.28291e-07
NM_020861	ENSG00000181472	ENST00000325144	ZBTB2	zinc finger and BTB domain containing 2 [Source:HGNC Symbol;Acc:HGNC:20868]	3828.83	2379.36	5278.3	2.21837	1.1495	8.34723e-10	1.2832e-07
NM_021058	ENSG00000124635	ENST00000339812	HIST1H2BJ	histone cluster 1 H2B family member j [Source:HGNC Symbol;Acc:HGNC:4761]	3031.51	4215.69	1847.34	0.438205	-1.19032	8.49131e-10	1.30069e-07
NM_033211	ENSG00000181751	ENST00000319933	C5orf30	chromosome 5 open reading frame 30 [Source:HGNC Symbol;Acc:HGNC:25052]	1610.89	2298.41	923.364	0.401741	-1.31566	8.6283e-10	1.31697e-07
NM_015974	ENSG00000165475	ENST00000298248	CRYL1	crystallin lambda 1 [Source:HGNC Symbol;Acc:HGNC:18246]	1939.31	1090.38	2788.25	2.55714	1.35453	8.83066e-10	1.34307e-07
NM_020726	ENSG00000123213	ENST00000380985	NLN	neurolysin [Source:HGNC Symbol;Acc:HGNC:16058]	3013.41	4248.7	1778.13	0.418511	-1.25666	8.97636e-10	1.36041e-07
NM_003511	ENSG00000276903	ENST00000613174	HIST1H2AL	histone cluster 1 H2A family member l [Source:HGNC Symbol;Acc:HGNC:4730]	517.926	829.936	205.917	0.248112	-2.01094	1.20882e-09	1.82557e-07
NM_014241	ENSG00000165996	ENST00000361271	HACD1	3-hydroxyacyl-CoA dehydratase 1 [Source:HGNC Symbol;Acc:HGNC:9639]	1901.57	2723.95	1079.2	0.396188	-1.33574	1.27888e-09	1.92461e-07
NM_003542	ENSG00000197061	ENST00000377803	HIST1H4C	histone cluster 1 H4 family member c [Source:HGNC Symbol;Acc:HGNC:4787]	13781.2	18865.2	8697.15	0.461015	-1.11711	1.28738e-09	1.92483e-07
NM_153000	ENSG00000154856	ENST00000355285	APCDD1	APC down-regulated 1 [Source:HGNC Symbol;Acc:HGNC:15718]	9322.29	5556.52	13088.1	2.35544	1.236	1.28801e-09	1.92483e-07
NM_003128	ENSG00000115306	ENST00000356805	SPTBN1	spectrin beta, non-erythrocytic 1 [Source:HGNC Symbol;Acc:HGNC:11275]	10769.3	7191.72	14346.8	1.9949	0.996317	1.35895e-09	2.02379e-07
NM_016448	ENSG00000143476	ENST00000366991	DTL	denticleless E3 ubiquitin protein ligase homolog [Source:HGNC Symbol;Acc:HGNC:30288]	1540.87	2216.29	865.449	0.390494	-1.35663	1.36979e-09	2.03288e-07
NM_014801	ENSG00000135749	ENST00000258229	PCNX2	pecanex homolog 2 (Drosophila) [Source:HGNC Symbol;Acc:HGNC:8736]	3540.45	2260.44	4820.46	2.13253	1.09256	1.3782e-09	2.0383e-07
NM_000668	ENSG00000196616	ENST00000305046	ADH1B	alcohol dehydrogenase 1B (class I), beta polypeptide [Source:HGNC Symbol;Acc:HGNC:250]	15903.4	10732.5	21074.3	1.9636	0.973498	1.42822e-09	2.10503e-07
NM_144629	ENSG00000162944	ENST00000295049	RFTN2	raftlin family member 2 [Source:HGNC Symbol;Acc:HGNC:26402]	1925.95	1067.23	2784.68	2.60927	1.38364	1.45401e-09	2.12911e-07
NM_198461	ENSG00000170500	ENST00000393437	LONRF2	LON peptidase N-terminal domain and ring finger 2 [Source:HGNC Symbol;Acc:HGNC:24788]	290.435	92.2684	488.601	5.29543	2.40475	1.45448e-09	2.12911e-07
NM_007026	ENSG00000276023	ENST00000617516	DUSP14	dual specificity phosphatase 14 [Source:HGNC Symbol;Acc:HGNC:17007]	6985.94	9587.76	4384.11	0.457261	-1.12891	1.49474e-09	2.18059e-07
NM_003519	ENSG00000185130	ENST00000377401	HIST1H2BL	histone cluster 1 H2B family member l [Source:HGNC Symbol;Acc:HGNC:4748]	1656.2	2346.69	965.716	0.411523	-1.28096	1.73064e-09	2.51618e-07
NM_017831	ENSG00000101695	ENST00000217740	RNF125	ring finger protein 125 [Source:HGNC Symbol;Acc:HGNC:21150]	232.745	74.5822	390.907	5.2413	2.38992	1.93881e-09	2.80931e-07
NM_014033	ENSG00000185432	ENST00000332160	METTL7A	methyltransferase like 7A [Source:HGNC Symbol;Acc:HGNC:24550]	4137.16	2568.1	5706.22	2.22196	1.15184	1.95595e-09	2.8246e-07
NM_006739	ENSG00000100297	ENST00000216122	MCM5	minichromosome maintenance complex component 5 [Source:HGNC Symbol;Acc:HGNC:6948]	2306.3	3172.51	1440.1	0.453929	-1.13946	1.97469e-09	2.84209e-07
NM_002852	ENSG00000163661	ENST00000295927	PTX3	pentraxin 3 [Source:HGNC Symbol;Acc:HGNC:9692]	33197.1	47404.1	18990.1	0.400602	-1.31976	2.04079e-09	2.92741e-07
NM_001145160	ENSG00000167460	ENST00000344824	TPM4	tropomyosin 4 [Source:HGNC Symbol;Acc:HGNC:12013]	1058.24	1599.55	516.934	0.323174	-1.62962	2.12158e-09	3.03315e-07
NM_006342	ENSG00000013810	ENST00000313288	TACC3	transforming acidic coiled-coil containing protein 3 [Source:HGNC Symbol;Acc:HGNC:11524]	684.003	1064.59	303.414	0.285005	-1.81094	2.18065e-09	3.10724e-07
NM_152754	ENSG00000153993	ENST00000284136	SEMA3D	semaphorin 3D [Source:HGNC Symbol;Acc:HGNC:10726]	7655.19	4998.77	10311.6	2.06283	1.04462	2.33574e-09	3.31722e-07
NM_000851	ENSG00000134201	ENST00000256593	GSTM5	glutathione S-transferase mu 5 [Source:HGNC Symbol;Acc:HGNC:4637]	1699.57	1006.99	2392.15	2.37553	1.24825	2.35873e-09	3.32783e-07
NM_005603	ENSG00000081923	ENST00000283684	ATP8B1	ATPase phospholipid transporting 8B1 [Source:HGNC Symbol;Acc:HGNC:3706]	7027.29	9603.05	4451.53	0.463554	-1.10919	2.35145e-09	3.32783e-07
NM_031476	ENSG00000103196	ENST00000262424	CRISPLD2	cysteine rich secretory protein LCCL domain containing 2 [Source:HGNC Symbol;Acc:HGNC:25248]	5388.52	7182.78	3594.25	0.500399	-0.99885	2.37852e-09	3.34474e-07
NM_198207	ENSG00000223802	ENST00000429504	CERS1	ceramide synthase 1 [Source:HGNC Symbol;Acc:HGNC:14253]	225.446	65.9885	384.904	5.8329	2.54421	2.42979e-09	3.40568e-07
NM_002422	ENSG00000149968	ENST00000299855	MMP3	matrix metallopeptidase 3 [Source:HGNC Symbol;Acc:HGNC:7173]	6052.82	7524.77	4580.87	0.608773	-0.716024	2.53867e-09	3.54669e-07
NM_004822	ENSG00000065320	ENST00000173229	NTN1	netrin 1 [Source:HGNC Symbol;Acc:HGNC:8029]	4898.88	3091.14	6706.62	2.16962	1.11744	2.6343e-09	3.66835e-07
NM_178822	ENSG00000152580	ENST00000282466	IGSF10	immunoglobulin superfamily member 10 [Source:HGNC Symbol;Acc:HGNC:26384]	7035.01	4628.05	9441.98	2.04016	1.02868	2.66841e-09	3.70382e-07
NM_005022	ENSG00000108518	ENST00000225655	PFN1	profilin 1 [Source:HGNC Symbol;Acc:HGNC:8881]	36660.8	51082.7	22238.9	0.43535	-1.19975	2.77519e-09	3.83961e-07
NM_178448	ENSG00000186193	ENST00000409687	SAPCD2	suppressor APC domain containing 2 [Source:HGNC Symbol;Acc:HGNC:28055]	195.458	336.589	54.3273	0.161405	-2.63124	3.18709e-09	4.39532e-07
NM_004274	ENSG00000151320	ENST00000280979	AKAP6	A-kinase anchoring protein 6 [Source:HGNC Symbol;Acc:HGNC:376]	400.75	639.349	162.151	0.253619	-1.97926	3.92117e-09	5.39036e-07
NM_005434	ENSG00000144063	ENST00000272462	MALL	mal, T-cell differentiation protein like [Source:HGNC Symbol;Acc:HGNC:6818]	1544.22	2228.58	859.857	0.385831	-1.37396	4.32489e-09	5.92634e-07
NM_006931	ENSG00000059804	ENST00000075120	SLC2A3	solute carrier family 2 member 3 [Source:HGNC Symbol;Acc:HGNC:11007]	7503.59	10130.1	4877.12	0.481449	-1.05454	4.8914e-09	6.68128e-07
NM_002524	ENSG00000213281	ENST00000369535	NRAS	NRAS proto-oncogene, GTPase [Source:HGNC Symbol;Acc:HGNC:7989]	8845.47	11733.5	5957.43	0.507727	-0.977875	5.22069e-09	7.10842e-07
NM_001144936	ENSG00000188070	ENST00000433688	C11orf95	chromosome 11 open reading frame 95 [Source:HGNC Symbol;Acc:HGNC:28449]	3007.49	1906.16	4108.82	2.15554	1.10805	5.26516e-09	7.14629e-07
NM_001560	ENSG00000131724	ENST00000371666	IL13RA1	interleukin 13 receptor subunit alpha 1 [Source:HGNC Symbol;Acc:HGNC:5974]	9711.43	12879.2	6543.65	0.508079	-0.976876	5.75189e-09	7.78228e-07
NM_213674	ENSG00000198467	ENST00000378292	TPM2	tropomyosin 2 (beta) [Source:HGNC Symbol;Acc:HGNC:12011]	3407.98	4824.54	1991.42	0.412769	-1.27659	5.78929e-09	7.80826e-07
NM_145018	ENSG00000165490	ENST00000533655	DDIAS	DNA damage induced apoptosis suppressor [Source:HGNC Symbol;Acc:HGNC:26351]	415.901	688.692	143.11	0.207799	-2.26674	5.84338e-09	7.8565e-07
NM_020242	ENSG00000163808	ENST00000326047	KIF15	kinesin family member 15 [Source:HGNC Symbol;Acc:HGNC:17273]	980.779	1467.85	493.703	0.336343	-1.57199	6.02243e-09	8.07193e-07
NM_000107	ENSG00000134574	ENST00000256996	DDB2	damage specific DNA binding protein 2 [Source:HGNC Symbol;Acc:HGNC:2718]	3444.37	2173.74	4715	2.16907	1.11708	6.21043e-09	8.29799e-07
NM_002166	ENSG00000115738	ENST00000396290	ID2	inhibitor of DNA binding 2, HLH protein [Source:HGNC Symbol;Acc:HGNC:5361]	8476.65	11587.8	5365.46	0.463025	-1.11084	6.34202e-09	8.44749e-07
NM_016195	ENSG00000138182	ENST00000260753	KIF20B	kinesin family member 20B [Source:HGNC Symbol;Acc:HGNC:7212]	2786.35	3836.68	1736.02	0.452481	-1.14407	6.59546e-09	8.75787e-07
NM_139055	ENSG00000166106	ENST00000299164	ADAMTS15	ADAM metallopeptidase with thrombospondin type 1 motif 15 [Source:HGNC Symbol;Acc:HGNC:16305]	2107.17	1264.76	2949.58	2.33211	1.22164	7.13997e-09	9.45164e-07
NM_000291	ENSG00000102144	ENST00000373316	PGK1	phosphoglycerate kinase 1 [Source:HGNC Symbol;Acc:HGNC:8896]	29763.7	41274.6	18252.7	0.442224	-1.17715	7.49512e-09	9.89125e-07
NM_032827	ENSG00000168874	ENST00000306279	ATOH8	atonal bHLH transcription factor 8 [Source:HGNC Symbol;Acc:HGNC:24126]	632.501	996.59	268.412	0.269331	-1.89255	9.26002e-09	1.21829e-06
NM_006033	ENSG00000101670	ENST00000261292	LIPG	lipase G, endothelial type [Source:HGNC Symbol;Acc:HGNC:6623]	88.3938	159.043	17.7441	0.111568	-3.16401	9.62778e-09	1.2628e-06
NM_022153	ENSG00000107738	ENST00000394957	VSIR	V-set immunoregulatory receptor [Source:HGNC Symbol;Acc:HGNC:30085]	7338.55	4852.24	9824.85	2.02481	1.01778	1.11221e-08	1.45434e-06
NM_153695	ENSG00000165244	ENST00000375256	ZNF367	zinc finger protein 367 [Source:HGNC Symbol;Acc:HGNC:18320]	835.214	1248.36	422.07	0.3381	-1.56448	1.24928e-08	1.62862e-06
NM_080668	ENSG00000146670	ENST00000275517	CDCA5	cell division cycle associated 5 [Source:HGNC Symbol;Acc:HGNC:14626]	878.037	1323.28	432.798	0.327065	-1.61235	1.60729e-08	2.08899e-06
NM_024007	ENSG00000164330	ENST00000313708	EBF1	early B-cell factor 1 [Source:HGNC Symbol;Acc:HGNC:3126]	5033.26	3343.12	6723.39	2.01111	1.00799	1.61841e-08	2.09709e-06
NM_012449	ENSG00000164647	ENST00000297205	STEAP1	STEAP family member 1 [Source:HGNC Symbol;Acc:HGNC:11378]	3098.45	4320.16	1876.74	0.434414	-1.20286	1.69415e-08	2.18862e-06
NM_182705	ENSG00000183688	ENST00000329099	RFLNB	refilin B [Source:HGNC Symbol;Acc:HGNC:28705]	6740.85	8969.36	4512.33	0.503083	-0.991133	1.98203e-08	2.55284e-06
NM_000095	ENSG00000105664	ENST00000222271	COMP	cartilage oligomeric matrix protein [Source:HGNC Symbol;Acc:HGNC:2227]	1515.28	2168.82	861.744	0.397334	-1.33158	2.02959e-08	2.60626e-06
NM_133494	ENSG00000151414	ENST00000367385	NEK7	NIMA related kinase 7 [Source:HGNC Symbol;Acc:HGNC:13386]	29511.8	40642.6	18381	0.452259	-1.14478	2.08675e-08	2.67167e-06
NM_014048	ENSG00000186260	ENST00000571589	MKL2	MKL1/myocardin like 2 [Source:HGNC Symbol;Acc:HGNC:29819]	2897.37	1778.78	4015.95	2.2577	1.17485	2.23935e-08	2.8585e-06
NM_031442	ENSG00000147027	ENST00000275954	TMEM47	transmembrane protein 47 [Source:HGNC Symbol;Acc:HGNC:18515]	20451.4	27462.7	13440.1	0.489395	-1.03093	2.44881e-08	3.11661e-06
NM_030641	ENSG00000221963	ENST00000409652	APOL6	apolipoprotein L6 [Source:HGNC Symbol;Acc:HGNC:14870]	13481.1	17865.1	9097.14	0.509213	-0.973658	2.56229e-08	3.25138e-06
NM_003902	ENSG00000162613	ENST00000370768	FUBP1	far upstream element binding protein 1 [Source:HGNC Symbol;Acc:HGNC:4004]	4399.13	5918.35	2879.92	0.486609	-1.03916	2.67132e-08	3.37973e-06
NM_145307	ENSG00000182010	ENST00000373789	RTKN2	rhotekin 2 [Source:HGNC Symbol;Acc:HGNC:19364]	679.229	1048.79	309.673	0.295268	-1.7599	2.73611e-08	3.45152e-06
NM_007038	ENSG00000154736	ENST00000284987	ADAMTS5	ADAM metallopeptidase with thrombospondin type 1 motif 5 [Source:HGNC Symbol;Acc:HGNC:221]	9343.08	6439.77	12246.4	1.90168	0.927275	2.87392e-08	3.61474e-06
NM_016006	ENSG00000011198	ENST00000458276	ABHD5	abhydrolase domain containing 5 [Source:HGNC Symbol;Acc:HGNC:21396]	4046.39	5534.92	2557.87	0.462132	-1.11362	3.03916e-08	3.81139e-06
NM_021738	ENSG00000197321	ENST00000355867	SVIL	supervillin [Source:HGNC Symbol;Acc:HGNC:11480]	1382.78	802.459	1963.1	2.44636	1.29064	3.11682e-08	3.88606e-06
NM_178013	ENSG00000274089	ENST00000629961	PRIMA1	proline rich membrane anchor 1 [Source:HGNC Symbol;Acc:HGNC:18319]	196.544	60.6412	332.447	5.48219	2.45475	3.11568e-08	3.88606e-06
NM_020529	ENSG00000100906	ENST00000216797	NFKBIA	NFKB inhibitor alpha [Source:HGNC Symbol;Acc:HGNC:7797]	4108.36	5582.19	2634.53	0.471952	-1.08329	3.18584e-08	3.9606e-06
NM_007361	ENSG00000087303	ENST00000216286	NID2	nidogen 2 [Source:HGNC Symbol;Acc:HGNC:13389]	11682.5	15150.4	8214.64	0.542205	-0.88309	3.3726e-08	4.18066e-06
NR_047568					611.161	964.025	258.297	0.267936	-1.90004	3.50013e-08	4.32624e-06
NM_014905	ENSG00000115419	ENST00000320717	GLS	glutaminase [Source:HGNC Symbol;Acc:HGNC:4331]	3622.44	5014.63	2230.24	0.444747	-1.16894	3.61288e-08	4.45277e-06
NM_001145199	ENSG00000235162	ENST00000443585	C12orf75	chromosome 12 open reading frame 75 [Source:HGNC Symbol;Acc:HGNC:35164]	16785.6	21848.3	11722.9	0.536559	-0.89819	4.47762e-08	5.50272e-06
NM_152718	ENSG00000167992	ENST00000335613	VWCE	von Willebrand factor C and EGF domains [Source:HGNC Symbol;Acc:HGNC:26487]	321.414	112.751	530.078	4.70133	2.23307	4.66655e-08	5.71852e-06
NM_002221	ENSG00000143772	ENST00000429204	ITPKB	inositol-trisphosphate 3-kinase B [Source:HGNC Symbol;Acc:HGNC:6179]	2195.14	1364.59	3025.69	2.21728	1.14879	4.76375e-08	5.821e-06
NM_144570	ENSG00000206053	ENST00000248098	JPT2	Jupiter microtubule associated homolog 2 [Source:HGNC Symbol;Acc:HGNC:14137]	4574.17	6184.44	2963.9	0.479251	-1.06115	4.83416e-08	5.89025e-06
NR_003023					11087.6	7850.76	14324.4	1.82458	0.867567	4.95591e-08	6.0215e-06
NM_003730	ENSG00000026297	ENST00000508775	RNASET2	ribonuclease T2 [Source:HGNC Symbol;Acc:HGNC:21686]	1381.25	828.009	1934.49	2.33632	1.22424	5.42147e-08	6.56855e-06
NM_003358	ENSG00000148154	ENST00000374279	UGCG	UDP-glucose ceramide glucosyltransferase [Source:HGNC Symbol;Acc:HGNC:12524]	3933.15	5403.81	2462.48	0.455694	-1.13386	6.25443e-08	7.55641e-06
NM_004443	ENSG00000182580	ENST00000330394	EPHB3	EPH receptor B3 [Source:HGNC Symbol;Acc:HGNC:3394]	1238.41	716.596	1760.22	2.45637	1.29653	6.63494e-08	7.99361e-06
NM_013231	ENSG00000185070	ENST00000330753	FLRT2	fibronectin leucine rich transmembrane protein 2 [Source:HGNC Symbol;Acc:HGNC:3761]	11731.3	8564.88	14897.7	1.73939	0.798582	6.96654e-08	8.34623e-06
NM_182757	ENSG00000137393	ENST00000259939	RNF144B	ring finger protein 144B [Source:HGNC Symbol;Acc:HGNC:21578]	374.552	615.389	133.716	0.217287	-2.20233	6.94779e-08	8.34623e-06
NM_005980	ENSG00000163993	ENST00000296370	S100P	S100 calcium binding protein P [Source:HGNC Symbol;Acc:HGNC:10504]	59.3239	108.771	9.87705	0.0908061	-3.46107	7.21842e-08	8.62391e-06
NM_003530	ENSG00000282988	ENST00000635200	HIST1H3D	histone cluster 1 H3 family member d [Source:HGNC Symbol;Acc:HGNC:4767]	2730.61	3710.14	1751.08	0.471972	-1.08323	7.33573e-08	8.73971e-06
NM_181789	ENSG00000186417	ENST00000335449	GLDN	gliomedin [Source:HGNC Symbol;Acc:HGNC:29514]	1408.14	1973.59	842.688	0.426982	-1.22775	7.44186e-08	8.84159e-06
NM_004778	ENSG00000183134	ENST00000332539	PTGDR2	prostaglandin D2 receptor 2 [Source:HGNC Symbol;Acc:HGNC:4502]	40.742	6.50752	74.9764	11.5215	3.52626	7.92577e-08	9.3905e-06
NM_005729	ENSG00000108179	ENST00000225174	PPIF	peptidylprolyl isomerase F [Source:HGNC Symbol;Acc:HGNC:9259]	2450.62	3322.71	1578.53	0.475074	-1.07378	8.06976e-08	9.53477e-06
NM_004525	ENSG00000081479	ENST00000263816	LRP2	LDL receptor related protein 2 [Source:HGNC Symbol;Acc:HGNC:6694]	31.1187	56.6696	5.56778	0.09825	-3.3474	8.42246e-08	9.92416e-06
NM_003326	ENSG00000117586	ENST00000281834	TNFSF4	TNF superfamily member 4 [Source:HGNC Symbol;Acc:HGNC:11934]	510.145	801.232	219.057	0.2734	-1.87091	8.54225e-08	1.00377e-05
NM_004137	ENSG00000145936	ENST00000274629	KCNMB1	potassium calcium-activated channel subfamily M regulatory beta subunit 1 [Source:HGNC Symbol;Acc:HGNC:6285]	78.7391	135.509	21.9694	0.162125	-2.62482	8.95787e-08	1.04973e-05
NM_004444	ENSG00000196411	ENST00000358173	EPHB4	EPH receptor B4 [Source:HGNC Symbol;Acc:HGNC:3395]	5854.03	3907.87	7800.19	1.99602	0.997125	9.07891e-08	1.06102e-05
NM_001080393	ENSG00000172986	ENST00000389617	GXYLT2	glucoside xylosyltransferase 2 [Source:HGNC Symbol;Acc:HGNC:33383]	2013.51	1310.44	2716.58	2.07303	1.05174	9.39844e-08	1.09538e-05
NM_001004431	ENSG00000275031	ENST00000633913	METRNL	meteorin like, glial cell differentiation regulator [Source:HGNC Symbol;Acc:HGNC:27584]	2802.38	1892.78	3711.99	1.96113	0.971689	9.59099e-08	1.11479e-05
NM_031908	ENSG00000145861	ENST00000393975	C1QTNF2	C1q and TNF related 2 [Source:HGNC Symbol;Acc:HGNC:14325]	518.999	224.708	813.291	3.61933	1.85572	1.03357e-07	1.19811e-05
NM_005325	ENSG00000124610	ENST00000244573	HIST1H1A	histone cluster 1 H1 family member a [Source:HGNC Symbol;Acc:HGNC:4715]	604.015	895.266	312.764	0.349353	-1.51724	1.08537e-07	1.25476e-05
NM_020870	ENSG00000154447	ENST00000284637	SH3RF1	SH3 domain containing ring finger 1 [Source:HGNC Symbol;Acc:HGNC:17650]	3983.09	5371.99	2594.19	0.482911	-1.05017	1.09717e-07	1.26499e-05
NM_000689	ENSG00000165092	ENST00000297785	ALDH1A1	aldehyde dehydrogenase 1 family member A1 [Source:HGNC Symbol;Acc:HGNC:402]	31420.6	42323.4	20517.7	0.484785	-1.04458	1.14162e-07	1.3127e-05
NM_030938	ENSG00000062716	ENST00000262291	VMP1	vacuole membrane protein 1 [Source:HGNC Symbol;Acc:HGNC:29559]	8223.39	10767	5679.83	0.527524	-0.922693	1.17958e-07	1.35273e-05
NM_014903	ENSG00000067798	ENST00000536525	NAV3	neuron navigator 3 [Source:HGNC Symbol;Acc:HGNC:15998]	10578	13850	7306.02	0.527511	-0.922727	1.21935e-07	1.3909e-05
NM_153717	ENSG00000072840	ENST00000264956	EVC	EvC ciliary complex subunit 1 [Source:HGNC Symbol;Acc:HGNC:3497]	9068.36	6555.86	11580.9	1.76649	0.820887	1.2182e-07	1.3909e-05
NR_036485					2381.22	3157.11	1605.32	0.508476	-0.975747	1.27035e-07	1.44524e-05
NM_032043	ENSG00000136492	ENST00000259008	BRIP1	BRCA1 interacting protein C-terminal helicase 1 [Source:HGNC Symbol;Acc:HGNC:20473]	1139.43	1621.37	657.498	0.405521	-1.30215	1.30059e-07	1.47572e-05
NM_016095	ENSG00000131153	ENST00000253462	GINS2	GINS complex subunit 2 [Source:HGNC Symbol;Acc:HGNC:24575]	574.518	876.451	272.586	0.311011	-1.68496	1.40657e-07	1.59176e-05
NM_002084	ENSG00000211445	ENST00000622181	GPX3	glutathione peroxidase 3 [Source:HGNC Symbol;Acc:HGNC:4555]	1199.65	742.379	1656.92	2.23191	1.15828	1.46327e-07	1.65157e-05
NM_178505	ENSG00000196932	ENST00000399298	TMEM26	transmembrane protein 26 [Source:HGNC Symbol;Acc:HGNC:28550]	735.025	362.996	1107.05	3.04977	1.6087	1.50316e-07	1.69214e-05
NM_080671	ENSG00000152049	ENST00000281830	KCNE4	potassium voltage-gated channel subfamily E regulatory subunit 4 [Source:HGNC Symbol;Acc:HGNC:6244]	1134.73	1665.57	603.899	0.362578	-1.46364	1.60854e-07	1.80603e-05
NM_031479	ENSG00000139269	ENST00000266646	INHBE	inhibin beta E subunit [Source:HGNC Symbol;Acc:HGNC:24029]	381.534	623.3	139.768	0.224238	-2.1569	1.64552e-07	1.84272e-05
NM_001070	ENSG00000131462	ENST00000251413	TUBG1	tubulin gamma 1 [Source:HGNC Symbol;Acc:HGNC:12417]	3370.96	4575.44	2166.48	0.473502	-1.07856	1.74461e-07	1.94861e-05
NM_001029864	ENSG00000149633	ENST00000279024	KIAA1755	KIAA1755 [Source:HGNC Symbol;Acc:HGNC:29372]	1166.3	706.79	1625.8	2.30026	1.2018	1.8069e-07	2.01293e-05
NM_020405	ENSG00000161381	ENST00000315392	PLXDC1	plexin domain containing 1 [Source:HGNC Symbol;Acc:HGNC:20945]	1069.13	606.068	1532.19	2.52808	1.33804	1.84071e-07	2.04529e-05
NM_152663	ENSG00000116191	ENST00000367635	RALGPS2	Ral GEF with PH domain and SH3 binding motif 2 [Source:HGNC Symbol;Acc:HGNC:30279]	7527.86	9774.53	5281.19	0.540301	-0.888166	1.85038e-07	2.05072e-05
NM_019593	ENSG00000125772	ENST00000379019	GPCPD1	glycerophosphocholine phosphodiesterase 1 [Source:HGNC Symbol;Acc:HGNC:26957]	3137.73	4210.39	2065.06	0.490467	-1.02777	1.93623e-07	2.14034e-05
NM_006335	ENSG00000134375	ENST00000367287	TIMM17A	translocase of inner mitochondrial membrane 17A [Source:HGNC Symbol;Acc:HGNC:17315]	4200.31	5625.05	2775.58	0.493431	-1.01908	1.95365e-07	2.15404e-05
NM_000214	ENSG00000101384	ENST00000254958	JAG1	jagged 1 [Source:HGNC Symbol;Acc:HGNC:6188]	3777.51	2554.43	5000.59	1.95762	0.969099	1.99692e-07	2.1961e-05
NM_005761	ENSG00000136040	ENST00000258526	PLXNC1	plexin C1 [Source:HGNC Symbol;Acc:HGNC:9106]	3955.24	2565.9	5344.58	2.08293	1.05861	2.01433e-07	2.20958e-05
NM_006293	ENSG00000092445	ENST00000263798	TYRO3	TYRO3 protein tyrosine kinase [Source:HGNC Symbol;Acc:HGNC:12446]	2527.59	1661.68	3393.5	2.04221	1.03013	2.07195e-07	2.26699e-05
NM_198402	ENSG00000206527	ENST00000383657	HACD2	3-hydroxyacyl-CoA dehydratase 2 [Source:HGNC Symbol;Acc:HGNC:9640]	1366.74	1915.11	818.369	0.427323	-1.2266	2.18768e-07	2.38752e-05
NM_012341	ENSG00000107937	ENST00000360803	GTPBP4	GTP binding protein 4 [Source:HGNC Symbol;Acc:HGNC:21535]	4530.82	6019.29	3042.35	0.505433	-0.984408	2.21311e-07	2.40914e-05
NM_001025357	ENSG00000205002	ENST00000378279	AARD	alanine and arginine rich domain containing protein [Source:HGNC Symbol;Acc:HGNC:33842]	798.147	1175.64	420.65	0.357804	-1.48276	2.22465e-07	2.41557e-05
NM_006755	ENSG00000177156	ENST00000319006	TALDO1	transaldolase 1 [Source:HGNC Symbol;Acc:HGNC:11559]	11858.6	15457.5	8259.63	0.534344	-0.904159	2.40518e-07	2.605e-05
NM_000161	ENSG00000131979	ENST00000622544	GCH1	GTP cyclohydrolase 1 [Source:HGNC Symbol;Acc:HGNC:4193]	66.444	120.01	12.8784	0.107312	-3.22012	2.60492e-07	2.81423e-05
NM_002318	ENSG00000134013	ENST00000389131	LOXL2	lysyl oxidase like 2 [Source:HGNC Symbol;Acc:HGNC:6666]	5944.61	7849.51	4039.71	0.514644	-0.958352	2.83839e-07	3.05876e-05
NM_022358	ENSG00000124249	ENST00000372861	KCNK15	potassium two pore domain channel subfamily K member 15 [Source:HGNC Symbol;Acc:HGNC:13814]	570.507	283.144	857.871	3.02981	1.59923	2.95013e-07	3.17121e-05
NM_002497	ENSG00000117650	ENST00000366999	NEK2	NIMA related kinase 2 [Source:HGNC Symbol;Acc:HGNC:7745]	212.714	351.158	74.2703	0.211501	-2.24126	3.09198e-07	3.31537e-05
NM_024795	ENSG00000168955	ENST00000304568	TM4SF20	transmembrane 4 L six family member 20 [Source:HGNC Symbol;Acc:HGNC:26230]	101.316	178.033	24.6003	0.138179	-2.85539	3.11172e-07	3.32822e-05
NM_006366	ENSG00000112186	ENST00000229922	CAP2	CAP, adenylate cyclase-associated protein, 2 (yeast) [Source:HGNC Symbol;Acc:HGNC:20039]	2313.05	3105.66	1520.45	0.489574	-1.0304	3.17202e-07	3.38427e-05
NM_001039112	ENSG00000214814	ENST00000522917	FER1L6	fer-1 like family member 6 [Source:HGNC Symbol;Acc:HGNC:28065]	229.07	85.6456	372.494	4.34925	2.12077	3.1866e-07	3.39139e-05
NM_030820	ENSG00000124749	ENST00000244728	COL21A1	collagen type XXI alpha 1 chain [Source:HGNC Symbol;Acc:HGNC:17025]	4491.82	2902.09	6081.55	2.09558	1.06735	3.24204e-07	3.44186e-05
NM_020524	ENSG00000163346	ENST00000368463	PBXIP1	PBX homeobox interacting protein 1 [Source:HGNC Symbol;Acc:HGNC:21199]	9661.25	6909.92	12412.6	1.79634	0.845061	3.5527e-07	3.76236e-05
NM_003539	ENSG00000277157	ENST00000614247	HIST1H4D	histone cluster 1 H4 family member d [Source:HGNC Symbol;Acc:HGNC:4782]	8111.6	10525.5	5697.71	0.541325	-0.885434	3.58091e-07	3.78288e-05
NM_002965	ENSG00000163220	ENST00000368738	S100A9	S100 calcium binding protein A9 [Source:HGNC Symbol;Acc:HGNC:10499]	79.6231	133.093	26.1531	0.196503	-2.34738	3.62737e-07	3.82255e-05
NM_012291	ENSG00000135476	ENST00000257934	ESPL1	extra spindle pole bodies like 1, separase [Source:HGNC Symbol;Acc:HGNC:16856]	605.14	917.081	293.198	0.319708	-1.64517	3.68439e-07	3.87312e-05
NM_013227	ENSG00000157766	ENST00000439576	ACAN	aggrecan [Source:HGNC Symbol;Acc:HGNC:319]	78.5618	136.296	20.8277	0.152813	-2.71017	3.75462e-07	3.9373e-05
NM_139072	ENSG00000187957	ENST00000341772	DNER	delta/notch like EGF repeat containing [Source:HGNC Symbol;Acc:HGNC:24456]	31.0362	5.46087	56.6115	10.3667	3.37389	3.86839e-07	4.04671e-05
NM_020675	ENSG00000277909	ENST00000616584	SPC25	SPC25, NDC80 kinetochore complex component [Source:HGNC Symbol;Acc:HGNC:24031]	370.016	596.258	143.774	0.241128	-2.05213	3.889e-07	4.05838e-05
NM_003276	ENSG00000120802	ENST00000266732	TMPO	thymopoietin [Source:HGNC Symbol;Acc:HGNC:11875]	3181.09	4237.24	2124.95	0.501493	-0.995699	4.41284e-07	4.59385e-05
NM_152288	ENSG00000175938	ENST00000318663	ORAI3	ORAI calcium release-activated calcium modulator 3 [Source:HGNC Symbol;Acc:HGNC:28185]	4222.74	2864.65	5580.84	1.94817	0.962121	4.43422e-07	4.60493e-05
NM_001193331	ENSG00000148120	ENST00000277198	C9orf3	chromosome 9 open reading frame 3 [Source:HGNC Symbol;Acc:HGNC:1361]	258.451	427.936	88.9665	0.207897	-2.26606	4.78333e-07	4.95548e-05
NM_012073	ENSG00000150753	ENST00000280326	CCT5	chaperonin containing TCP1 subunit 5 [Source:HGNC Symbol;Acc:HGNC:1618]	20499.2	26989.6	14008.8	0.519045	-0.946069	4.91395e-07	5.07854e-05
NM_020814	ENSG00000144583	ENST00000273067	MARCH4	membrane associated ring-CH-type finger 4 [Source:HGNC Symbol;Acc:HGNC:29269]	1249.88	1755.81	743.951	0.423708	-1.23886	4.93603e-07	5.08395e-05
NM_030952	ENSG00000163545	ENST00000367157	NUAK2	NUAK family kinase 2 [Source:HGNC Symbol;Acc:HGNC:29558]	722.369	1073.18	371.553	0.346215	-1.53026	4.94289e-07	5.08395e-05
NM_004932	ENSG00000113361	ENST00000265071	CDH6	cadherin 6 [Source:HGNC Symbol;Acc:HGNC:1765]	5593.78	7501.92	3685.64	0.491292	-1.02535	4.99312e-07	5.12333e-05
NM_014320	ENSG00000051620	ENST00000607197	HEBP2	heme binding protein 2 [Source:HGNC Symbol;Acc:HGNC:15716]	6011.53	7942.17	4080.88	0.513824	-0.960654	5.19315e-07	5.31166e-05
NM_022450	ENSG00000007384	ENST00000262316	RHBDF1	rhomboid 5 homolog 1 [Source:HGNC Symbol;Acc:HGNC:20561]	3709.44	2535.91	4882.97	1.92553	0.945255	5.20144e-07	5.31166e-05
NM_002089	ENSG00000081041	ENST00000508487	CXCL2	C-X-C motif chemokine ligand 2 [Source:HGNC Symbol;Acc:HGNC:4603]	53.0573	92.8814	13.2333	0.142475	-2.81122	5.22692e-07	5.325e-05
NM_006454	ENSG00000123933	ENST00000337190	MXD4	MAX dimerization protein 4 [Source:HGNC Symbol;Acc:HGNC:13906]	6390.59	4478.95	8302.24	1.85361	0.89034	5.3874e-07	5.47548e-05
NM_032737	ENSG00000176619	ENST00000325327	LMNB2	lamin B2 [Source:HGNC Symbol;Acc:HGNC:6638]	5436.8	7116.61	3756.99	0.527918	-0.921613	5.83054e-07	5.91187e-05
NM_153271	ENSG00000173548	ENST00000308527	SNX33	sorting nexin 33 [Source:HGNC Symbol;Acc:HGNC:28468]	7514.85	5400.46	9629.23	1.78304	0.834339	6.02313e-07	6.09274e-05
NM_005779	ENSG00000145685	ENST00000380345	LHFPL2	lipoma HMGIC fusion partner-like 2 [Source:HGNC Symbol;Acc:HGNC:6588]	6859.17	4860.55	8857.8	1.82239	0.865829	6.10733e-07	6.16337e-05
NM_020422	ENSG00000011638	ENST00000233047	TMEM159	transmembrane protein 159 [Source:HGNC Symbol;Acc:HGNC:30136]	4923.34	3510.53	6336.15	1.8049	0.851917	6.12804e-07	6.16976e-05
NM_021067	ENSG00000101003	ENST00000262460	GINS1	GINS complex subunit 1 [Source:HGNC Symbol;Acc:HGNC:28980]	845.918	1229.93	461.91	0.375559	-1.41289	6.28312e-07	6.31108e-05
NM_014708	ENSG00000184445	ENST00000333479	KNTC1	kinetochore associated 1 [Source:HGNC Symbol;Acc:HGNC:17255]	2999.71	3976.49	2022.93	0.508722	-0.975049	6.37978e-07	6.3905e-05
NM_015259	ENSG00000160223	ENST00000400379	ICOSLG	inducible T-cell costimulator ligand [Source:HGNC Symbol;Acc:HGNC:17087]	50.5187	9.93888	91.0985	9.16588	3.19627	6.39199e-07	6.3905e-05
NM_022469	ENSG00000180875	ENST00000318160	GREM2	gremlin 2, DAN family BMP antagonist [Source:HGNC Symbol;Acc:HGNC:17655]	5702.39	7613.66	3791.11	0.497936	-1.00597	6.61166e-07	6.59475e-05
NM_014840	ENSG00000074590	ENST00000261402	NUAK1	NUAK family kinase 1 [Source:HGNC Symbol;Acc:HGNC:14311]	3953.51	5310.41	2596.61	0.488965	-1.0322	6.65936e-07	6.61157e-05
NM_015150	ENSG00000131378	ENST00000334133	RFTN1	raftlin, lipid raft linker 1 [Source:HGNC Symbol;Acc:HGNC:30278]	6404.03	8346.1	4461.95	0.534615	-0.903429	6.64526e-07	6.61157e-05
NM_147189	ENSG00000169122	ENST00000361488	FAM110B	family with sequence similarity 110 member B [Source:HGNC Symbol;Acc:HGNC:28587]	2404.55	1644.59	3164.51	1.92419	0.944251	6.77186e-07	6.70773e-05
NM_032623	ENSG00000137463	ENST00000398955	MGARP	mitochondria localized glutamic acid rich protein [Source:HGNC Symbol;Acc:HGNC:29969]	1069.2	1556.34	582.065	0.373996	-1.41891	6.79215e-07	6.71234e-05
NM_002106	ENSG00000164032	ENST00000296417	H2AFZ	H2A histone family member Z [Source:HGNC Symbol;Acc:HGNC:4741]	14493.9	18725.7	10262	0.548017	-0.867707	6.90865e-07	6.81177e-05
NM_014661	ENSG00000189319	ENST00000337318	FAM53B	family with sequence similarity 53 member B [Source:HGNC Symbol;Acc:HGNC:28968]	2394.4	1598.51	3190.29	1.99579	0.996962	6.9677e-07	6.85423e-05
NM_002126	ENSG00000108924	ENST00000226067	HLF	HLF, PAR bZIP transcription factor [Source:HGNC Symbol;Acc:HGNC:4977]	55.7226	12.8342	98.611	7.68348	2.94176	7.60315e-07	7.46222e-05
NM_001012761	ENSG00000174136	ENST00000308234	RGMB	repulsive guidance molecule family member b [Source:HGNC Symbol;Acc:HGNC:26896]	17966	23523.5	12408.6	0.5275	-0.922758	7.71262e-07	7.55238e-05
NM_001017992	ENSG00000169067	ENST00000423391	ACTBL2	actin, beta like 2 [Source:HGNC Symbol;Acc:HGNC:17780]	15.2869	29.7465	0.827326	0.0278126	-5.16812	8.01785e-07	7.78363e-05
NM_001884	ENSG00000145681	ENST00000274341	HAPLN1	hyaluronan and proteoglycan link protein 1 [Source:HGNC Symbol;Acc:HGNC:2380]	64.6258	110.592	18.6598	0.168727	-2.56724	8.00716e-07	7.78363e-05
NM_003299	ENSG00000166598	ENST00000299767	HSP90B1	heat shock protein 90 beta family member 1 [Source:HGNC Symbol;Acc:HGNC:12028]	45520.1	60514.8	30525.4	0.504429	-0.987278	7.96779e-07	7.78363e-05
NM_006010	ENSG00000145050	ENST00000528157	MANF	mesencephalic astrocyte derived neurotrophic factor [Source:HGNC Symbol;Acc:HGNC:15461]	2428.25	3219.05	1637.46	0.508677	-0.975177	8.02137e-07	7.78363e-05
NM_018321	ENSG00000113460	ENST00000336767	BRIX1	BRX1, biogenesis of ribosomes [Source:HGNC Symbol;Acc:HGNC:24170]	3660.36	4875.15	2445.57	0.501639	-0.995278	8.05458e-07	7.79822e-05
NM_000317	ENSG00000150787	ENST00000280362	PTS	6-pyruvoyltetrahydropterin synthase [Source:HGNC Symbol;Acc:HGNC:9689]	2032.56	2746.41	1318.7	0.480152	-1.05844	8.10131e-07	7.82579e-05
NM_006325	ENSG00000132341	ENST00000543796	RAN	RAN, member RAS oncogene family [Source:HGNC Symbol;Acc:HGNC:9846]	24172.6	31889.6	16455.7	0.51602	-0.954501	8.71788e-07	8.40247e-05
NM_018154	ENSG00000105011	ENST00000263382	ASF1B	anti-silencing function 1B histone chaperone [Source:HGNC Symbol;Acc:HGNC:20996]	614.425	917.101	311.748	0.339927	-1.5567	8.78622e-07	8.44935e-05
NM_004760	ENSG00000164543	ENST00000319357	STK17A	serine/threonine kinase 17a [Source:HGNC Symbol;Acc:HGNC:11395]	7000.9	9150.38	4851.42	0.530188	-0.915425	8.99204e-07	8.62793e-05
NM_012278	ENSG00000147166	ENST00000373829	ITGB1BP2	integrin subunit beta 1 binding protein 2 [Source:HGNC Symbol;Acc:HGNC:6154]	37.6843	68.4224	6.94609	0.101518	-3.3002	9.04262e-07	8.6571e-05
NM_012329	ENSG00000108960	ENST00000262065	MMD	monocyte to macrophage differentiation associated [Source:HGNC Symbol;Acc:HGNC:7153]	1036.26	1449.79	622.731	0.429531	-1.21916	9.07865e-07	8.67223e-05
NR_026705					78.9173	138.388	19.4462	0.140519	-2.83117	9.13576e-07	8.70739e-05
NM_003878	ENSG00000137563	ENST00000260118	GGH	gamma-glutamyl hydrolase [Source:HGNC Symbol;Acc:HGNC:4248]	1431.07	1941.53	920.613	0.474168	-1.07653	9.21491e-07	8.76336e-05
NM_004124	ENSG00000197045	ENST00000616146	GMFB	glia maturation factor beta [Source:HGNC Symbol;Acc:HGNC:4373]	15480.2	20088	10872.5	0.541243	-0.885653	9.28611e-07	8.81153e-05
NM_016848	ENSG00000148082	ENST00000375835	SHC3	SHC adaptor protein 3 [Source:HGNC Symbol;Acc:HGNC:18181]	6808.27	5089.45	8527.09	1.67545	0.744546	9.47014e-07	8.96632e-05
NM_021629	ENSG00000114450	ENST00000232564	GNB4	G protein subunit beta 4 [Source:HGNC Symbol;Acc:HGNC:20731]	12221.7	15750.9	8692.43	0.551867	-0.857608	9.54938e-07	9.02143e-05
NM_001289	ENSG00000155962	ENST00000369449	CLIC2	chloride intracellular channel 2 [Source:HGNC Symbol;Acc:HGNC:2063]	2443.53	1590.48	3296.59	2.0727	1.05151	1.04337e-06	9.83517e-05
NM_001004439	ENSG00000137809	ENST00000315757	ITGA11	integrin subunit alpha 11 [Source:HGNC Symbol;Acc:HGNC:6136]	13629.9	17898	9361.68	0.523057	-0.934961	1.05511e-06	9.92403e-05
NM_005066	ENSG00000116560	ENST00000357214	SFPQ	splicing factor proline and glutamine rich [Source:HGNC Symbol;Acc:HGNC:10774]	7410.79	9472.55	5349.04	0.564688	-0.824474	1.08413e-06	0.000101525
NM_177454	ENSG00000144369	ENST00000304698	FAM171B	family with sequence similarity 171 member B [Source:HGNC Symbol;Acc:HGNC:29412]	5848.91	3948.94	7748.89	1.96227	0.972526	1.0841e-06	0.000101525
NM_025179	ENSG00000076356	ENST00000367033	PLXNA2	plexin A2 [Source:HGNC Symbol;Acc:HGNC:9100]	643.283	336.828	949.737	2.81965	1.49551	1.10734e-06	0.000103473
NM_001005404	ENSG00000175155	ENST00000312655	YPEL2	yippee like 2 [Source:HGNC Symbol;Acc:HGNC:18326]	3399.69	2377.84	4421.54	1.85948	0.894898	1.13428e-06	0.000105759
NM_021727	ENSG00000221968	ENST00000278829	FADS3	fatty acid desaturase 3 [Source:HGNC Symbol;Acc:HGNC:3576]	3739.8	4995.22	2484.39	0.497353	-1.00766	1.19555e-06	0.00011099
NM_178859	ENSG00000186198	ENST00000334287	SLC51B	solute carrier family 51 beta subunit [Source:HGNC Symbol;Acc:HGNC:29956]	164.627	53.0938	276.161	5.20137	2.37889	1.19409e-06	0.00011099
NM_057749	ENSG00000175305	ENST00000308108	CCNE2	cyclin E2 [Source:HGNC Symbol;Acc:HGNC:1590]	600.034	877.991	322.077	0.366834	-1.4468	1.21573e-06	0.000112619
NM_001071775	ENSG00000204899	ENST00000377818	MZT1	mitotic spindle organizing protein 1 [Source:HGNC Symbol;Acc:HGNC:33830]	1739.08	2341.38	1136.79	0.48552	-1.0424	1.22347e-06	0.000113092
NM_052947	ENSG00000198796	ENST00000361673	ALPK2	alpha kinase 2 [Source:HGNC Symbol;Acc:HGNC:20565]	15713.9	20390.2	11037.5	0.541312	-0.885469	1.25356e-06	0.000115624
NM_001033723	ENSG00000164684	ENST00000327835	ZNF704	zinc finger protein 704 [Source:HGNC Symbol;Acc:HGNC:32291]	3285.11	2162.47	4407.75	2.0383	1.02736	1.2715e-06	0.000117027
NM_006825	ENSG00000136026	ENST00000378026	CKAP4	cytoskeleton associated protein 4 [Source:HGNC Symbol;Acc:HGNC:16991]	15268.4	19434.5	11102.3	0.571267	-0.807763	1.28396e-06	0.000117921
NR_037665					4781.37	3382.26	6180.47	1.82732	0.869727	1.31071e-06	0.000120121
NM_015932	ENSG00000132963	ENST00000380842	POMP	proteasome maturation protein [Source:HGNC Symbol;Acc:HGNC:20330]	11949.1	15433.6	8464.55	0.54845	-0.866569	1.33213e-06	0.000121823
NM_145260	ENSG00000143867	ENST00000272223	OSR1	odd-skipped related transciption factor 1 [Source:HGNC Symbol;Acc:HGNC:8111]	535.82	280.101	791.539	2.82591	1.49871	1.40025e-06	0.00012778
NM_017797	ENSG00000133243	ENST00000255608	BTBD2	BTB domain containing 2 [Source:HGNC Symbol;Acc:HGNC:15504]	4644.37	3280.97	6007.77	1.83109	0.872706	1.49314e-06	0.000135967
NM_153687	ENSG00000166130	ENST00000299157	IKBIP	IKBKB interacting protein [Source:HGNC Symbol;Acc:HGNC:26430]	3272.05	4287.18	2256.93	0.526438	-0.925665	1.50871e-06	0.000137095
NM_018063	ENSG00000119969	ENST00000348459	HELLS	helicase, lymphoid-specific [Source:HGNC Symbol;Acc:HGNC:4861]	1130.63	1550.15	711.118	0.458742	-1.12424	1.53621e-06	0.000139298
NM_006108	ENSG00000262655	ENST00000576479	SPON1	spondin 1 [Source:HGNC Symbol;Acc:HGNC:11252]	3825.64	2638.74	5012.55	1.8996	0.925697	1.55298e-06	0.000140521
NM_014109	ENSG00000156802	ENST00000287394	ATAD2	ATPase family, AAA domain containing 2 [Source:HGNC Symbol;Acc:HGNC:30123]	4093.03	5291.77	2894.29	0.546942	-0.870541	1.583e-06	0.000142937
NM_015541	ENSG00000144749	ENST00000273261	LRIG1	leucine rich repeats and immunoglobulin like domains 1 [Source:HGNC Symbol;Acc:HGNC:17360]	5277.09	3650.68	6903.5	1.89102	0.919163	1.60806e-06	0.000144894
NM_002276	ENSG00000171345	ENST00000361566	KRT19	keratin 19 [Source:HGNC Symbol;Acc:HGNC:6436]	1641.37	2142.32	1140.43	0.532333	-0.909599	1.71365e-06	0.000154085
NM_002758	ENSG00000108984	ENST00000590474	MAP2K6	mitogen-activated protein kinase kinase 6 [Source:HGNC Symbol;Acc:HGNC:6846]	886.84	520.128	1253.55	2.41008	1.26908	1.76866e-06	0.000158367
NM_016297	ENSG00000116005	ENST00000433351	PCYOX1	prenylcysteine oxidase 1 [Source:HGNC Symbol;Acc:HGNC:20588]	23481	16361.8	30600.1	1.87022	0.903205	1.76666e-06	0.000158367
NM_183376	ENSG00000140450	ENST00000268042	ARRDC4	arrestin domain containing 4 [Source:HGNC Symbol;Acc:HGNC:28087]	8374.09	10390.1	6358.04	0.611931	-0.70856	1.8342e-06	0.000163893
NM_018357	ENSG00000166173	ENST00000299213	LARP6	La ribonucleoprotein domain family member 6 [Source:HGNC Symbol;Acc:HGNC:24012]	7574.23	5531.61	9616.84	1.73853	0.797864	1.98274e-06	0.000176798
NM_025015	ENSG00000165868	ENST00000369209	HSPA12A	heat shock protein family A (Hsp70) member 12A [Source:HGNC Symbol;Acc:HGNC:19022]	4065.66	2812.93	5318.39	1.89069	0.918914	2.0032e-06	0.000178252
NM_021732	ENSG00000119986	ENST00000370626	AVPI1	arginine vasopressin induced 1 [Source:HGNC Symbol;Acc:HGNC:30898]	2728.69	1927.35	3530.04	1.83155	0.873067	2.00829e-06	0.000178334
NM_003289	ENSG00000198467	ENST00000360958	TPM2	tropomyosin 2 (beta) [Source:HGNC Symbol;Acc:HGNC:12011]	570.425	863.57	277.281	0.321086	-1.63897	2.0566e-06	0.000182247
NM_004055	ENSG00000149260	ENST00000278559	CAPN5	calpain 5 [Source:HGNC Symbol;Acc:HGNC:1482]	2334.3	1627.81	3040.8	1.86803	0.901516	2.06208e-06	0.000182356
NR_024006					168.806	63.5	274.111	4.31671	2.10993	2.0927e-06	0.000184683
NM_015147	ENSG00000011523	ENST00000377990	CEP68	centrosomal protein 68 [Source:HGNC Symbol;Acc:HGNC:29076]	3007.26	2139.69	3874.84	1.81093	0.856735	2.10026e-06	0.00018497
NM_007034	ENSG00000162616	ENST00000370763	DNAJB4	DnaJ heat shock protein family (Hsp40) member B4 [Source:HGNC Symbol;Acc:HGNC:14886]	4805.9	6177.84	3433.95	0.555851	-0.847231	2.21026e-06	0.000194258
NM_005480	ENSG00000135451	ENST00000257909	TROAP	trophinin associated protein [Source:HGNC Symbol;Acc:HGNC:12327]	262.522	421.783	103.262	0.244823	-2.03019	2.28057e-06	0.000200028
NM_001730	ENSG00000102554	ENST00000377687	KLF5	Kruppel like factor 5 [Source:HGNC Symbol;Acc:HGNC:6349]	579.913	845.592	314.235	0.371615	-1.42812	2.33167e-06	0.000204092
NM_003514	ENSG00000278677	ENST00000359611	HIST1H2AM	histone cluster 1 H2A family member m [Source:HGNC Symbol;Acc:HGNC:4735]	1444.77	1930.31	959.235	0.496933	-1.00888	2.33763e-06	0.000204198
NM_198557	ENSG00000184898	ENST00000331426	RBM43	RNA binding motif protein 43 [Source:HGNC Symbol;Acc:HGNC:24790]	1541.82	993.314	2090.33	2.1044	1.07341	2.38166e-06	0.000207621
NM_006733	ENSG00000102384	ENST00000423383	CENPI	centromere protein I [Source:HGNC Symbol;Acc:HGNC:3968]	759.007	1096.18	421.835	0.384823	-1.37773	2.44726e-06	0.000212906
NM_018012	ENSG00000162849	ENST00000407071	KIF26B	kinesin family member 26B [Source:HGNC Symbol;Acc:HGNC:25484]	2872.46	3770.97	1973.96	0.523461	-0.933845	2.48508e-06	0.00021576
NM_032145	ENSG00000118496	ENST00000237281	FBXO30	F-box protein 30 [Source:HGNC Symbol;Acc:HGNC:15600]	3182.65	4185.23	2180.08	0.520898	-0.940927	2.49375e-06	0.000216075
NM_002928	ENSG00000143333	ENST00000367558	RGS16	regulator of G protein signaling 16 [Source:HGNC Symbol;Acc:HGNC:9997]	195.945	317.423	74.467	0.234598	-2.09173	2.50405e-06	0.000216529
NM_003890	ENSG00000275395	ENST00000616721	FCGBP	Fc fragment of IgG binding protein [Source:HGNC Symbol;Acc:HGNC:13572]	408.804	565.038	252.571	0.446999	-1.16166	2.5324e-06	0.00021854
NM_205855	ENSG00000189320	ENST00000338588	FAM180A	family with sequence similarity 180 member A [Source:HGNC Symbol;Acc:HGNC:33773]	3196.85	2312.94	4080.76	1.76432	0.81911	2.60956e-06	0.000224747
NM_181643	ENSG00000173947	ENST00000369738	PIFO	primary cilia formation [Source:HGNC Symbol;Acc:HGNC:27009]	312.753	145.327	480.18	3.30415	1.72428	2.62994e-06	0.000226049
NM_005342	ENSG00000029993	ENST00000325307	HMGB3	high mobility group box 3 [Source:HGNC Symbol;Acc:HGNC:5004]	2246.48	2973.35	1519.6	0.511076	-0.968391	2.69262e-06	0.000230973
NM_020066	ENSG00000155816	ENST00000319653	FMN2	formin 2 [Source:HGNC Symbol;Acc:HGNC:14074]	1869.16	2561.1	1177.23	0.459659	-1.12136	2.70711e-06	0.000231753
NM_004181	ENSG00000154277	ENST00000284440	UCHL1	ubiquitin C-terminal hydrolase L1 [Source:HGNC Symbol;Acc:HGNC:12513]	28418.5	37852.1	18985	0.501556	-0.995517	2.72297e-06	0.000232646
NM_014521	ENSG00000130147	ENST00000392011	SH3BP4	SH3 domain binding protein 4 [Source:HGNC Symbol;Acc:HGNC:10826]	8089.75	10358.9	5820.58	0.56189	-0.831641	2.78921e-06	0.000237832
NM_032229	ENSG00000184564	ENST00000400286	SLITRK6	SLIT and NTRK like family member 6 [Source:HGNC Symbol;Acc:HGNC:23503]	40.684	9.33612	72.0319	7.7154	2.94774	2.84079e-06	0.000241749
NM_003239	ENSG00000119699	ENST00000238682	TGFB3	transforming growth factor beta 3 [Source:HGNC Symbol;Acc:HGNC:11769]	1928.33	1327.5	2529.17	1.90521	0.929952	2.84771e-06	0.000241858
NM_005628	ENSG00000105281	ENST00000542575	SLC1A5	solute carrier family 1 member 5 [Source:HGNC Symbol;Acc:HGNC:10943]	2719.61	3630.83	1808.39	0.498066	-1.00559	2.86225e-06	0.000242613
NM_000158	ENSG00000114480	ENST00000429644	GBE1	1,4-alpha-glucan branching enzyme 1 [Source:HGNC Symbol;Acc:HGNC:4180]	13391.1	17364.8	9417.44	0.54233	-0.882757	3.00462e-06	0.000254177
NM_153228	ENSG00000153930	ENST00000318698	ANKFN1	ankyrin repeat and fibronectin type III domain containing 1 [Source:HGNC Symbol;Acc:HGNC:26766]	123.889	38.8203	208.958	5.3827	2.42833	3.01559e-06	0.000254603
NM_002825	ENSG00000105894	ENST00000348225	PTN	pleiotrophin [Source:HGNC Symbol;Acc:HGNC:9630]	5769.27	3959.04	7579.5	1.91448	0.936952	3.05309e-06	0.000256759
NM_177964	ENSG00000150556	ENST00000409642	LYPD6B	LY6/PLAUR domain containing 6B [Source:HGNC Symbol;Acc:HGNC:27018]	76.809	131.559	22.0591	0.167674	-2.57627	3.04776e-06	0.000256759
NM_199511	ENSG00000091986	ENST00000206423	CCDC80	coiled-coil domain containing 80 [Source:HGNC Symbol;Acc:HGNC:30649]	17760.5	22932.4	12588.5	0.548939	-0.865283	3.12459e-06	0.000262258
NR_040064					85.1412	147.006	23.2768	0.15834	-2.6589	3.14101e-06	0.000263121
NM_013388	ENSG00000138073	ENST00000260643	PREB	prolactin regulatory element binding [Source:HGNC Symbol;Acc:HGNC:9356]	2778.69	3706.97	1850.42	0.499174	-1.00239	3.18222e-06	0.000266053
NM_001114120	ENSG00000024526	ENST00000456315	DEPDC1	DEP domain containing 1 [Source:HGNC Symbol;Acc:HGNC:22949]	54.2986	92.3091	16.288	0.17645	-2.50267	3.3208e-06	0.000276562
NM_004990	ENSG00000166986	ENST00000262027	MARS	methionyl-tRNA synthetase [Source:HGNC Symbol;Acc:HGNC:6898]	13351.2	17222.6	9479.81	0.55043	-0.86137	3.3198e-06	0.000276562
NM_198582	ENSG00000168427	ENST00000409223	KLHL30	kelch like family member 30 [Source:HGNC Symbol;Acc:HGNC:24770]	46.4739	80.9361	12.0116	0.148408	-2.75236	3.33624e-06	0.000277308
NM_004962	ENSG00000266524	ENST00000580279	GDF10	growth differentiation factor 10 [Source:HGNC Symbol;Acc:HGNC:4215]	391.821	194.081	589.561	3.03771	1.60298	3.37001e-06	0.000279574
NM_002233	ENSG00000182255	ENST00000328224	KCNA4	potassium voltage-gated channel subfamily A member 4 [Source:HGNC Symbol;Acc:HGNC:6222]	593.468	864.936	322.001	0.372283	-1.42553	3.42275e-06	0.000282855
NM_006097	ENSG00000101335	ENST00000279022	MYL9	myosin light chain 9 [Source:HGNC Symbol;Acc:HGNC:15754]	493.446	741.103	245.789	0.331653	-1.59226	3.4166e-06	0.000282855
NM_001115	ENSG00000155897	ENST00000286355	ADCY8	adenylate cyclase 8 [Source:HGNC Symbol;Acc:HGNC:239]	11.091	0.306881	21.875	71.2818	6.15546	3.44062e-06	0.000283785
NM_024330	ENSG00000263163	ENST00000623839	SLC27A3	solute carrier family 27 member 3 [Source:HGNC Symbol;Acc:HGNC:10997]	724.52	396.61	1052.43	2.65356	1.40793	3.55976e-06	0.000293049
NM_003348	ENSG00000177889	ENST00000318066	UBE2N	ubiquitin conjugating enzyme E2 N [Source:HGNC Symbol;Acc:HGNC:12492]	6505.29	8382.19	4628.38	0.552168	-0.85682	3.61152e-06	0.000296739
NM_018124	ENSG00000168411	ENST00000361070	RFWD3	ring finger and WD repeat domain 3 [Source:HGNC Symbol;Acc:HGNC:25539]	3296.69	4291.89	2301.48	0.536241	-0.899048	3.74858e-06	0.000307412
NM_001823	ENSG00000166165	ENST00000348956	CKB	creatine kinase B [Source:HGNC Symbol;Acc:HGNC:1991]	1065.17	666.913	1463.42	2.19433	1.13378	3.88e-06	0.000317582
NM_002266	ENSG00000182481	ENST00000330459	KPNA2	karyopherin subunit alpha 2 [Source:HGNC Symbol;Acc:HGNC:6395]	18061.1	23296.3	12825.9	0.550555	-0.861042	3.93312e-06	0.000321317
NM_005233	ENSG00000044524	ENST00000336596	EPHA3	EPH receptor A3 [Source:HGNC Symbol;Acc:HGNC:3387]	859.506	536.803	1182.21	2.20231	1.13902	4.28582e-06	0.000349466
NM_139076	ENSG00000163322	ENST00000321945	FAM175A	family with sequence similarity 175 member A [Source:HGNC Symbol;Acc:HGNC:25829]	2220.93	1511.61	2930.25	1.9385	0.954943	4.32159e-06	0.000351713
NM_173084	ENSG00000213186	ENST00000309784	TRIM59	tripartite motif containing 59 [Source:HGNC Symbol;Acc:HGNC:30834]	4819.33	6186.63	3452.02	0.55798	-0.841715	4.38539e-06	0.00035623
NM_001162371					1100.84	709.793	1491.88	2.10185	1.07166	4.44807e-06	0.000360639
NM_014924	ENSG00000126775	ENST00000247178	ATG14	autophagy related 14 [Source:HGNC Symbol;Acc:HGNC:19962]	5638.29	4071.5	7205.08	1.76964	0.823452	4.46898e-06	0.00036165
NM_181801	ENSG00000175063	ENST00000372568	UBE2C	ubiquitin conjugating enzyme E2 C [Source:HGNC Symbol;Acc:HGNC:15937]	76.5654	130.66	22.4712	0.171983	-2.53966	4.52004e-06	0.000365094
NM_018664	ENSG00000123685	ENST00000243440	BATF3	basic leucine zipper ATF-like transcription factor 3 [Source:HGNC Symbol;Acc:HGNC:28915]	44.4478	75.5878	13.3079	0.176058	-2.50587	4.67347e-06	0.000376776
NM_005687	ENSG00000116120	ENST00000281828	FARSB	phenylalanyl-tRNA synthetase beta subunit [Source:HGNC Symbol;Acc:HGNC:17800]	4040.96	5249.43	2832.49	0.539581	-0.890089	4.76023e-06	0.000382395
NM_017781	ENSG00000073067	ENST00000308919	CYP2W1	cytochrome P450 family 2 subfamily W member 1 [Source:HGNC Symbol;Acc:HGNC:20243]	14.2752	0.805803	27.7446	34.431	5.10564	4.76099e-06	0.000382395
NM_004104	ENSG00000169710	ENST00000634990	FASN	fatty acid synthase [Source:HGNC Symbol;Acc:HGNC:3594]	5038.65	3595	6482.3	1.80314	0.850514	4.8032e-06	0.000385064
NM_001871	ENSG00000153002	ENST00000282957	CPB1	carboxypeptidase B1 [Source:HGNC Symbol;Acc:HGNC:2299]	8.52803	0	17.0561	65535	65535	4.8731e-06	0.000389939
NM_001165	ENSG00000023445	ENST00000615299	BIRC3	baculoviral IAP repeat containing 3 [Source:HGNC Symbol;Acc:HGNC:591]	260.156	397.441	122.872	0.309157	-1.69359	4.98578e-06	0.000397473
NM_172069	ENSG00000152527	ENST00000282406	PLEKHH2	pleckstrin homology, MyTH4 and FERM domain containing H2 [Source:HGNC Symbol;Acc:HGNC:30506]	987.055	596.051	1378.06	2.31198	1.20913	4.98114e-06	0.000397473
NM_001804	ENSG00000113722	ENST00000231656	CDX1	caudal type homeobox 1 [Source:HGNC Symbol;Acc:HGNC:1805]	146.184	51.0623	241.305	4.7257	2.24053	5.00344e-06	0.00039814
NM_000057	ENSG00000197299	ENST00000355112	BLM	Bloom syndrome RecQ like helicase [Source:HGNC Symbol;Acc:HGNC:1058]	349.875	542.921	156.83	0.288863	-1.79154	5.07421e-06	0.000403024
NM_002417	ENSG00000148773	ENST00000368654	MKI67	marker of proliferation Ki-67 [Source:HGNC Symbol;Acc:HGNC:7107]	259.96	407.272	112.647	0.276589	-1.85419	5.36799e-06	0.00042557
NM_014777	ENSG00000135763	ENST00000258243	URB2	URB2 ribosome biogenesis 2 homolog (S. cerevisiae) [Source:HGNC Symbol;Acc:HGNC:28967]	1201.56	1641.93	761.187	0.463592	-1.10907	5.46289e-06	0.000432294
NM_000059	ENSG00000139618	ENST00000544455	BRCA2	BRCA2, DNA repair associated [Source:HGNC Symbol;Acc:HGNC:1101]	1419.22	1888.66	949.78	0.502886	-0.991697	5.52828e-06	0.000436663
NM_003474	ENSG00000148848	ENST00000368679	ADAM12	ADAM metallopeptidase domain 12 [Source:HGNC Symbol;Acc:HGNC:190]	11585.1	14791.6	8378.58	0.566441	-0.820004	5.70415e-06	0.000449726
NM_032313	ENSG00000084092	ENST00000264230	NOA1	nitric oxide associated 1 [Source:HGNC Symbol;Acc:HGNC:28473]	3812.73	2731.68	4893.77	1.79149	0.841157	5.80188e-06	0.000456592
NM_020117	ENSG00000133706	ENST00000394434	LARS	leucyl-tRNA synthetase [Source:HGNC Symbol;Acc:HGNC:6512]	15577.5	19916.9	11238.2	0.564256	-0.825579	6.01978e-06	0.000472872
NM_017770	ENSG00000197977	ENST00000354666	ELOVL2	ELOVL fatty acid elongase 2 [Source:HGNC Symbol;Acc:HGNC:14416]	138.976	224.524	53.4282	0.237962	-2.0712	6.06806e-06	0.000475685
NM_024337	ENSG00000170549	ENST00000302006	IRX1	iroquois homeobox 1 [Source:HGNC Symbol;Acc:HGNC:14358]	508.214	281.919	734.508	2.60539	1.3815	6.07777e-06	0.000475685
NM_001992	ENSG00000181104	ENST00000319211	F2R	coagulation factor II thrombin receptor [Source:HGNC Symbol;Acc:HGNC:3537]	4789.48	3273.49	6305.47	1.92622	0.945774	6.20767e-06	0.000484967
NM_080282	ENSG00000154263	ENST00000269081	ABCA10	ATP binding cassette subfamily A member 10 [Source:HGNC Symbol;Acc:HGNC:30]	565.914	289.347	842.481	2.91166	1.54184	6.33862e-06	0.000494297
NM_181712	ENSG00000132854	ENST00000371153	KANK4	KN motif and ankyrin repeat domains 4 [Source:HGNC Symbol;Acc:HGNC:27263]	26.8712	48.7275	5.01484	0.102916	-3.28046	6.55262e-06	0.000510058
NM_002609	ENSG00000113721	ENST00000261799	PDGFRB	platelet derived growth factor receptor beta [Source:HGNC Symbol;Acc:HGNC:8804]	84559.9	50419.3	118700	2.35426	1.23528	6.65613e-06	0.000517176
NM_003405	ENSG00000128245	ENST00000248975	YWHAH	tyrosine 3-monooxygenase/tryptophan 5-monooxygenase activation protein eta [Source:HGNC Symbol;Acc:HGNC:12853]	9476.76	11868.4	7085.13	0.596974	-0.74426	6.87282e-06	0.000533047
NM_006185	ENSG00000137497	ENST00000393695	NUMA1	nuclear mitotic apparatus protein 1 [Source:HGNC Symbol;Acc:HGNC:8059]	12139.5	8984.85	15294.2	1.70222	0.767417	7.06264e-06	0.000546781
NM_005645	ENSG00000197780	ENST00000338366	TAF13	TATA-box binding protein associated factor 13 [Source:HGNC Symbol;Acc:HGNC:11546]	2907.14	3849.69	1964.58	0.510321	-0.970523	7.10003e-06	0.000547698
NM_015689	ENSG00000146966	ENST00000496613	DENND2A	DENN domain containing 2A [Source:HGNC Symbol;Acc:HGNC:22212]	2584.33	1714.37	3454.3	2.01491	1.01072	7.08925e-06	0.000547698
NM_002430	ENSG00000169184	ENST00000302326	MN1	MN1 proto-oncogene, transcriptional regulator [Source:HGNC Symbol;Acc:HGNC:7180]	3655.3	2661.51	4649.1	1.74679	0.804708	7.18787e-06	0.000553479
NR_040093					1573.04	2164.38	981.702	0.453573	-1.14059	7.54787e-06	0.000580158
NM_024808	ENSG00000136122	ENST00000390667	BORA	bora, aurora kinase A activator [Source:HGNC Symbol;Acc:HGNC:24724]	610.39	884.577	336.204	0.380073	-1.39565	7.77116e-06	0.000596252
NM_014182	ENSG00000123353	ENST00000243045	ORMDL2	ORMDL sphingolipid biosynthesis regulator 2 [Source:HGNC Symbol;Acc:HGNC:16037]	1404.36	1899.13	909.599	0.478956	-1.06204	7.90536e-06	0.000605466
NM_002583	ENSG00000177425	ENST00000328827	PAWR	pro-apoptotic WT1 regulator [Source:HGNC Symbol;Acc:HGNC:8614]	1927.12	2573.51	1280.73	0.497658	-1.00677	8.19765e-06	0.000626733
NM_182513	ENSG00000161888	ENST00000592540	SPC24	SPC24, NDC80 kinetochore complex component [Source:HGNC Symbol;Acc:HGNC:26913]	336.41	525.524	147.296	0.280285	-1.83503	8.28033e-06	0.000631928
NM_001030001	ENSG00000213741	ENST00000396020	RPS29	ribosomal protein S29 [Source:HGNC Symbol;Acc:HGNC:10419]	1958.2	1340.63	2575.77	1.92132	0.942094	8.52765e-06	0.000649647
NM_004704	ENSG00000114767	ENST00000232888	RRP9	ribosomal RNA processing 9, small subunit (SSU) processome component, homolog (yeast) [Source:HGNC Symbol;Acc:HGNC:16829]NM_004704	1191.23	1635.82	746.641	0.456431	-1.13153	8.57701e-06	0.000652248
NM_020371	ENSG00000169857	ENST00000306730	AVEN	apoptosis and caspase activation inhibitor [Source:HGNC Symbol;Acc:HGNC:13509]	2474.4	3282.65	1666.15	0.507564	-0.978337	8.73283e-06	0.000662922
NR_033923					19.7855	37.4519	2.1192	0.0565847	-4.14344	8.98115e-06	0.000680568
NM_007107	ENSG00000114850	ENST00000265044	SSR3	signal sequence receptor subunit 3 [Source:HGNC Symbol;Acc:HGNC:11325]	31013.8	40117.7	21909.9	0.54614	-0.872658	9.24187e-06	0.000698563
NM_013974	ENSG00000233076	ENST00000424790	DDAH2	dimethylarginine dimethylaminohydrolase 2 [Source:HGNC Symbol;Acc:HGNC:2716]	5927.62	4390.59	7464.64	1.70014	0.765657	9.26749e-06	0.000698563
NM_020949	ENSG00000013293	ENST00000231706	SLC7A14	solute carrier family 7 member 14 [Source:HGNC Symbol;Acc:HGNC:29326]	3459.45	2299.88	4619.02	2.00838	1.00603	9.2541e-06	0.000698563
NM_001803	ENSG00000169442	ENST00000374213	CD52	CD52 molecule [Source:HGNC Symbol;Acc:HGNC:1804]	23.8411	3.83634	43.846	11.4291	3.51464	9.35594e-06	0.000703993
NM_003513	ENSG00000278463	ENST00000615868	HIST1H2AB	histone cluster 1 H2A family member b [Source:HGNC Symbol;Acc:HGNC:4734]	860.478	1187.63	533.33	0.449073	-1.15498	9.54251e-06	0.000716774
NM_032167	ENSG00000048471	ENST00000566228	SNX29	sorting nexin 29 [Source:HGNC Symbol;Acc:HGNC:30542]	8938.13	6700.02	11176.2	1.66809	0.738199	9.81527e-06	0.000735974
NM_003469	ENSG00000171951	ENST00000305409	SCG2	secretogranin II [Source:HGNC Symbol;Acc:HGNC:10575]	46.2414	80.9296	11.5532	0.142756	-2.80837	1.01595e-05	0.000759776
NM_004354	ENSG00000138764	ENST00000316355	CCNG2	cyclin G2 [Source:HGNC Symbol;Acc:HGNC:1593]	4045.8	2902.48	5189.13	1.78783	0.838208	1.01681e-05	0.000759776
NM_005782	ENSG00000183684	ENST00000505490	ALYREF	Aly/REF export factor [Source:HGNC Symbol;Acc:HGNC:19071]	2746.28	3587.74	1904.83	0.530927	-0.913414	1.02974e-05	0.000768099
NM_002395	ENSG00000065833	ENST00000369705	ME1	malic enzyme 1 [Source:HGNC Symbol;Acc:HGNC:6983]	3647.87	4695.61	2600.13	0.553736	-0.852731	1.06405e-05	0.000792312
NM_006519	ENSG00000146425	ENST00000367089	DYNLT1	dynein light chain Tctex-type 1 [Source:HGNC Symbol;Acc:HGNC:11697]	5323.13	6906.84	3739.41	0.541406	-0.885217	1.09723e-05	0.000815603
NM_000270	ENSG00000198805	ENST00000361505	PNP	purine nucleoside phosphorylase [Source:HGNC Symbol;Acc:HGNC:7892]	855.825	1224.26	487.386	0.398106	-1.32878	1.10438e-05	0.000819493
NM_014587	ENSG00000005513	ENST00000293894	SOX8	SRY-box 8 [Source:HGNC Symbol;Acc:HGNC:11203]	33.4392	6.94472	59.9336	8.63011	3.10938	1.13762e-05	0.000842702
NM_052906	ENSG00000166897	ENST00000402918	ELFN2	extracellular leucine rich repeat and fibronectin type III domain containing 2 [Source:HGNC Symbol;Acc:HGNC:29396]	310.099	141.909	478.288	3.37038	1.75291	1.14496e-05	0.000846679
NM_000391	ENSG00000166340	ENST00000299427	TPP1	tripeptidyl peptidase 1 [Source:HGNC Symbol;Acc:HGNC:2073]	13099.3	9768.68	16430	1.6819	0.750095	1.15932e-05	0.000855824
NM_133491	ENSG00000141504	ENST00000269298	SAT2	spermidine/spermine N1-acetyltransferase family member 2 [Source:HGNC Symbol;Acc:HGNC:23160]	4469.81	3282.33	5657.29	1.72356	0.78539	1.16508e-05	0.000858594
NM_005384	ENSG00000165030	ENST00000297689	NFIL3	nuclear factor, interleukin 3 regulated [Source:HGNC Symbol;Acc:HGNC:7787]	3704.91	4906.15	2503.67	0.510312	-0.970548	1.18934e-05	0.000874973
NM_000640	ENSG00000123496	ENST00000243213	IL13RA2	interleukin 13 receptor subunit alpha 2 [Source:HGNC Symbol;Acc:HGNC:5975]	527.577	797.769	257.384	0.32263	-1.63205	1.19402e-05	0.000875448
NM_019042	ENSG00000091127	ENST00000356362	PUS7	pseudouridylate synthase 7 (putative) [Source:HGNC Symbol;Acc:HGNC:26033]	1267.59	1700.17	835.014	0.491136	-1.0258	1.19407e-05	0.000875448
NR_038291					8.20062	16.4012	0	0	65535	1.20754e-05	0.000883815
NM_002915	ENSG00000133119	ENST00000380071	RFC3	replication factor C subunit 3 [Source:HGNC Symbol;Acc:HGNC:9971]	550.422	799.143	301.701	0.377531	-1.40533	1.21212e-05	0.000884145
NM_012479	ENSG00000170027	ENST00000307630	YWHAG	tyrosine 3-monooxygenase/tryptophan 5-monooxygenase activation protein gamma [Source:HGNC Symbol;Acc:HGNC:12852]	12161.2	15376.6	8945.83	0.581781	-0.781452	1.21013e-05	0.000884145
NM_153698	ENSG00000158122	ENST00000375234	AAED1	AhpC/TSA antioxidant enzyme domain containing 1 [Source:HGNC Symbol;Acc:HGNC:16881]	2317.26	2985.12	1649.4	0.552542	-0.855845	1.22093e-05	0.000889064
NM_020872	ENSG00000113805	ENST00000263665	CNTN3	contactin 3 [Source:HGNC Symbol;Acc:HGNC:2173]	3557.31	2542.34	4572.28	1.79845	0.846757	1.2293e-05	0.000893639
NM_001551	ENSG00000089289	ENST00000356413	IGBP1	immunoglobulin binding protein 1 [Source:HGNC Symbol;Acc:HGNC:5461]	9628.96	7417.25	11840.7	1.59637	0.674794	1.23238e-05	0.000894362
NM_003520	ENSG00000233822	ENST00000612898	HIST1H2BN	histone cluster 1 H2B family member n [Source:HGNC Symbol;Acc:HGNC:4749]	1329.47	1784.46	874.489	0.490059	-1.02897	1.25975e-05	0.000912683
NM_024103	ENSG00000125648	ENST00000301454	SLC25A23	solute carrier family 25 member 23 [Source:HGNC Symbol;Acc:HGNC:19375]	3348.64	2432.55	4264.73	1.75319	0.809985	1.26906e-05	0.000917876
NM_152278	ENSG00000182916	ENST00000332431	TCEAL7	transcription elongation factor A like 7 [Source:HGNC Symbol;Acc:HGNC:28336]	2355.92	1678.65	3033.19	1.80692	0.853536	1.27384e-05	0.000919778
NM_024949	ENSG00000151718	ENST00000403733	WWC2	WW and C2 domain containing 2 [Source:HGNC Symbol;Acc:HGNC:24148]	5804.27	7380.15	4228.39	0.572941	-0.803541	1.2922e-05	0.000931473
NM_004756	ENSG00000105245	ENST00000252891	NUMBL	NUMB like, endocytic adaptor protein [Source:HGNC Symbol;Acc:HGNC:8061]	2556.2	1818.82	3293.58	1.81083	0.856652	1.31329e-05	0.000945083
NM_006289	ENSG00000137076	ENST00000314888	TLN1	talin 1 [Source:HGNC Symbol;Acc:HGNC:11845]	63430.1	84373.7	42486.5	0.503551	-0.98979	1.33148e-05	0.000956569
NM_031218	ENSG00000184635	ENST00000343769	ZNF93	zinc finger protein 93 [Source:HGNC Symbol;Acc:HGNC:13169]	588.872	858.255	319.488	0.372253	-1.42564	1.36657e-05	0.000980134
NM_001885	ENSG00000109846	ENST00000616970	CRYAB	crystallin alpha B [Source:HGNC Symbol;Acc:HGNC:2389]	7916.44	10052	5780.84	0.575091	-0.798137	1.36954e-05	0.000980262
NM_024490	ENSG00000206190	ENST00000356865	ATP10A	ATPase phospholipid transporting 10A (putative) [Source:HGNC Symbol;Acc:HGNC:13542]	2792.89	3727.73	1858.05	0.49844	-1.00451	1.37132e-05	0.000980262
NM_014461	ENSG00000134115	ENST00000350110	CNTN6	contactin 6 [Source:HGNC Symbol;Acc:HGNC:2176]	40.8145	10.5692	71.0598	6.72326	2.74916	1.46764e-05	0.00104737
NM_017594	ENSG00000165023	ENST00000375765	DIRAS2	DIRAS family GTPase 2 [Source:HGNC Symbol;Acc:HGNC:19323]	670.543	945.565	395.521	0.41829	-1.25742	1.50405e-05	0.00107157
NM_013363	ENSG00000163710	ENST00000295992	PCOLCE2	procollagen C-endopeptidase enhancer 2 [Source:HGNC Symbol;Acc:HGNC:8739]	5733.51	4275.5	7191.53	1.68203	0.750205	1.50744e-05	0.00107221
NM_005746	ENSG00000105835	ENST00000222553	NAMPT	nicotinamide phosphoribosyltransferase [Source:HGNC Symbol;Acc:HGNC:30092]	11131.9	13632.8	8631.14	0.633117	-0.659455	1.52091e-05	0.00108
NM_014012	ENSG00000088320	ENST00000201979	REM1	RRAD and GEM like GTPase 1 [Source:HGNC Symbol;Acc:HGNC:15922]	31.0496	7.38367	54.7155	7.41034	2.88954	1.52705e-05	0.0010818
NM_015461	ENSG00000198795	ENST00000361524	ZNF521	zinc finger protein 521 [Source:HGNC Symbol;Acc:HGNC:24605]	6803.73	5063.15	8544.32	1.68755	0.754932	1.52849e-05	0.0010818
NM_019072	ENSG00000197860	ENST00000381007	SGTB	small glutamine rich tetratricopeptide repeat containing beta [Source:HGNC Symbol;Acc:HGNC:23567]	3261.34	4198.12	2324.57	0.553717	-0.852781	1.55834e-05	0.0011011
NM_003223	ENSG00000090447	ENST00000204517	TFAP4	transcription factor AP-4 [Source:HGNC Symbol;Acc:HGNC:11745]	616.9	344.228	889.573	2.58426	1.36975	1.57022e-05	0.00110768
NM_001134	ENSG00000081051	ENST00000395792	AFP	alpha fetoprotein [Source:HGNC Symbol;Acc:HGNC:317]	17.9825	33.9398	2.02511	0.0596677	-4.06691	1.58147e-05	0.00111378
NM_152609	ENSG00000162852	ENST00000366513	CNST	consortin, connexin sorting protein [Source:HGNC Symbol;Acc:HGNC:26486]	2746.03	3577.75	1914.31	0.53506	-0.902226	1.60534e-05	0.00112874
NM_020223	ENSG00000177706	ENST00000313766	FAM20C	FAM20C, golgi associated secretory pathway kinase [Source:HGNC Symbol;Acc:HGNC:22140]	3663.24	4696.67	2629.8	0.559929	-0.836683	1.64301e-05	0.00115333
NM_001142651	ENSG00000214357	ENST00000369800	NEURL1B	neuralized E3 ubiquitin protein ligase 1B [Source:HGNC Symbol;Acc:HGNC:35422]	517.573	743.102	292.044	0.393007	-1.34737	1.65474e-05	0.00115967
NM_206827	ENSG00000122035	ENST00000241463	RASL11A	RAS like family 11 member A [Source:HGNC Symbol;Acc:HGNC:23802]	338.148	524.7	151.596	0.288919	-1.79126	1.67057e-05	0.00116886
NM_033403	ENSG00000163673	ENST00000416516	DCLK3	doublecortin like kinase 3 [Source:HGNC Symbol;Acc:HGNC:19005]	86.6434	25.4973	147.79	5.79627	2.53513	1.68548e-05	0.00117737
NM_144590	ENSG00000152766	ENST00000371930	ANKRD22	ankyrin repeat domain 22 [Source:HGNC Symbol;Acc:HGNC:28321]	9.35407	0.306881	18.4013	59.9622	5.90598	1.70301e-05	0.00118575
NM_153605	ENSG00000080200	ENST00000389622	CRYBG3	crystallin beta-gamma domain containing 3 [Source:HGNC Symbol;Acc:HGNC:34427]	10538.4	7858.08	13218.8	1.68219	0.750339	1.70164e-05	0.00118575
NM_006716	ENSG00000006634	ENST00000265728	DBF4	DBF4 zinc finger [Source:HGNC Symbol;Acc:HGNC:17364]	1300.56	1735.32	865.791	0.498922	-1.00311	1.72801e-05	0.0012012
NM_015221	ENSG00000107554	ENST00000324109	DNMBP	dynamin binding protein [Source:HGNC Symbol;Acc:HGNC:30373]	3206.86	2270.48	4143.24	1.82483	0.867763	1.7789e-05	0.00123458
NM_024102	ENSG00000116455	ENST00000235090	WDR77	WD repeat domain 77 [Source:HGNC Symbol;Acc:HGNC:29652]	2326.77	3027.57	1625.97	0.537053	-0.896863	1.78902e-05	0.00123959
NM_004465	ENSG00000070193	ENST00000264664	FGF10	fibroblast growth factor 10 [Source:HGNC Symbol;Acc:HGNC:3666]	737.205	423.919	1050.49	2.47805	1.3092	1.79616e-05	0.00124254
NM_001767	ENSG00000116824	ENST00000369478	CD2	CD2 molecule [Source:HGNC Symbol;Acc:HGNC:1639]	7.78997	0	15.5799	65535	65535	1.80748e-05	0.00124835
NM_016246	ENSG00000087076	ENST00000263278	HSD17B14	hydroxysteroid 17-beta dehydrogenase 14 [Source:HGNC Symbol;Acc:HGNC:23238]	993.721	653.76	1333.68	2.04002	1.02858	1.84777e-05	0.00127413
NM_003012	ENSG00000104332	ENST00000220772	SFRP1	secreted frizzled related protein 1 [Source:HGNC Symbol;Acc:HGNC:10776]	12432.7	9343.28	15522.2	1.66132	0.732329	1.85174e-05	0.00127482
NM_001102608	ENSG00000206384	ENST00000358511	COL6A6	collagen type VI alpha 6 chain [Source:HGNC Symbol;Acc:HGNC:27023]	583.577	343.896	823.259	2.39392	1.25937	1.87784e-05	0.00128847
NM_014878	ENSG00000080608	ENST00000397885	PUM3	pumilio RNA binding family member 3 [Source:HGNC Symbol;Acc:HGNC:29676]	3191.42	4134.25	2248.59	0.543892	-0.878607	1.88058e-05	0.00128847
NM_080874	ENSG00000164122	ENST00000296525	ASB5	ankyrin repeat and SOCS box containing 5 [Source:HGNC Symbol;Acc:HGNC:17180]	238.821	379.073	98.5698	0.260029	-1.94326	1.87651e-05	0.00128847
NM_001003845	ENSG00000204335	ENST00000375281	SP5	Sp5 transcription factor [Source:HGNC Symbol;Acc:HGNC:14529]	7.46733	0	14.9347	65535	65535	1.88954e-05	0.00129254
NM_020645	ENSG00000175352	ENST00000309166	NRIP3	nuclear receptor interacting protein 3 [Source:HGNC Symbol;Acc:HGNC:1167]	727.355	1022.51	432.202	0.422688	-1.24233	1.9151e-05	0.00130794
NM_005544	ENSG00000169047	ENST00000305123	IRS1	insulin receptor substrate 1 [Source:HGNC Symbol;Acc:HGNC:6125]	9468.06	7203.25	11732.9	1.62883	0.703836	1.92713e-05	0.00131406
NM_001034850	ENSG00000154153	ENST00000306320	RETREG1	reticulophagy regulator 1 [Source:HGNC Symbol;Acc:HGNC:25964]	14.2169	1.50107	26.9327	17.9423	4.16529	1.97964e-05	0.00134773
NR_047495					242.06	375.279	108.84	0.290025	-1.78575	2.003e-05	0.00136147
NM_003105	ENSG00000137642	ENST00000260197	SORL1	sortilin related receptor 1 [Source:HGNC Symbol;Acc:HGNC:11185]	439.942	215.112	664.772	3.09035	1.62777	2.00701e-05	0.00136204
NM_020354	ENSG00000198018	ENST00000370489	ENTPD7	ectonucleoside triphosphate diphosphohydrolase 7 [Source:HGNC Symbol;Acc:HGNC:19745]	2200.63	2839.41	1561.86	0.550063	-0.86233	2.059e-05	0.00139511
NM_004094	ENSG00000134001	ENST00000256383	EIF2S1	eukaryotic translation initiation factor 2 subunit alpha [Source:HGNC Symbol;Acc:HGNC:3265]	9875	12221.4	7528.59	0.616016	-0.698959	2.0869e-05	0.00141179
NM_018327	ENSG00000172296	ENST00000399002	SPTLC3	serine palmitoyltransferase long chain base subunit 3 [Source:HGNC Symbol;Acc:HGNC:16253]	748.876	431.841	1065.91	2.46829	1.30351	2.09315e-05	0.00141378
NM_001540	ENSG00000106211	ENST00000248553	HSPB1	heat shock protein family B (small) member 1 [Source:HGNC Symbol;Acc:HGNC:5246]	9864.04	12250.3	7477.8	0.610419	-0.712128	2.17849e-05	0.00146885
NM_178123	ENSG00000187231	ENST00000428443	SESTD1	SEC14 and spectrin domain containing 1 [Source:HGNC Symbol;Acc:HGNC:18379]	5686.35	4289.51	7083.19	1.65128	0.723586	2.18153e-05	0.00146885
NM_000367	ENSG00000137364	ENST00000309983	TPMT	thiopurine S-methyltransferase [Source:HGNC Symbol;Acc:HGNC:12014]	2570.12	3296.73	1843.51	0.559194	-0.838579	2.24805e-05	0.00151127
NM_024080	ENSG00000144481	ENST00000324695	TRPM8	transient receptor potential cation channel subfamily M member 8 [Source:HGNC Symbol;Acc:HGNC:17961]	10.5913	20.4494	0.733233	0.0358559	-4.80164	2.25509e-05	0.00151363
NM_023072	ENSG00000132003	ENST00000254323	ZSWIM4	zinc finger SWIM-type containing 4 [Source:HGNC Symbol;Acc:HGNC:25704]	557.242	808.203	306.281	0.378965	-1.39986	2.27516e-05	0.00152233
NM_138720	ENSG00000158373	ENST00000289316	HIST1H2BD	histone cluster 1 H2B family member d [Source:HGNC Symbol;Acc:HGNC:4747]	203.761	91.0138	316.508	3.47758	1.79808	2.27277e-05	0.00152233
NR_045406					16.3903	30.5907	2.18983	0.0715848	-3.8042	2.32317e-05	0.00155204
NR_003098					2635.02	1880.81	3389.23	1.80201	0.849603	2.33787e-05	0.00155943
NM_001821	ENSG00000203668	ENST00000366553	CHML	CHM like, Rab escort protein 2 [Source:HGNC Symbol;Acc:HGNC:1941]	2162.67	2743.03	1582.32	0.576849	-0.793734	2.3486e-05	0.00156173
NM_015459	ENSG00000184743	ENST00000398868	ATL3	atlastin GTPase 3 [Source:HGNC Symbol;Acc:HGNC:24526]	14254.3	17918.3	10590.3	0.591032	-0.758692	2.3484e-05	0.00156173
NM_005614	ENSG00000106615	ENST00000262187	RHEB	Ras homolog enriched in brain [Source:HGNC Symbol;Acc:HGNC:10011]	8142.9	10249.9	6035.88	0.588871	-0.763976	2.4445e-05	0.00162298
NM_032752	ENSG00000162714	ENST00000294753	ZNF496	zinc finger protein 496 [Source:HGNC Symbol;Acc:HGNC:23713]	2027.36	1418.89	2635.83	1.85767	0.893492	2.45776e-05	0.00162926
NM_153219	ENSG00000171443	ENST00000301073	ZNF524	zinc finger protein 524 [Source:HGNC Symbol;Acc:HGNC:28322]	657.045	383.133	930.958	2.42986	1.28087	2.47562e-05	0.00163857
NM_006809	ENSG00000025772	ENST00000372813	TOMM34	translocase of outer mitochondrial membrane 34 [Source:HGNC Symbol;Acc:HGNC:15746]	2767.38	3565.17	1969.59	0.552454	-0.856075	2.62102e-05	0.00173214
NR_044993					798.711	1120.24	477.18	0.425962	-1.2312	2.63676e-05	0.00173986
NM_175617	ENSG00000169715	ENST00000306061	MT1E	metallothionein 1E [Source:HGNC Symbol;Acc:HGNC:7397]	5004.16	6364.09	3644.23	0.572623	-0.804342	2.82468e-05	0.00186099
NM_058164	ENSG00000105088	ENST00000264833	OLFM2	olfactomedin 2 [Source:HGNC Symbol;Acc:HGNC:17189]	1459.11	1964.89	953.324	0.485179	-1.04341	2.88057e-05	0.0018949
NM_001745	ENSG00000164615	ENST00000297156	CAMLG	calcium modulating ligand [Source:HGNC Symbol;Acc:HGNC:1471]	5715.44	4294.77	7136.1	1.66158	0.732556	2.90779e-05	0.00190896
NM_198282	ENSG00000184584	ENST00000330794	TMEM173	transmembrane protein 173 [Source:HGNC Symbol;Acc:HGNC:27962]	3194.12	4071.8	2316.44	0.568897	-0.813761	2.91084e-05	0.00190896
NM_005458	ENSG00000136928	ENST00000259455	GABBR2	gamma-aminobutyric acid type B receptor subunit 2 [Source:HGNC Symbol;Acc:HGNC:4507]	245.024	374.965	115.082	0.306914	-1.70409	3.10691e-05	0.00203443
NM_203373	ENSG00000197361	ENST00000360587	FBXL22	F-box and leucine rich repeat protein 22 [Source:HGNC Symbol;Acc:HGNC:27537]	50.7651	84.8975	16.6327	0.195916	-2.3517	3.16633e-05	0.00207018
NM_020917	ENSG00000142065	ENST00000270001	ZFP14	ZFP14 zinc finger protein [Source:HGNC Symbol;Acc:HGNC:29312]	1111.95	736.554	1487.35	2.01933	1.01388	3.27207e-05	0.00213587
NM_203394	ENSG00000165891	ENST00000322886	E2F7	E2F transcription factor 7 [Source:HGNC Symbol;Acc:HGNC:23820]	772.434	1087.03	457.842	0.421187	-1.24747	3.27677e-05	0.00213587
NR_028502					1140.95	1547.86	734.041	0.474231	-1.07634	3.38303e-05	0.0022018
NM_002192	ENSG00000122641	ENST00000242208	INHBA	inhibin beta A subunit [Source:HGNC Symbol;Acc:HGNC:6066]	1249.64	1703.86	795.41	0.466828	-1.09904	3.39646e-05	0.00220718
NM_005805	ENSG00000115233	ENST00000409682	PSMD14	proteasome 26S subunit, non-ATPase 14 [Source:HGNC Symbol;Acc:HGNC:16889]	5918.6	7463.77	4373.44	0.585955	-0.771138	3.41864e-05	0.00221824
NM_001024455	ENSG00000242732	ENST00000479991	RTL5	retrotransposon Gag like 5 [Source:HGNC Symbol;Acc:HGNC:29430]	580.755	334.67	826.84	2.47061	1.30487	3.51713e-05	0.0022787
NM_000929	ENSG00000127472	ENST00000375108	PLA2G5	phospholipase A2 group V [Source:HGNC Symbol;Acc:HGNC:9038]	49.9151	84.1616	15.6686	0.186173	-2.42529	3.52919e-05	0.00228306
NM_015710	ENSG00000105373	ENST00000246802	NOP53	NOP53 ribosome biogenesis factor [Source:HGNC Symbol;Acc:HGNC:4333]	7479.75	5661.89	9297.6	1.64214	0.715576	3.54309e-05	0.00228516
NM_020925	ENSG00000158966	ENST00000290039	CACHD1	cache domain containing 1 [Source:HGNC Symbol;Acc:HGNC:29314]	2918.89	2103.68	3734.11	1.77504	0.827853	3.5385e-05	0.00228516
NM_058237	ENSG00000119698	ENST00000304338	PPP4R4	protein phosphatase 4 regulatory subunit 4 [Source:HGNC Symbol;Acc:HGNC:23788]	1458.36	998.315	1918.41	1.92165	0.942348	3.61895e-05	0.00233058
NM_006691	ENSG00000133800	ENST00000256178	LYVE1	lymphatic vessel endothelial hyaluronan receptor 1 [Source:HGNC Symbol;Acc:HGNC:14687]	43.6489	70.0944	17.2034	0.245433	-2.0266	3.64806e-05	0.00234436
NM_170665	ENSG00000174437	ENST00000308664	ATP2A2	ATPase sarcoplasmic/endoplasmic reticulum Ca2+ transporting 2 [Source:HGNC Symbol;Acc:HGNC:812]	6442.59	8053.89	4831.29	0.599871	-0.737277	3.65674e-05	0.00234436
NM_173674	ENSG00000164465	ENST00000296955	DCBLD1	discoidin, CUB and LCCL domain containing 1 [Source:HGNC Symbol;Acc:HGNC:21479]	1139	1450.42	827.585	0.570581	-0.809496	3.65135e-05	0.00234436
NM_003713	ENSG00000162407	ENST00000371250	PLPP3	phospholipid phosphatase 3 [Source:HGNC Symbol;Acc:HGNC:9229]	47834.9	32611.4	63058.5	1.93364	0.951316	3.67462e-05	0.0023523
NM_015549					1024.72	680.665	1368.77	2.01093	1.00786	3.68978e-05	0.00235849
NM_022757	ENSG00000175455	ENST00000488653	CCDC14	coiled-coil domain containing 14 [Source:HGNC Symbol;Acc:HGNC:25766]	3181.43	3998.6	2364.26	0.59127	-0.75811	3.70195e-05	0.00236274
NR_015359					375.774	194.878	556.671	2.85651	1.51426	3.83465e-05	0.00244381
NM_003211	ENSG00000139372	ENST00000392872	TDG	thymine DNA glycosylase [Source:HGNC Symbol;Acc:HGNC:11700]	2734.8	3553.22	1916.38	0.539337	-0.890741	3.87449e-05	0.00246554
NM_020156	ENSG00000106392	ENST00000436587	C1GALT1	core 1 synthase, glycoprotein-N-acetylgalactosamine 3-beta-galactosyltransferase 1 [Source:HGNC Symbol;Acc:HGNC:24337]	3905.87	5001.71	2810.04	0.561817	-0.831829	3.9366e-05	0.00250134
NM_021994	ENSG00000198839	ENST00000361822	ZNF277	zinc finger protein 277 [Source:HGNC Symbol;Acc:HGNC:13070]	3903.51	2912.61	4894.42	1.68042	0.748822	4.15954e-05	0.00263909
NM_032340	ENSG00000137288	ENST00000607484	UQCC2	ubiquinol-cytochrome c reductase complex assembly factor 2 [Source:HGNC Symbol;Acc:HGNC:21237]	3361.9	4272.7	2451.1	0.573667	-0.801716	4.2268e-05	0.00267781
NM_001123375	ENSG00000183598	ENST00000331491	HIST2H3D	histone cluster 2 H3 family member d [Source:HGNC Symbol;Acc:HGNC:25311]	248.109	374.579	121.638	0.324733	-1.62267	4.69233e-05	0.00296835
NM_005456	ENSG00000121653	ENST00000241014	MAPK8IP1	mitogen-activated protein kinase 8 interacting protein 1 [Source:HGNC Symbol;Acc:HGNC:6882]	1348.66	950.723	1746.6	1.83712	0.877448	4.70664e-05	0.00297301
NM_153367	ENSG00000165424	ENST00000372336	ZCCHC24	zinc finger CCHC-type containing 24 [Source:HGNC Symbol;Acc:HGNC:26911]	17458.1	13139.7	21776.6	1.65731	0.728847	4.73124e-05	0.00298416
NM_024524	ENSG00000133657	ENST00000256031	ATP13A3	ATPase 13A3 [Source:HGNC Symbol;Acc:HGNC:24113]	22453.6	27848.7	17058.5	0.612542	-0.70712	4.82684e-05	0.00303999
NM_005908	ENSG00000109323	ENST00000226578	MANBA	mannosidase beta [Source:HGNC Symbol;Acc:HGNC:6831]	5229.19	3985.38	6473.01	1.62419	0.69972	4.83822e-05	0.00304269
NM_015469	ENSG00000136783	ENST00000374767	NIPSNAP3A	nipsnap homolog 3A [Source:HGNC Symbol;Acc:HGNC:23619]	2681.59	3484.03	1879.16	0.539365	-0.890665	4.85371e-05	0.00304796
NM_025196	ENSG00000109519	ENST00000264954	GRPEL1	GrpE like 1, mitochondrial [Source:HGNC Symbol;Acc:HGNC:19696]	2310.89	2986.04	1635.74	0.547794	-0.868294	4.94198e-05	0.00309885
NM_016932	ENSG00000170577	ENST00000303077	SIX2	SIX homeobox 2 [Source:HGNC Symbol;Acc:HGNC:10888]	767.498	454.622	1080.37	2.37642	1.24879	4.96574e-05	0.0031092
NM_138295	ENSG00000158683	ENST00000289672	PKD1L1	polycystin 1 like 1, transient receptor potential channel interacting [Source:HGNC Symbol;Acc:HGNC:18053]	56.8172	94.0354	19.599	0.208422	-2.26242	4.99656e-05	0.00312394
NM_001025077	ENSG00000048740	ENST00000416382	CELF2	CUGBP Elav-like family member 2 [Source:HGNC Symbol;Acc:HGNC:2550]	128.795	49.0889	208.502	4.24742	2.08659	5.10339e-05	0.00318609
NM_020964	ENSG00000152223	ENST00000282041	EPG5	ectopic P-granules autophagy protein 5 homolog [Source:HGNC Symbol;Acc:HGNC:29331]	9784.89	11992.7	7577.13	0.631814	-0.662428	5.17267e-05	0.00322465
NM_020143	ENSG00000115946	ENST00000263657	PNO1	partner of NOB1 homolog [Source:HGNC Symbol;Acc:HGNC:32790]	1953.29	2531.36	1375.21	0.543268	-0.880265	5.34811e-05	0.00332918
NM_133477	ENSG00000172403	ENST00000307142	SYNPO2	synaptopodin 2 [Source:HGNC Symbol;Acc:HGNC:17732]	931.918	1249.43	614.402	0.491744	-1.02402	5.35971e-05	0.00333157
NM_001693	ENSG00000147416	ENST00000276390	ATP6V1B2	ATPase H+ transporting V1 subunit B2 [Source:HGNC Symbol;Acc:HGNC:854]	10102.6	12543.4	7661.75	0.610822	-0.711177	5.37656e-05	0.0033372
NM_022842	ENSG00000163814	ENST00000296129	CDCP1	CUB domain containing protein 1 [Source:HGNC Symbol;Acc:HGNC:24357]	352.658	511.955	193.36	0.37769	-1.40473	5.43561e-05	0.00336898
NM_014252	ENSG00000102743	ENST00000338625	SLC25A15	solute carrier family 25 member 15 [Source:HGNC Symbol;Acc:HGNC:10985]	1033.91	1403.33	664.491	0.473511	-1.07853	5.5415e-05	0.00342966
NM_005400	ENSG00000171132	ENST00000306156	PRKCE	protein kinase C epsilon [Source:HGNC Symbol;Acc:HGNC:9401]	1945.87	1385.42	2506.33	1.80909	0.855261	5.5985e-05	0.00345446
NM_025217	ENSG00000131015	ENST00000367351	ULBP2	UL16 binding protein 2 [Source:HGNC Symbol;Acc:HGNC:14894]	127.618	208.775	46.4615	0.222544	-2.16784	5.60574e-05	0.00345446
NM_080725	ENSG00000271303	ENST00000381962	SRXN1	sulfiredoxin 1 [Source:HGNC Symbol;Acc:HGNC:16132]	5366.47	6817.82	3915.11	0.574247	-0.800258	5.59746e-05	0.00345446
NM_001200	ENSG00000125845	ENST00000378827	BMP2	bone morphogenetic protein 2 [Source:HGNC Symbol;Acc:HGNC:1069]	313.173	139.349	486.998	3.49481	1.80522	5.64379e-05	0.00347291
NM_006331	ENSG00000126749	ENST00000599672	EMG1	EMG1, N1-specific pseudouridine methyltransferase [Source:HGNC Symbol;Acc:HGNC:16912]	1772.94	2300.05	1245.82	0.541649	-0.884571	5.7123e-05	0.00350154
NM_012413	ENSG00000115828	ENST00000338415	QPCT	glutaminyl-peptide cyclotransferase [Source:HGNC Symbol;Acc:HGNC:9753]	1723.39	1182.68	2264.09	1.91438	0.936876	5.71481e-05	0.00350154
NM_015190	ENSG00000213551	ENST00000372950	DNAJC9	DnaJ heat shock protein family (Hsp40) member C9 [Source:HGNC Symbol;Acc:HGNC:19123]	1626.12	2113.78	1138.45	0.538587	-0.892748	5.71105e-05	0.00350154
NM_018083	ENSG00000198816	ENST00000597229	ZNF358	zinc finger protein 358 [Source:HGNC Symbol;Acc:HGNC:16838]	2974.64	2194.19	3755.09	1.71138	0.775158	5.75182e-05	0.00351418
NM_152345	ENSG00000198720	ENST00000394859	ANKRD13B	ankyrin repeat domain 13B [Source:HGNC Symbol;Acc:HGNC:26363]	638.185	397.827	878.542	2.20835	1.14297	5.74435e-05	0.00351418
NM_005985	ENSG00000124216	ENST00000244050	SNAI1	snail family transcriptional repressor 1 [Source:HGNC Symbol;Acc:HGNC:11128]	296.687	454.176	139.198	0.306485	-1.70611	5.81968e-05	0.00355058
NM_003480	ENSG00000197614	ENST00000359478	MFAP5	microfibrillar associated protein 5 [Source:HGNC Symbol;Acc:HGNC:29673]	28767.7	37451	20084.5	0.536287	-0.898922	5.9004e-05	0.00359472
NM_001093	ENSG00000076555	ENST00000377848	ACACB	acetyl-CoA carboxylase beta [Source:HGNC Symbol;Acc:HGNC:85]	1319.01	889.771	1748.25	1.96483	0.974407	5.91882e-05	0.00359755
NM_057175	ENSG00000164134	ENST00000296543	NAA15	N(alpha)-acetyltransferase 15, NatA auxiliary subunit [Source:HGNC Symbol;Acc:HGNC:30782]	6267.32	7774.46	4760.18	0.612285	-0.707725	5.92182e-05	0.00359755
NM_032575	ENSG00000126603	ENST00000433375	GLIS2	GLIS family zinc finger 2 [Source:HGNC Symbol;Acc:HGNC:29450]	1432.18	983.496	1880.87	1.91243	0.935408	5.98665e-05	0.00363179
NM_006291	ENSG00000185215	ENST00000333007	TNFAIP2	TNF alpha induced protein 2 [Source:HGNC Symbol;Acc:HGNC:11895]	2346.43	2986.09	1706.76	0.571571	-0.806995	6.17964e-05	0.00374357
NM_015691	ENSG00000047644	ENST00000380861	WWC3	WWC family member 3 [Source:HGNC Symbol;Acc:HGNC:29237]	3933.79	2920.21	4947.37	1.69418	0.760589	6.38802e-05	0.00386435
NM_033513	ENSG00000141933	ENST00000359315	TPGS1	tubulin polyglutamylase complex subunit 1 [Source:HGNC Symbol;Acc:HGNC:25058]	20.0512	3.88946	36.2129	9.31052	3.21886	6.40993e-05	0.00386669
NM_194247	ENSG00000170144	ENST00000411529	HNRNPA3	heterogeneous nuclear ribonucleoprotein A3 [Source:HGNC Symbol;Acc:HGNC:24941]	7759.96	9516.21	6003.7	0.630891	-0.664537	6.40502e-05	0.00386669
NM_015009	ENSG00000121440	ENST00000263666	PDZRN3	PDZ domain containing ring finger 3 [Source:HGNC Symbol;Acc:HGNC:17704]	9872.68	7649.99	12095.4	1.5811	0.660925	6.46216e-05	0.00389272
NM_003532	ENSG00000274750	ENST00000614911	HIST1H3E	histone cluster 1 H3 family member e [Source:HGNC Symbol;Acc:HGNC:4769]	1687.5	2150.3	1224.71	0.569555	-0.812094	6.48629e-05	0.00390178
NM_021258	ENSG00000142677	ENST00000270800	IL22RA1	interleukin 22 receptor subunit alpha 1 [Source:HGNC Symbol;Acc:HGNC:13700]	20.5162	3.30472	37.7276	11.4163	3.51302	6.51312e-05	0.00391243
NM_003152	ENSG00000126561	ENST00000345506	STAT5A	signal transducer and activator of transcription 5A [Source:HGNC Symbol;Acc:HGNC:11366]	2901.15	2129.45	3672.85	1.72479	0.786422	6.71523e-05	0.0040282
NM_152380	ENSG00000092607	ENST00000207157	TBX15	T-box 15 [Source:HGNC Symbol;Acc:HGNC:11594]	4763.31	3700.45	5826.17	1.57445	0.654846	6.73236e-05	0.00403283
NM_198578	ENSG00000188906	ENST00000298910	LRRK2	leucine rich repeat kinase 2 [Source:HGNC Symbol;Acc:HGNC:18618]	4914.56	3709.86	6119.26	1.64946	0.721994	6.74181e-05	0.00403286
NM_006876	ENSG00000174684	ENST00000311181	B4GAT1	beta-1,4-glucuronyltransferase 1 [Source:HGNC Symbol;Acc:HGNC:15685]	2609.39	1888.17	3330.62	1.76394	0.818801	6.83467e-05	0.00408272
NM_004418	ENSG00000158050	ENST00000288943	DUSP2	dual specificity phosphatase 2 [Source:HGNC Symbol;Acc:HGNC:3068]	111.235	183.854	38.6155	0.210033	-2.25131	7.06806e-05	0.00421626
NM_002489	ENSG00000189043	ENST00000339600	NDUFA4	NDUFA4, mitochondrial complex associated [Source:HGNC Symbol;Acc:HGNC:7687]	16042.7	20118	11967.5	0.594864	-0.749369	7.2517e-05	0.0043198
NR_027238					2435.98	1921.17	2950.79	1.53593	0.619114	7.30221e-05	0.00434385
NM_004170	ENSG00000106688	ENST00000262352	SLC1A1	solute carrier family 1 member 1 [Source:HGNC Symbol;Acc:HGNC:10939]	1390.99	1828.01	953.979	0.521867	-0.938245	7.3562e-05	0.00436991
NM_005253	ENSG00000075426	ENST00000264716	FOSL2	FOS like 2, AP-1 transcription factor subunit [Source:HGNC Symbol;Acc:HGNC:3798]	6713.01	8303.89	5122.14	0.616836	-0.697041	7.41605e-05	0.00439937
NM_018166	ENSG00000142694	ENST00000270824	EVA1B	eva-1 homolog B [Source:HGNC Symbol;Acc:HGNC:25558]	1429.39	1002.19	1856.6	1.85255	0.889512	7.69476e-05	0.0045584
NM_198584	ENSG00000185015	ENST00000321764	CA13	carbonic anhydrase 13 [Source:HGNC Symbol;Acc:HGNC:14914]	228.884	355.1	102.669	0.289128	-1.79022	7.7517e-05	0.0045858
NR_002822					555.605	783.611	327.599	0.418063	-1.25821	8.06898e-05	0.00476692
NM_024512	ENSG00000163827	ENST00000395905	LRRC2	leucine rich repeat containing 2 [Source:HGNC Symbol;Acc:HGNC:14676]	1410.62	1037.48	1783.76	1.71932	0.78184	8.35265e-05	0.00492772
NM_000397	ENSG00000165168	ENST00000378588	CYBB	cytochrome b-245 beta chain [Source:HGNC Symbol;Acc:HGNC:2578]	494.761	625.053	364.469	0.583101	-0.778182	8.45288e-05	0.00498
NM_001008708	ENSG00000143942	ENST00000295304	CHAC2	ChaC cation transport regulator homolog 2 [Source:HGNC Symbol;Acc:HGNC:32363]	158.176	247.615	68.738	0.2776	-1.84892	8.54962e-05	0.00503009
NM_002444	ENSG00000147065	ENST00000360270	MSN	moesin [Source:HGNC Symbol;Acc:HGNC:7373]	47413.6	60337.4	34489.8	0.571615	-0.806883	8.58881e-05	0.00504622
NM_000522	ENSG00000106031	ENST00000222753	HOXA13	homeobox A13 [Source:HGNC Symbol;Acc:HGNC:5102]	1077.66	658.393	1496.93	2.27361	1.18499	8.66413e-05	0.00507656
NM_005523	ENSG00000005073	ENST00000006015	HOXA11	homeobox A11 [Source:HGNC Symbol;Acc:HGNC:5101]	2603.53	1855.91	3351.15	1.80566	0.852529	8.65855e-05	0.00507656
NM_030649	ENSG00000131584	ENST00000354700	ACAP3	ArfGAP with coiled-coil, ankyrin repeat and PH domains 3 [Source:HGNC Symbol;Acc:HGNC:16754]	1424.18	1006.64	1841.72	1.82957	0.871506	8.68466e-05	0.00508165
NM_001463	ENSG00000162998	ENST00000295113	FRZB	frizzled-related protein [Source:HGNC Symbol;Acc:HGNC:3959]	136.281	53.1526	219.408	4.1279	2.04541	8.72113e-05	0.00509604
NM_144683	ENSG00000167536	ENST00000378895	DHRS13	dehydrogenase/reductase 13 [Source:HGNC Symbol;Acc:HGNC:28326]	365.515	192.141	538.889	2.80465	1.48782	8.92839e-05	0.00521005
NM_015475	ENSG00000119812	ENST00000238823	FAM98A	family with sequence similarity 98 member A [Source:HGNC Symbol;Acc:HGNC:24520]	6279.25	7743.62	4814.89	0.621788	-0.685506	9.14956e-05	0.00533185
NM_006397	ENSG00000104889	ENST00000221486	RNASEH2A	ribonuclease H2 subunit A [Source:HGNC Symbol;Acc:HGNC:18518]	850.867	1163.89	537.84	0.462105	-1.11371	9.16634e-05	0.00533439
NM_001645	ENSG00000130208	ENST00000588750	APOC1	apolipoprotein C1 [Source:HGNC Symbol;Acc:HGNC:607]	885.079	589.64	1180.52	2.0021	1.00151	9.29359e-05	0.00540111
NM_001011709	ENSG00000203837	ENST00000369230	PNLIPRP3	pancreatic lipase related protein 3 [Source:HGNC Symbol;Acc:HGNC:23492]	7.81777	0.249461	15.3861	61.6773	5.94667	9.31977e-05	0.005409
NM_001002926	ENSG00000105849	ENST00000222567	TWISTNB	TWIST neighbor [Source:HGNC Symbol;Acc:HGNC:18027]	2624.57	3284.97	1964.16	0.597923	-0.741968	9.46335e-05	0.00548331
NM_016072	ENSG00000111711	ENST00000229314	GOLT1B	golgi transport 1B [Source:HGNC Symbol;Acc:HGNC:20175]	8325.13	10186.8	6463.5	0.634499	-0.656309	9.47338e-05	0.00548331
NM_001166034	ENSG00000189001	ENST00000452271	SBSN	suprabasin [Source:HGNC Symbol;Acc:HGNC:24950]	96.67	39.7101	153.63	3.86879	1.95188	9.55592e-05	0.00552363
NM_014585	ENSG00000138449	ENST00000261024	SLC40A1	solute carrier family 40 member 1 [Source:HGNC Symbol;Acc:HGNC:10909]	3495.68	4400.3	2591.06	0.588837	-0.764059	9.97885e-05	0.00576033
NM_001859	ENSG00000136868	ENST00000374212	SLC31A1	solute carrier family 31 member 1 [Source:HGNC Symbol;Acc:HGNC:11016]	6535.24	8158.74	4911.74	0.602023	-0.732111	0.000101089	0.00581191
NM_002923	ENSG00000116741	ENST00000235382	RGS2	regulator of G protein signaling 2 [Source:HGNC Symbol;Acc:HGNC:9998]	860.405	535.904	1184.91	2.21104	1.14473	0.000100965	0.00581191
NM_003786	ENSG00000108846	ENST00000285238	ABCC3	ATP binding cassette subfamily C member 3 [Source:HGNC Symbol;Acc:HGNC:54]	1416.8	1824.95	1008.65	0.552702	-0.855427	0.000100882	0.00581191
NM_175913	ENSG00000149596	ENST00000342272	JPH2	junctophilin 2 [Source:HGNC Symbol;Acc:HGNC:14202]	50.8922	83.6424	18.142	0.216899	-2.2049	0.000104413	0.00599502
NM_006137	ENSG00000173762	ENST00000312648	CD7	CD7 molecule [Source:HGNC Symbol;Acc:HGNC:1695]	13.1772	1.61161	24.7428	15.3529	3.94044	0.000104787	0.00600845
NM_007281	ENSG00000164106	ENST00000296506	SCRG1	stimulator of chondrogenesis 1 [Source:HGNC Symbol;Acc:HGNC:17036]	198.312	312.921	83.7038	0.267492	-1.90243	0.000105171	0.00602242
NM_001031746	ENSG00000165633	ENST00000332853	VSTM4	V-set and transmembrane domain containing 4 [Source:HGNC Symbol;Acc:HGNC:26470]	7297.59	5708.09	8887.09	1.55693	0.638703	0.000106924	0.00611464
NM_006486	ENSG00000077942	ENST00000327858	FBLN1	fibulin 1 [Source:HGNC Symbol;Acc:HGNC:3600]	18656	14058.1	23254	1.65414	0.726079	0.000107781	0.0061554
NM_006520	ENSG00000165169	ENST00000378578	DYNLT3	dynein light chain Tctex-type 3 [Source:HGNC Symbol;Acc:HGNC:11694]	5658.71	6965.46	4351.96	0.624791	-0.678555	0.000108226	0.00617265
NM_020848	ENSG00000165757	ENST00000375377	KIAA1462	KIAA1462 [Source:HGNC Symbol;Acc:HGNC:29283]	8328.06	10171.4	6484.75	0.63755	-0.64939	0.00010902	0.00620966
NM_032683	ENSG00000254858	ENST00000599612	MPV17L2	MPV17 mitochondrial inner membrane protein like 2 [Source:HGNC Symbol;Acc:HGNC:28177]	647.002	919.808	374.197	0.406821	-1.29754	0.000109357	0.00622057
NM_001144825	ENSG00000108309	ENST00000426726	RUNDC3A	RUN domain containing 3A [Source:HGNC Symbol;Acc:HGNC:16984]	9.05045	0.75269	17.3482	23.0483	4.52659	0.000111491	0.00632164
NM_003045	ENSG00000139514	ENST00000380752	SLC7A1	solute carrier family 7 member 1 [Source:HGNC Symbol;Acc:HGNC:11057]	6636.72	8162.08	5111.36	0.626232	-0.67523	0.000111782	0.00632164
NM_004887	ENSG00000145824	ENST00000337225	CXCL14	C-X-C motif chemokine ligand 14 [Source:HGNC Symbol;Acc:HGNC:10640]	1023.17	631.526	1414.81	2.2403	1.16369	0.000111702	0.00632164
NM_016546	ENSG00000139178	ENST00000266542	C1RL	complement C1r subcomponent like [Source:HGNC Symbol;Acc:HGNC:21265]	5422.57	6667.9	4177.23	0.626468	-0.674688	0.000111614	0.00632164
NM_213636	ENSG00000196923	ENST00000355572	PDLIM7	PDZ and LIM domain 7 [Source:HGNC Symbol;Acc:HGNC:22958]	177.053	272.837	81.2687	0.297865	-1.74727	0.00011187	0.00632164
NM_182762	ENSG00000183742	ENST00000400331	MACC1	MACC1, MET transcriptional regulator [Source:HGNC Symbol;Acc:HGNC:30215]	17.0383	30.8241	3.2525	0.105518	-3.24444	0.00011252	0.00635
NM_001143677	ENSG00000118515	ENST00000528577	SGK1	serum/glucocorticoid regulated kinase 1 [Source:HGNC Symbol;Acc:HGNC:10810]	27.2215	47.6952	6.74781	0.141478	-2.82135	0.000113202	0.00638008
NM_006435	ENSG00000185201	ENST00000399817	IFITM2	interferon induced transmembrane protein 2 [Source:HGNC Symbol;Acc:HGNC:5413]	8220.44	10098.9	6342	0.627991	-0.671185	0.000114113	0.00642299
NM_001660	ENSG00000168374	ENST00000303436	ARF4	ADP ribosylation factor 4 [Source:HGNC Symbol;Acc:HGNC:655]	36034.4	45205.6	26863.2	0.594244	-0.750873	0.000114532	0.00643811
NM_020340	ENSG00000112379	ENST00000251691	ARFGEF3	ARFGEF family member 3 [Source:HGNC Symbol;Acc:HGNC:21213]	144.218	228.227	60.209	0.263812	-1.92242	0.000117097	0.00657368
NM_020169	ENSG00000079257	ENST00000264265	LXN	latexin [Source:HGNC Symbol;Acc:HGNC:13347]	1532.71	1932.59	1132.83	0.586172	-0.770603	0.000119809	0.00671714
NM_001145128	ENSG00000155085	ENST00000424296	AK9	adenylate kinase 9 [Source:HGNC Symbol;Acc:HGNC:33814]	175.573	81.9389	269.207	3.28546	1.71609	0.000120465	0.00674508
NR_002569					1829.6	1383.21	2275.99	1.64544	0.718474	0.000123138	0.00688577
NM_016608	ENSG00000126947	ENST00000372829	ARMCX1	armadillo repeat containing, X-linked 1 [Source:HGNC Symbol;Acc:HGNC:18073]	7343.76	5688.92	8998.6	1.58178	0.661546	0.000125547	0.00701137
NM_001142285	ENSG00000138326	ENST00000440692	RPS24	ribosomal protein S24 [Source:HGNC Symbol;Acc:HGNC:10411]	277.139	144.039	410.238	2.84809	1.51	0.000126264	0.00703305
NM_032175	ENSG00000164338	ENST00000296792	UTP15	UTP15, small subunit processome component [Source:HGNC Symbol;Acc:HGNC:25758]	1495.83	1929.68	1061.98	0.550339	-0.861608	0.000126183	0.00703305
NR_027471					45.4043	17.5022	73.3065	4.18842	2.06641	0.000129117	0.00718264
NM_004356	ENSG00000110651	ENST00000263645	CD81	CD81 molecule [Source:HGNC Symbol;Acc:HGNC:1701]	30344.1	22395.7	38292.4	1.70981	0.773835	0.000130603	0.00725593
NM_000215	ENSG00000105639	ENST00000458235	JAK3	Janus kinase 3 [Source:HGNC Symbol;Acc:HGNC:6193]	406.274	591.387	221.161	0.37397	-1.41901	0.000132346	0.00734325
NM_016132	ENSG00000104177	ENST00000324324	MYEF2	myelin expression factor 2 [Source:HGNC Symbol;Acc:HGNC:17940]	157.656	242.066	73.2457	0.302586	-1.72458	0.000132576	0.0073465
NM_015368	ENSG00000110218	ENST00000227638	PANX1	pannexin 1 [Source:HGNC Symbol;Acc:HGNC:8599]	3340.94	4183.82	2498.07	0.597078	-0.744008	0.000133264	0.0073751
NM_001801	ENSG00000129596	ENST00000250535	CDO1	cysteine dioxygenase type 1 [Source:HGNC Symbol;Acc:HGNC:1795]	788.655	476.451	1100.86	2.31054	1.20823	0.000133903	0.00738735
NM_015163	ENSG00000100505	ENST00000298355	TRIM9	tripartite motif containing 9 [Source:HGNC Symbol;Acc:HGNC:16288]	135.652	53.4489	217.856	4.07596	2.02714	0.000134002	0.00738735
NM_017613	ENSG00000159147	ENST00000303071	DONSON	downstream neighbor of SON [Source:HGNC Symbol;Acc:HGNC:2993]	1131.66	1487.94	775.381	0.52111	-0.940339	0.000133979	0.00738735
NM_032505	ENSG00000163376	ENST00000417314	KBTBD8	kelch repeat and BTB domain containing 8 [Source:HGNC Symbol;Acc:HGNC:30691]	47.1053	76.178	18.0325	0.236716	-2.07877	0.000134471	0.00740367
NM_138689	ENSG00000173457	ENST00000309318	PPP1R14B	protein phosphatase 1 regulatory inhibitor subunit 14B [Source:HGNC Symbol;Acc:HGNC:9057]	7072.17	8734.26	5410.07	0.619408	-0.691037	0.000134737	0.00740881
NM_005347	ENSG00000044574	ENST00000324460	HSPA5	heat shock protein family A (Hsp70) member 5 [Source:HGNC Symbol;Acc:HGNC:5238]	14550.1	17674.6	11425.7	0.646447	-0.629396	0.000135241	0.00742699
NM_006682	ENSG00000127951	ENST00000248598	FGL2	fibrinogen like 2 [Source:HGNC Symbol;Acc:HGNC:3696]	218.694	89.5091	347.878	3.88651	1.95848	0.00013572	0.00744375
NM_145715	ENSG00000180346	ENST00000317005	TIGD2	tigger transposable element derived 2 [Source:HGNC Symbol;Acc:HGNC:18333]	1348.16	1756.7	939.61	0.534871	-0.902737	0.000136431	0.00747321
NM_001145511	ENSG00000162599	ENST00000407417	NFIA	nuclear factor I A [Source:HGNC Symbol;Acc:HGNC:7784]	8.70007	0.498922	16.9012	33.8755	5.08217	0.000137442	0.00751896
NM_001159920	ENSG00000102755	ENST00000615840	FLT1	fms related tyrosine kinase 1 [Source:HGNC Symbol;Acc:HGNC:3763]	296.769	432.147	161.392	0.373465	-1.42096	0.000139093	0.00759963
NM_024562	ENSG00000103047	ENST00000261778	TANGO6	transport and golgi organization 6 homolog [Source:HGNC Symbol;Acc:HGNC:25749]	2717.18	3465.83	1968.53	0.567983	-0.816081	0.000139491	0.00761168
NM_005318	ENSG00000189060	ENST00000340857	H1F0	H1 histone family member 0 [Source:HGNC Symbol;Acc:HGNC:4714]	5400.2	4099.38	6701.02	1.63464	0.708976	0.00014277	0.0077807
NM_016183	ENSG00000053372	ENST00000330263	MRTO4	MRT4 homolog, ribosome maturation factor [Source:HGNC Symbol;Acc:HGNC:18477]	3039.2	3874.82	2203.59	0.568695	-0.814272	0.00014299	0.00778281
NM_031954	ENSG00000110906	ENST00000228495	KCTD10	potassium channel tetramerization domain containing 10 [Source:HGNC Symbol;Acc:HGNC:23236]	6408.16	7778.36	5037.96	0.647688	-0.626628	0.000144242	0.00784096
NM_001177676	ENSG00000119714	ENST00000535815	GPR68	G protein-coupled receptor 68 [Source:HGNC Symbol;Acc:HGNC:4519]	59.3439	23.8751	94.8128	3.97121	1.98958	0.000147138	0.00798831
NM_022460	ENSG00000118960	ENST00000304031	HS1BP3	HCLS1 binding protein 3 [Source:HGNC Symbol;Acc:HGNC:24979]	4569.8	3479.1	5660.51	1.62701	0.702219	0.000147662	0.00800661
NM_004711	ENSG00000100321	ENST00000328933	SYNGR1	synaptogyrin 1 [Source:HGNC Symbol;Acc:HGNC:11498]	777.494	473.022	1081.97	2.28735	1.19368	0.000149355	0.00808817
NM_012118	ENSG00000151014	ENST00000280614	NOCT	nocturnin [Source:HGNC Symbol;Acc:HGNC:14254]	648.77	910.086	387.454	0.425734	-1.23198	0.000149734	0.00809849
NM_033254	ENSG00000144857	ENST00000495514	BOC	BOC cell adhesion associated, oncogene regulated [Source:HGNC Symbol;Acc:HGNC:17173]	5031.05	3812.48	6249.62	1.63925	0.713036	0.000150613	0.00812551
NM_052867	ENSG00000102452	ENST00000251127	NALCN	sodium leak channel, non-selective [Source:HGNC Symbol;Acc:HGNC:19082]	176.672	280.903	72.4402	0.257883	-1.95521	0.000150503	0.00812551
NM_016306	ENSG00000090520	ENST00000265028	DNAJB11	DnaJ heat shock protein family (Hsp40) member B11 [Source:HGNC Symbol;Acc:HGNC:14889]	3417.74	4280.69	2554.78	0.596815	-0.744644	0.000152963	0.00824193
NR_027418					11366.5	9224.03	13509	1.46455	0.550453	0.000154479	0.00831318
NM_019050	ENSG00000145390	ENST00000274030	USP53	ubiquitin specific peptidase 53 [Source:HGNC Symbol;Acc:HGNC:29255]	18754.8	22897	14612.6	0.63819	-0.647941	0.00015545	0.00835495
NM_005602	ENSG00000013297	ENST00000064724	CLDN11	claudin 11 [Source:HGNC Symbol;Acc:HGNC:8514]	631.162	385.897	876.427	2.27114	1.18342	0.000156587	0.00840551
NR_027322					1027.67	684.832	1370.5	2.00122	1.00088	0.000158035	0.00847265
NM_000791	ENSG00000228716	ENST00000439211	DHFR	dihydrofolate reductase [Source:HGNC Symbol;Acc:HGNC:2861]	4254.67	5218.59	3290.75	0.630581	-0.665246	0.000158452	0.00848441
NM_006212	ENSG00000123836	ENST00000367080	PFKFB2	6-phosphofructo-2-kinase/fructose-2,6-biphosphatase 2 [Source:HGNC Symbol;Acc:HGNC:8873]	1882.26	1392.12	2372.41	1.70417	0.769065	0.000158967	0.00850137
NM_002048	ENSG00000180447	ENST00000298743	GAS1	growth arrest specific 1 [Source:HGNC Symbol;Acc:HGNC:4165]	9126.27	7292.84	10959.7	1.5028	0.587656	0.000160772	0.0085872
NM_016531	ENSG00000109787	ENST00000261438	KLF3	Kruppel like factor 3 [Source:HGNC Symbol;Acc:HGNC:16516]	8571.43	6708.27	10434.6	1.55548	0.637361	0.000161033	0.00859042
NM_000400	ENSG00000104884	ENST00000391945	ERCC2	ERCC excision repair 2, TFIIH core complex helicase subunit [Source:HGNC Symbol;Acc:HGNC:3434]	663.654	928.842	398.465	0.428991	-1.22098	0.000161976	0.00863001
NM_006432	ENSG00000119655	ENST00000555619	NPC2	NPC intracellular cholesterol transporter 2 [Source:HGNC Symbol;Acc:HGNC:14537]	12413.2	9879.51	14946.9	1.51292	0.597334	0.000163289	0.00867842
NM_021928	ENSG00000129128	ENST00000503362	SPCS3	signal peptidase complex subunit 3 [Source:HGNC Symbol;Acc:HGNC:26212]	13948.1	16912.7	10983.4	0.649418	-0.622781	0.000163152	0.00867842
NM_005517	ENSG00000198830	ENST00000361427	HMGN2	high mobility group nucleosomal binding domain 2 [Source:HGNC Symbol;Acc:HGNC:4986]	17988	22153.5	13822.4	0.623937	-0.680527	0.000164293	0.00871015
NM_198576	ENSG00000188157	ENST00000379370	AGRN	agrin [Source:HGNC Symbol;Acc:HGNC:329]	1257.71	868.868	1646.55	1.89505	0.922237	0.000164093	0.00871015
NM_018593	ENSG00000112394	ENST00000368851	SLC16A10	solute carrier family 16 member 10 [Source:HGNC Symbol;Acc:HGNC:17027]	19.6489	33.8575	5.44036	0.160684	-2.6377	0.000167521	0.00887036
NM_025113	ENSG00000102445	ENST00000429979	RUBCNL	RUN and cysteine rich domain containing beclin 1 interacting protein like [Source:HGNC Symbol;Acc:HGNC:20420]	563.713	786.366	341.06	0.433717	-1.20517	0.00016804	0.00888685
NM_001081	ENSG00000107611	ENST00000377833	CUBN	cubilin [Source:HGNC Symbol;Acc:HGNC:2548]	609.56	382.617	836.503	2.18626	1.12847	0.000168759	0.00889197
NM_145057	ENSG00000278444	ENST00000619217	CDC42EP5	CDC42 effector protein 5 [Source:HGNC Symbol;Acc:HGNC:17408]	1440.6	1045.35	1835.84	1.75619	0.81245	0.000168566	0.00889197
NM_153607	ENSG00000164463	ENST00000296953	CREBRF	CREB3 regulatory factor [Source:HGNC Symbol;Acc:HGNC:24050]	7601.89	5952.69	9251.1	1.5541	0.636082	0.000168357	0.00889197
NM_014754	ENSG00000156471	ENST00000517309	PTDSS1	phosphatidylserine synthase 1 [Source:HGNC Symbol;Acc:HGNC:9587]	11488.7	8916.8	14060.6	1.57687	0.657062	0.000169644	0.00892767
NM_033212	ENSG00000135736	ENST00000258214	CCDC102A	coiled-coil domain containing 102A [Source:HGNC Symbol;Acc:HGNC:28097]	993.037	671.786	1314.29	1.95641	0.968209	0.000172603	0.00907224
NM_003174	ENSG00000197321	ENST00000375400	SVIL	supervillin [Source:HGNC Symbol;Acc:HGNC:11480]	153.444	68.5356	238.353	3.47779	1.79817	0.000173527	0.00910297
NM_080546	ENSG00000070214	ENST00000374720	SLC44A1	solute carrier family 44 member 1 [Source:HGNC Symbol;Acc:HGNC:18798]	14649.1	11412.2	17886	1.56727	0.648251	0.000173612	0.00910297
NM_176821	ENSG00000276780	ENST00000612291	NLRP10	NLR family pyrin domain containing 10 [Source:HGNC Symbol;Acc:HGNC:21464]	63.9717	104.622	23.3213	0.22291	-2.16547	0.000175021	0.00916563
NM_004820	ENSG00000172817	ENST00000310193	CYP7B1	cytochrome P450 family 7 subfamily B member 1 [Source:HGNC Symbol;Acc:HGNC:2652]	1073.15	1375.8	770.493	0.560032	-0.836419	0.000177851	0.00930245
NM_007204	ENSG00000064703	ENST00000369702	DDX20	DEAD-box helicase 20 [Source:HGNC Symbol;Acc:HGNC:2743]	2799.64	3514.45	2084.83	0.593217	-0.753368	0.000180765	0.00944337
NM_002942	ENSG00000185008	ENST00000461745	ROBO2	roundabout guidance receptor 2 [Source:HGNC Symbol;Acc:HGNC:10250]	193.486	86.1053	300.867	3.49418	1.80495	0.000181288	0.00944995
NM_033505	ENSG00000138018	ENST00000613142	SELENOI	selenoprotein I [Source:HGNC Symbol;Acc:HGNC:29361]	2774.64	3446.97	2102.31	0.6099	-0.713355	0.000181331	0.00944995
NM_005803	ENSG00000223654	ENST00000420604	FLOT1	flotillin 1 [Source:HGNC Symbol;Acc:HGNC:3757]	12085	14716.3	9453.73	0.642397	-0.638463	0.000181556	0.00945019
NM_024065	ENSG00000115539	ENST00000264254	PDCL3	phosducin like 3 [Source:HGNC Symbol;Acc:HGNC:28860]	936.917	1261.3	612.53	0.485632	-1.04207	0.00018283	0.00950492
NM_003568	ENSG00000143412	ENST00000368947	ANXA9	annexin A9 [Source:HGNC Symbol;Acc:HGNC:547]	462.336	268.49	656.183	2.44398	1.28923	0.000183226	0.009514
NM_001271754	ENSG00000198542	ENST00000545560	ITGBL1	integrin subunit beta like 1 [Source:HGNC Symbol;Acc:HGNC:6164]	6470.8	5270.93	7670.68	1.45528	0.541296	0.00018407	0.00954629
NM_001993	ENSG00000117525	ENST00000334047	F3	coagulation factor III, tissue factor [Source:HGNC Symbol;Acc:HGNC:3541]	18.5298	33.6032	3.45626	0.102855	-3.28132	0.000185326	0.0095998
NM_004521	ENSG00000170759	ENST00000302418	KIF5B	kinesin family member 5B [Source:HGNC Symbol;Acc:HGNC:6324]	24219.4	29672.7	18766.1	0.632435	-0.661011	0.000186745	0.00966164
NM_016245	ENSG00000198189	ENST00000358290	HSD17B11	hydroxysteroid 17-beta dehydrogenase 11 [Source:HGNC Symbol;Acc:HGNC:22960]	5966.26	4566.22	7366.31	1.61322	0.689941	0.000187329	0.00968016
NM_001799	ENSG00000277273	ENST00000615305	CDK7	cyclin dependent kinase 7 [Source:HGNC Symbol;Acc:HGNC:1778]	3804.61	4829.06	2780.16	0.575714	-0.796575	0.000187989	0.00970261
NM_001792	ENSG00000170558	ENST00000269141	CDH2	cadherin 2 [Source:HGNC Symbol;Acc:HGNC:1759]	8258.18	10350.5	6165.85	0.595705	-0.747331	0.000188235	0.00970362
NM_002374	ENSG00000078018	ENST00000360351	MAP2	microtubule associated protein 2 [Source:HGNC Symbol;Acc:HGNC:6839]	232.36	349.719	115.002	0.328841	-1.60454	0.000190675	0.00980584
NM_152284	ENSG00000164695	ENST00000297265	CHMP4C	charged multivesicular body protein 4C [Source:HGNC Symbol;Acc:HGNC:30599]	6.55441	13.1088	0	0	65535	0.000190589	0.00980584
NM_002087	ENSG00000030582	ENST00000053867	GRN	granulin precursor [Source:HGNC Symbol;Acc:HGNC:4601]	20592.3	15880.7	25304	1.59338	0.672094	0.000192295	0.00984976
NM_003948	ENSG00000138769	ENST00000429927	CDKL2	cyclin dependent kinase like 2 [Source:HGNC Symbol;Acc:HGNC:1782]	153.214	76.1357	230.292	3.02475	1.59682	0.000192407	0.00984976
NM_014686	ENSG00000279389	ENST00000623152	KIAA0355	KIAA0355 [Source:HGNC Symbol;Acc:HGNC:29016]	4837.94	6010.14	3665.74	0.609926	-0.713294	0.000192448	0.00984976
NM_014717	ENSG00000198597	ENST00000355537	ZNF536	zinc finger protein 536 [Source:HGNC Symbol;Acc:HGNC:29025]	1176.19	852.468	1499.9	1.75948	0.815151	0.000191977	0.00984976
NM_016233	ENSG00000142619	ENST00000375460	PADI3	peptidyl arginine deiminase 3 [Source:HGNC Symbol;Acc:HGNC:18337]	7.36503	0.306881	14.4232	46.9992	5.55457	0.000192687	0.00985021
NM_002090	ENSG00000163734	ENST00000296026	CXCL3	C-X-C motif chemokine ligand 3 [Source:HGNC Symbol;Acc:HGNC:4604]	12.6959	23.0039	2.38789	0.103804	-3.26807	0.000195413	0.00997769
NM_001497	ENSG00000086062	ENST00000379731	B4GALT1	beta-1,4-galactosyltransferase 1 [Source:HGNC Symbol;Acc:HGNC:924]	10861	13299.6	8422.37	0.633281	-0.659083	0.000197429	0.0100686
NM_007170	ENSG00000070759	ENST00000372086	TESK2	testis-specific kinase 2 [Source:HGNC Symbol;Acc:HGNC:11732]	526.269	326.466	726.071	2.22403	1.15318	0.000200534	0.0102149
NM_005533	ENSG00000068079	ENST00000415816	IFI35	interferon induced protein 35 [Source:HGNC Symbol;Acc:HGNC:5399]	2125.87	2658.09	1593.65	0.599546	-0.738058	0.000201827	0.0102685
NM_004155	ENSG00000170542	ENST00000380698	SERPINB9	serpin family B member 9 [Source:HGNC Symbol;Acc:HGNC:8955]	1134.28	1507.64	760.914	0.504706	-0.986484	0.000202457	0.0102884
NM_014467	ENSG00000102359	ENST00000373004	SRPX2	sushi repeat containing protein, X-linked 2 [Source:HGNC Symbol;Acc:HGNC:30668]	3487.68	2598.95	4376.4	1.68391	0.751815	0.000203441	0.0103261
NM_015044	ENSG00000103365	ENST00000309859	GGA2	golgi associated, gamma adaptin ear containing, ARF binding protein 2 [Source:HGNC Symbol;Acc:HGNC:16064]	4702.62	3607.67	5797.57	1.60701	0.684381	0.000204461	0.0103656
NM_004196	ENSG00000100490	ENST00000395834	CDKL1	cyclin dependent kinase like 1 [Source:HGNC Symbol;Acc:HGNC:1781]	599.692	371.894	827.489	2.22507	1.15385	0.000206116	0.0104291
NM_133373	ENSG00000161714	ENST00000619929	PLCD3	phospholipase C delta 3 [Source:HGNC Symbol;Acc:HGNC:9061]	5777.68	4440.44	7114.91	1.6023	0.680142	0.000206199	0.0104291
NM_005576	ENSG00000129038	ENST00000261921	LOXL1	lysyl oxidase like 1 [Source:HGNC Symbol;Acc:HGNC:6665]	7864.39	6010.98	9717.79	1.61667	0.693027	0.000209704	0.0105939
NM_005109	ENSG00000172939	ENST00000311806	OXSR1	oxidative stress responsive 1 [Source:HGNC Symbol;Acc:HGNC:8508]	4791.7	5883.52	3699.88	0.628855	-0.6692	0.000210221	0.0106075
NM_001029882	ENSG00000126705	ENST00000374011	AHDC1	AT-hook DNA binding motif containing 1 [Source:HGNC Symbol;Acc:HGNC:25230]	541.294	325.043	757.544	2.3306	1.2207	0.000211424	0.0106556
NM_001278094					17.919	4.59765	31.2404	6.79486	2.76444	0.000212158	0.0106801
NM_014421	ENSG00000155011	ENST00000285311	DKK2	dickkopf WNT signaling pathway inhibitor 2 [Source:HGNC Symbol;Acc:HGNC:2892]	210.609	103.906	317.312	3.05383	1.61062	0.000212813	0.0107004
NM_014689	ENSG00000135905	ENST00000258390	DOCK10	dedicator of cytokinesis 10 [Source:HGNC Symbol;Acc:HGNC:23479]	3230.72	3965.71	2495.73	0.629328	-0.668116	0.000213061	0.0107004
NM_000135	ENSG00000187741	ENST00000389301	FANCA	Fanconi anemia complementation group A [Source:HGNC Symbol;Acc:HGNC:3582]	273.731	412.303	135.16	0.327818	-1.60904	0.000213602	0.0107151
NM_001168368	ENSG00000100626	ENST00000337827	GALNT16	polypeptide N-acetylgalactosaminyltransferase 16 [Source:HGNC Symbol;Acc:HGNC:23233]	299.352	169.88	428.824	2.52428	1.33587	0.000214563	0.0107507
NM_020041	ENSG00000109667	ENST00000264784	SLC2A9	solute carrier family 2 member 9 [Source:HGNC Symbol;Acc:HGNC:13446]	28.146	47.9051	8.38689	0.175073	-2.51397	0.000215025	0.0107613
NM_002467	ENSG00000136997	ENST00000621592	MYC	MYC proto-oncogene, bHLH transcription factor [Source:HGNC Symbol;Acc:HGNC:7553]	3260.58	4179.06	2342.09	0.560435	-0.83538	0.000215812	0.0107755
NM_006841	ENSG00000188338	ENST00000614032	SLC38A3	solute carrier family 38 member 3 [Source:HGNC Symbol;Acc:HGNC:18044]	6.39237	12.7847	0	0	65535	0.000215701	0.0107755
NM_004186	ENSG00000001617	ENST00000002829	SEMA3F	semaphorin 3F [Source:HGNC Symbol;Acc:HGNC:10728]	822.945	543.346	1102.54	2.02918	1.02089	0.000217561	0.0108502
NR_103707					7.78443	0.445809	15.1231	33.9227	5.08418	0.000219277	0.0109231
NM_052846	ENSG00000183798	ENST00000332312	EMILIN3	elastin microfibril interfacer 3 [Source:HGNC Symbol;Acc:HGNC:16123]	49.7468	16.021	83.4725	5.21019	2.38134	0.000221208	0.0110065
NM_175875	ENSG00000177045	ENST00000317578	SIX5	SIX homeobox 5 [Source:HGNC Symbol;Acc:HGNC:10891]	1105.5	777.964	1433.05	1.84205	0.88131	0.000223518	0.0111085
NM_153610	ENSG00000164309	ENST00000446378	CMYA5	cardiomyopathy associated 5 [Source:HGNC Symbol;Acc:HGNC:14305]	676.654	423.06	930.247	2.19885	1.13675	0.000225435	0.0111909
NM_001003665	ENSG00000203685	ENST00000366788	STUM	stum, mechanosensory transduction mediator homolog [Source:HGNC Symbol;Acc:HGNC:30491]	562.82	347.355	778.284	2.2406	1.16389	0.000225759	0.011194
NM_006942	ENSG00000129194	ENST00000250055	SOX15	SRY-box 15 [Source:HGNC Symbol;Acc:HGNC:11196]	36.6566	13.1187	60.1944	4.58844	2.198	0.000227287	0.0112568
NM_020856	ENSG00000121297	ENST00000240587	TSHZ3	teashirt zinc finger homeobox 3 [Source:HGNC Symbol;Acc:HGNC:30700]	3384.49	2497.53	4271.45	1.71027	0.774224	0.000234423	0.0115968
NM_152420	ENSG00000156017	ENST00000376834	CARNMT1	carnosine N-methyltransferase 1 [Source:HGNC Symbol;Acc:HGNC:23435]	1537.73	1973.15	1102.32	0.558657	-0.839967	0.000235069	0.0116153
NM_000168	ENSG00000106571	ENST00000395925	GLI3	GLI family zinc finger 3 [Source:HGNC Symbol;Acc:HGNC:4319]	4089.99	3015.2	5164.78	1.71291	0.776452	0.000239103	0.0118011
NM_017664	ENSG00000088448	ENST00000267339	ANKRD10	ankyrin repeat domain 10 [Source:HGNC Symbol;Acc:HGNC:20265]	3288.04	2462.29	4113.79	1.67072	0.740469	0.000242825	0.0119572
NM_017771	ENSG00000168297	ENST00000356151	PXK	PX domain containing serine/threonine kinase like [Source:HGNC Symbol;Acc:HGNC:23326]	10362.4	8252.8	12472	1.51124	0.595735	0.000242724	0.0119572
NM_001909	ENSG00000117984	ENST00000236671	CTSD	cathepsin D [Source:HGNC Symbol;Acc:HGNC:2529]	22423.1	17368.6	27477.6	1.58203	0.661777	0.000245021	0.0120516
NM_005281	ENSG00000181773	ENST00000374024	GPR3	G protein-coupled receptor 3 [Source:HGNC Symbol;Acc:HGNC:4484]	45.9727	73.7562	18.1891	0.246612	-2.01969	0.000247792	0.0121739
NM_152686	ENSG00000170464	ENST00000302060	DNAJC18	DnaJ heat shock protein family (Hsp40) member C18 [Source:HGNC Symbol;Acc:HGNC:28429]	2930.6	2270.82	3590.38	1.58109	0.66092	0.000252612	0.0123965
NM_004905	ENSG00000117592	ENST00000340385	PRDX6	peroxiredoxin 6 [Source:HGNC Symbol;Acc:HGNC:16753]	24311.9	29885.6	18738.2	0.626997	-0.673469	0.000255133	0.0125059
NM_004075	ENSG00000008405	ENST00000008527	CRY1	cryptochrome circadian clock 1 [Source:HGNC Symbol;Acc:HGNC:2384]	1365.57	1756.74	974.407	0.554668	-0.850303	0.000257302	0.0125978
NM_033502	ENSG00000124496	ENST00000372922	TRERF1	transcriptional regulating factor 1 [Source:HGNC Symbol;Acc:HGNC:18273]	2585.2	1907.19	3263.22	1.71101	0.774849	0.000257967	0.0126159
NM_001015508	ENSG00000172733	ENST00000339382	PURG	purine rich element binding protein G [Source:HGNC Symbol;Acc:HGNC:17930]	39.8524	12.9398	66.765	5.15968	2.36728	0.000270168	0.0131976
NM_018283	ENSG00000136159	ENST00000258662	NUDT15	nudix hydrolase 15 [Source:HGNC Symbol;Acc:HGNC:23063]	1385.75	1776.57	994.928	0.560027	-0.836433	0.000270489	0.0131983
NM_024112	ENSG00000171159	ENST00000372994	C9orf16	chromosome 9 open reading frame 16 [Source:HGNC Symbol;Acc:HGNC:17823]	1584.29	1149.79	2018.79	1.75579	0.812124	0.000273361	0.0133232
NM_004911	ENSG00000155660	ENST00000286091	PDIA4	protein disulfide isomerase family A member 4 [Source:HGNC Symbol;Acc:HGNC:30167]	12447	14985.4	9908.58	0.661217	-0.596803	0.00027432	0.0133397
NR_003500					2147.28	1674.1	2620.46	1.5653	0.646438	0.000274195	0.0133397
NM_002572	ENSG00000168092	ENST00000527958	PAFAH1B2	platelet activating factor acetylhydrolase 1b catalytic subunit 2 [Source:HGNC Symbol;Acc:HGNC:8575]	10638.3	12908.6	8367.94	0.648247	-0.625385	0.00027571	0.0133921
NM_018211	ENSG00000162437	ENST00000371072	RAVER2	ribonucleoprotein, PTB binding 2 [Source:HGNC Symbol;Acc:HGNC:25577]	1812.33	1365.92	2258.74	1.65365	0.72565	0.000281746	0.0136592
NM_022479	ENSG00000185274	ENST00000333538	WBSCR17	Williams-Beuren syndrome chromosome region 17 [Source:HGNC Symbol;Acc:HGNC:16347]	124.309	53.0208	195.597	3.68906	1.88325	0.000281847	0.0136592
NM_006125	ENSG00000047648	ENST00000380718	ARHGAP6	Rho GTPase activating protein 6 [Source:HGNC Symbol;Acc:HGNC:676]	5.6677	0	11.3354	65535	65535	0.000282219	0.0136618
NM_004626	ENSG00000085741	ENST00000322563	WNT11	Wnt family member 11 [Source:HGNC Symbol;Acc:HGNC:12776]	551.692	331.936	771.448	2.32409	1.21666	0.000286439	0.0138505
NM_001085375	ENSG00000239887	ENST00000458626	C1orf226	chromosome 1 open reading frame 226 [Source:HGNC Symbol;Acc:HGNC:34351]	47.0265	74.5385	19.5146	0.261805	-1.93343	0.00028711	0.0138673
NR_045215					98.5354	153.124	43.9464	0.286998	-1.80089	0.000288922	0.0139391
NM_021021	ENSG00000172164	ENST00000395601	SNTB1	syntrophin beta 1 [Source:HGNC Symbol;Acc:HGNC:11168]	2121.01	2577.75	1664.28	0.645633	-0.631213	0.000289497	0.0139511
NM_002240	ENSG00000157542	ENST00000609713	KCNJ6	potassium voltage-gated channel subfamily J member 6 [Source:HGNC Symbol;Acc:HGNC:6267]	17.095	30.1554	4.03465	0.133795	-2.9019	0.000290942	0.0140051
NM_006808	ENSG00000106803	ENST00000223641	SEC61B	Sec61 translocon beta subunit [Source:HGNC Symbol;Acc:HGNC:16993]	7523.94	9185.95	5861.93	0.638141	-0.648054	0.000292033	0.0140418
NM_005406	ENSG00000067900	ENST00000399799	ROCK1	Rho associated coiled-coil containing protein kinase 1 [Source:HGNC Symbol;Acc:HGNC:10251]	9611.65	11505.3	7718.05	0.670829	-0.575984	0.000293473	0.0140952
NM_002689	ENSG00000014138	ENST00000265465	POLA2	DNA polymerase alpha 2, accessory subunit [Source:HGNC Symbol;Acc:HGNC:30073]	1113.01	1455.86	770.17	0.529015	-0.91862	0.000295325	0.0141684
NR_015370	NM_006166	ENSG00000120837	ENST00000240055	NFYB	2402.94	1883.92	2921.96	1.551	0.6332	0.000296016	0.0141856
NM_006166					5064.77	6262.73	3866.81	0.617432	-0.695647	0.000296868	0.0142106
NM_001025616	ENSG00000138639	ENST00000395184	ARHGAP24	Rho GTPase activating protein 24 [Source:HGNC Symbol;Acc:HGNC:25361]	464.932	269.137	660.727	2.45498	1.29571	0.00030032	0.0143438
NM_058195	ENSG00000147889	ENST00000579755	CDKN2A	cyclin dependent kinase inhibitor 2A [Source:HGNC Symbol;Acc:HGNC:1787]	9.42028	1.11268	17.7279	15.9325	3.9939	0.000300069	0.0143438
NM_017712	ENSG00000130517	ENST00000269919	PGPEP1	pyroglutamyl-peptidase I [Source:HGNC Symbol;Acc:HGNC:13568]	8223.18	6554.15	9892.2	1.5093	0.593883	0.000302139	0.0144146
NM_006938	ENSG00000167088	ENST00000300413	SNRPD1	small nuclear ribonucleoprotein D1 polypeptide [Source:HGNC Symbol;Acc:HGNC:11158]	3191.1	3984.7	2397.51	0.601679	-0.732934	0.000304824	0.0145105
NM_198475	ENSG00000161682	ENST00000293443	FAM171A2	family with sequence similarity 171 member A2 [Source:HGNC Symbol;Acc:HGNC:30480]	270.757	141.269	400.245	2.83322	1.50244	0.000304766	0.0145105
NR_024398					71.2196	31.8349	110.604	3.47432	1.79673	0.000310532	0.0147658
NM_198951					6.17624	12.3525	0	0	65535	0.000312354	0.014836
NM_001004454	ENSG00000171496	ENST00000304865	OR1L8	olfactory receptor family 1 subfamily L member 8 [Source:HGNC Symbol;Acc:HGNC:15110]	6.85135	0.306881	13.3958	43.6515	5.44796	0.000318702	0.0151207
NM_206862	ENSG00000138162	ENST00000369005	TACC2	transforming acidic coiled-coil containing protein 2 [Source:HGNC Symbol;Acc:HGNC:11523]	36.2573	10.6378	61.8767	5.81667	2.54019	0.000319842	0.015158
NM_001031804	ENSG00000178573	ENST00000393350	MAF	MAF bZIP transcription factor [Source:HGNC Symbol;Acc:HGNC:6776]	4492.23	3387.78	5596.69	1.65202	0.724233	0.000322168	0.0152514
NM_145008	ENSG00000166793	ENST00000300022	YPEL4	yippee like 4 [Source:HGNC Symbol;Acc:HGNC:18328]	462.888	270.915	654.862	2.41723	1.27335	0.000323732	0.0153086
NM_000717	ENSG00000167434	ENST00000300900	CA4	carbonic anhydrase 4 [Source:HGNC Symbol;Acc:HGNC:1375]	6.98569	0.306881	13.6645	44.527	5.47661	0.000325715	0.0153854
NM_005855	ENSG00000132329	ENST00000254661	RAMP1	receptor activity modifying protein 1 [Source:HGNC Symbol;Acc:HGNC:9843]	491.204	290.694	691.714	2.37952	1.25067	0.000327533	0.0154542
NM_032582	ENSG00000170832	ENST00000300896	USP32	ubiquitin specific peptidase 32 [Source:HGNC Symbol;Acc:HGNC:19143]	10597.7	12702.1	8493.2	0.668645	-0.580688	0.000329522	0.015531
NM_012072	ENSG00000125810	ENST00000246006	CD93	CD93 molecule [Source:HGNC Symbol;Acc:HGNC:15855]	185.203	248.046	122.36	0.493298	-1.01947	0.000335536	0.0157971
NM_014037	ENSG00000063127	ENST00000335875	SLC6A16	solute carrier family 6 member 16 [Source:HGNC Symbol;Acc:HGNC:13622]	94.1892	40.5802	147.798	3.64213	1.86478	0.000336645	0.0158319
NM_020307	ENSG00000163660	ENST00000295926	CCNL1	cyclin L1 [Source:HGNC Symbol;Acc:HGNC:20569]	2975.15	3709.98	2240.32	0.603864	-0.727704	0.000337422	0.0158511
NM_080388	ENSG00000188643	ENST00000368706	S100A16	S100 calcium binding protein A16 [Source:HGNC Symbol;Acc:HGNC:20441]	11641.6	14313.9	8969.3	0.626613	-0.674353	0.000339298	0.0159218
NM_001099	ENSG00000014257	ENST00000336375	ACPP	acid phosphatase, prostate [Source:HGNC Symbol;Acc:HGNC:125]	126.177	52.8228	199.531	3.77736	1.91738	0.000341141	0.0159907
NM_007280	ENSG00000104147	ENST00000220514	OIP5	Opa interacting protein 5 [Source:HGNC Symbol;Acc:HGNC:20300]	242.825	359.336	126.314	0.351521	-1.50832	0.000345218	0.0161642
NM_021926	ENSG00000052850	ENST00000329255	ALX4	ALX homeobox 4 [Source:HGNC Symbol;Acc:HGNC:450]	43.0118	13.2832	72.7404	5.47613	2.45316	0.000347422	0.0162497
NM_022754	ENSG00000164466	ENST00000321442	SFXN1	sideroflexin 1 [Source:HGNC Symbol;Acc:HGNC:16085]	3262.68	4047.76	2477.59	0.612089	-0.708187	0.000349992	0.016352
NM_001967	ENSG00000156976	ENST00000323963	EIF4A2	eukaryotic translation initiation factor 4A2 [Source:HGNC Symbol;Acc:HGNC:3284]	31190.4	23553.1	38827.6	1.64852	0.721169	0.000351741	0.0163802
NM_032581	ENSG00000122591	ENST00000432176	FAM126A	family with sequence similarity 126 member A [Source:HGNC Symbol;Acc:HGNC:24587]	16902.8	20565.1	13240.5	0.643835	-0.635238	0.000351521	0.0163802
NM_057179	ENSG00000233608	ENST00000448943	TWIST2	twist family bHLH transcription factor 2 [Source:HGNC Symbol;Acc:HGNC:20670]	373.982	547.897	200.067	0.365154	-1.45342	0.000351688	0.0163802
NM_001025266	ENSG00000187068	ENST00000335012	C3orf70	chromosome 3 open reading frame 70 [Source:HGNC Symbol;Acc:HGNC:33731]	800.465	1036.51	564.42	0.544539	-0.876894	0.000355551	0.0165397
NM_152419	ENSG00000165102	ENST00000379644	HGSNAT	heparan-alpha-glucosaminide N-acetyltransferase [Source:HGNC Symbol;Acc:HGNC:26527]	9678.59	7858.78	11498.4	1.46313	0.549056	0.000357163	0.0165967
NM_001018115	ENSG00000144554	ENST00000383807	FANCD2	Fanconi anemia complementation group D2 [Source:HGNC Symbol;Acc:HGNC:3585]	54.3764	86.0661	22.6866	0.263595	-1.92361	0.000358453	0.0166098
NM_001077621	ENSG00000176428	ENST00000324941	VPS37D	VPS37D, ESCRT-I subunit [Source:HGNC Symbol;Acc:HGNC:18287]	281.376	153.635	409.117	2.66291	1.41301	0.000358606	0.0166098
NM_025149	ENSG00000167107	ENST00000300441	ACSF2	acyl-CoA synthetase family member 2 [Source:HGNC Symbol;Acc:HGNC:26101]	2357.53	1810.68	2904.38	1.60403	0.681702	0.000358206	0.0166098
NM_000624	ENSG00000188488	ENST00000329597	SERPINA5	serpin family A member 5 [Source:HGNC Symbol;Acc:HGNC:8723]	30.3844	8.40878	52.36	6.22683	2.6385	0.000361682	0.0167342
NM_002862	ENSG00000100994	ENST00000216962	PYGB	glycogen phosphorylase B [Source:HGNC Symbol;Acc:HGNC:9723]	16020	12906.5	19133.5	1.48247	0.568005	0.000363443	0.0167975
NM_001039570	ENSG00000183762	ENST00000400335	KREMEN1	kringle containing transmembrane protein 1 [Source:HGNC Symbol;Acc:HGNC:17550]	3768.28	2777.49	4759.06	1.71344	0.776895	0.000364596	0.0168326
NM_002812	ENSG00000099341	ENST00000620216	PSMD8	proteasome 26S subunit, non-ATPase 8 [Source:HGNC Symbol;Acc:HGNC:9566]	13500.5	16410.4	10590.7	0.645364	-0.631815	0.000367036	0.0169271
NM_004426	ENSG00000111752	ENST00000544916	PHC1	polyhomeotic homolog 1 [Source:HGNC Symbol;Acc:HGNC:3182]	4144.01	3218.69	5069.34	1.57497	0.655326	0.000367935	0.0169503
NM_144608	ENSG00000168517	ENST00000307275	HEXIM2	hexamethylene bisacetamide inducible 2 [Source:HGNC Symbol;Acc:HGNC:28591]	425.493	250.306	600.679	2.39978	1.2629	0.000368408	0.0169539
NM_023078	ENSG00000276657	ENST00000616663	PYCR3	pyrroline-5-carboxylate reductase 3 [Source:HGNC Symbol;Acc:HGNC:25846]	520.136	726.736	313.536	0.43143	-1.2128	0.00036964	0.0169924
NM_001129908	ENSG00000144649	ENST00000430121	FAM198A	family with sequence similarity 198 member A [Source:HGNC Symbol;Acc:HGNC:24485]	311.317	164.073	458.56	2.79486	1.48277	0.000379149	0.0174108
NM_001035	ENSG00000198626	ENST00000366574	RYR2	ryanodine receptor 2 [Source:HGNC Symbol;Acc:HGNC:10484]	114.212	175.634	52.79	0.300569	-1.73423	0.000383461	0.01759
NM_152271	ENSG00000154359	ENST00000398246	LONRF1	LON peptidase N-terminal domain and ring finger 1 [Source:HGNC Symbol;Acc:HGNC:26302]	2519.03	1902.17	3135.89	1.64859	0.721229	0.000386235	0.0176983
NM_016831	ENSG00000049246	ENST00000361923	PER3	period circadian clock 3 [Source:HGNC Symbol;Acc:HGNC:8847]	2473.91	1903.76	3044.06	1.59897	0.677145	0.000387836	0.0177527
NR_029493					38.8702	63.3623	14.378	0.226917	-2.13976	0.00039197	0.0179228
NM_002334	ENSG00000134569	ENST00000378623	LRP4	LDL receptor related protein 4 [Source:HGNC Symbol;Acc:HGNC:6696]	611.731	390.584	832.878	2.13239	1.09247	0.00039404	0.0179914
NM_080821	ENSG00000124098	ENST00000371384	FAM210B	family with sequence similarity 210 member B [Source:HGNC Symbol;Acc:HGNC:16102]	11169.4	9073.81	13265.1	1.46191	0.547854	0.000394309	0.0179914
NM_001080423	ENSG00000144596	ENST00000621039	GRIP2	glutamate receptor interacting protein 2 [Source:HGNC Symbol;Acc:HGNC:23841]	88.4372	40.2374	136.637	3.39577	1.76374	0.000396278	0.018062
NR_015358					39.1184	64.5058	13.731	0.212864	-2.232	0.000397197	0.0180847
NM_016235	ENSG00000167191	ENST00000300571	GPRC5B	G protein-coupled receptor class C group 5 member B [Source:HGNC Symbol;Acc:HGNC:13308]	2651.56	2017.28	3285.84	1.62885	0.703853	0.000400306	0.0181876
NR_034143					103.995	47.0957	160.894	3.41632	1.77244	0.000399922	0.0181876
NM_021052	ENSG00000277075	ENST00000303910	HIST1H2AE	histone cluster 1 H2A family member e [Source:HGNC Symbol;Acc:HGNC:4724]	8042.55	9630.47	6454.63	0.670229	-0.577273	0.000401372	0.0182168
NM_002984	ENSG00000275302	ENST00000615863	CCL4	C-C motif chemokine ligand 4 [Source:HGNC Symbol;Acc:HGNC:10630]	12.7112	22.113	3.30931	0.149654	-2.7403	0.000402108	0.0182309
NR_023387					49.7168	20.3469	79.0867	3.88693	1.95863	0.000402613	0.0182345
NM_002646	ENSG00000133056	ENST00000367187	PIK3C2B	phosphatidylinositol-4-phosphate 3-kinase catalytic subunit type 2 beta [Source:HGNC Symbol;Acc:HGNC:8972	709.688	450.062	969.313	2.15373	1.10684	0.000405607	0.0183507
NM_013250	ENSG00000149054	ENST00000278319	ZNF215	zinc finger protein 215 [Source:HGNC Symbol;Acc:HGNC:13007]	200.028	293.878	106.177	0.361296	-1.46875	0.000407106	0.0183991
NM_175709	ENSG00000100307	ENST00000216133	CBX7	chromobox 7 [Source:HGNC Symbol;Acc:HGNC:1557]	1211.96	881.122	1542.8	1.75095	0.808138	0.000408717	0.0184525
NM_015161	ENSG00000170540	ENST00000304414	ARL6IP1	ADP ribosylation factor like GTPase 6 interacting protein 1 [Source:HGNC Symbol;Acc:HGNC:697]	12373.2	15011.5	9734.84	0.648492	-0.624839	0.000411525	0.0185597
NM_001037582	ENSG00000145284	ENST00000319540	SCD5	stearoyl-CoA desaturase 5 [Source:HGNC Symbol;Acc:HGNC:21088]	2420.84	1844.3	2997.39	1.62521	0.700629	0.000415162	0.0187041
NR_038264					237.155	124.665	349.645	2.80468	1.48784	0.000415828	0.0187145
NM_030971	ENSG00000107819	ENST00000224807	SFXN3	sideroflexin 3 [Source:HGNC Symbol;Acc:HGNC:16087]	7249.66	5791.73	8707.59	1.50345	0.588279	0.000416335	0.0187176
NM_032391	ENSG00000159182	ENST00000290294	PRAC1	PRAC1 small nuclear protein [Source:HGNC Symbol;Acc:HGNC:30591]	10.3799	1.44365	19.3161	13.38	3.74201	0.000417956	0.0187708
NM_002764	ENSG00000147224	ENST00000372435	PRPS1	phosphoribosyl pyrophosphate synthetase 1 [Source:HGNC Symbol;Acc:HGNC:9462]	517.133	734.594	299.672	0.407943	-1.29356	0.000423842	0.0190152
NM_052916	ENSG00000141576	ENST00000269391	RNF157	ring finger protein 157 [Source:HGNC Symbol;Acc:HGNC:29402]	998.067	622.18	1373.95	2.20829	1.14293	0.000427305	0.0191506
NM_173511	ENSG00000138439	ENST00000392238	FAM117B	family with sequence similarity 117 member B [Source:HGNC Symbol;Acc:HGNC:14440]	755.036	499.202	1010.87	2.02497	1.0179	0.000428436	0.0191813
NM_000236	ENSG00000166035	ENST00000299022	LIPC	lipase C, hepatic type [Source:HGNC Symbol;Acc:HGNC:6619]	202.043	115.492	288.594	2.49883	1.32125	0.000430427	0.0192503
NM_032849	ENSG00000102802	ENST00000380482	MEDAG	mesenteric estrogen dependent adipogenesis [Source:HGNC Symbol;Acc:HGNC:25926]	6421.99	5461.37	7382.62	1.35179	0.43487	0.000433191	0.0193537
NM_032603	ENSG00000115318	ENST00000264094	LOXL3	lysyl oxidase like 3 [Source:HGNC Symbol;Acc:HGNC:13869]	1957.74	2441.15	1474.32	0.603948	-0.727505	0.000443485	0.019793
NM_001270436	ENSG00000163171	ENST00000611976	CDC42EP3	CDC42 effector protein 3 [Source:HGNC Symbol;Acc:HGNC:16943]	10.1137	18.8551	1.37237	0.0727854	-3.78021	0.000445109	0.0198242
NM_003594	ENSG00000116830	ENST00000369466	TTF2	transcription termination factor 2 [Source:HGNC Symbol;Acc:HGNC:12398]	1450.35	1841.41	1059.3	0.575263	-0.797708	0.000444961	0.0198242
NM_024637	ENSG00000197093	ENST00000360039	GAL3ST4	galactose-3-O-sulfotransferase 4 [Source:HGNC Symbol;Acc:HGNC:24145]	774.735	519.077	1030.39	1.98505	0.989176	0.000451786	0.0201007
NR_038440					2755.92	2069.46	3442.37	1.66341	0.734148	0.000452819	0.0201258
NM_004364	ENSG00000245848	ENST00000498907	CEBPA	CCAAT/enhancer binding protein alpha [Source:HGNC Symbol;Acc:HGNC:1833]	202.196	101.392	302.999	2.9884	1.57937	0.000453545	0.0201372
NM_002534	ENSG00000089127	ENST00000452357	OAS1	2'-5'-oligoadenylate synthetase 1 [Source:HGNC Symbol;Acc:HGNC:8086]	7.84348	0.69527	14.9917	21.5624	4.43045	0.000454885	0.0201758
NM_004419	ENSG00000138166	ENST00000369583	DUSP5	dual specificity phosphatase 5 [Source:HGNC Symbol;Acc:HGNC:3071]	1240.74	1596.68	884.8	0.55415	-0.851652	0.000456233	0.0202147
NR_027026					278.052	174.533	381.572	2.18624	1.12845	0.000460812	0.0203965
NM_018362	ENSG00000148943	ENST00000278193	LIN7C	lin-7 homolog C, crumbs cell polarity complex component [Source:HGNC Symbol;Acc:HGNC:17789]	7682.16	9251.69	6112.64	0.660706	-0.59792	0.000461949	0.0204258
NM_015055	ENSG00000133789	ENST00000318950	SWAP70	SWAP switching B-cell complex subunit 70 [Source:HGNC Symbol;Acc:HGNC:17070]	14255	17464.6	11045.3	0.632437	-0.661005	0.000465543	0.0205635
NM_004994	ENSG00000100985	ENST00000372330	MMP9	matrix metallopeptidase 9 [Source:HGNC Symbol;Acc:HGNC:7176]	32.2976	50.7854	13.8097	0.271922	-1.87873	0.000466186	0.0205707
NM_001080527	ENSG00000169994	ENST00000428314	MYO7B	myosin VIIB [Source:HGNC Symbol;Acc:HGNC:7607]	40.2497	66.1056	14.3938	0.217739	-2.19933	0.000466873	0.0205798
NM_198892	ENSG00000138756	ENST00000335016	BMP2K	BMP2 inducible kinase [Source:HGNC Symbol;Acc:HGNC:18041]	1371.72	1743.71	999.722	0.57333	-0.802563	0.000474739	0.0209051
NM_182633	ENSG00000178665	ENST00000429591	ZNF713	zinc finger protein 713 [Source:HGNC Symbol;Acc:HGNC:22043]	450.17	270.889	629.451	2.32365	1.21639	0.000476134	0.020945
NM_033127	ENSG00000120341	ENST00000308284	SEC16B	SEC16 homolog B, endoplasmic reticulum export factor [Source:HGNC Symbol;Acc:HGNC:30301]	498.671	294.667	702.675	2.38464	1.25377	0.000481491	0.021159
NM_005860	ENSG00000070404	ENST00000166139	FSTL3	follistatin like 3 [Source:HGNC Symbol;Acc:HGNC:3973]	1158.85	1539.24	778.452	0.505737	-0.983541	0.000486736	0.0213593
NM_025146	ENSG00000121579	ENST00000240922	NAA50	N(alpha)-acetyltransferase 50, NatE catalytic subunit [Source:HGNC Symbol;Acc:HGNC:29533]	14580	17571.9	11588.1	0.65947	-0.600621	0.000487047	0.0213593
NM_012301	ENSG00000187391	ENST00000354212	MAGI2	membrane associated guanylate kinase, WW and PDZ domain containing 2 [Source:HGNC Symbol;Acc:HGNC:18957]	1271.47	920.667	1622.26	1.76205	0.817256	0.000491711	0.0215009
NM_175065	ENSG00000184270	ENST00000331128	HIST2H2AB	histone cluster 2 H2A family member b [Source:HGNC Symbol;Acc:HGNC:20508]	866.04	1134.58	597.498	0.526624	-0.925154	0.000491779	0.0215009
NM_178554	ENSG00000174611	ENST00000423778	KY	kyphoscoliosis peptidase [Source:HGNC Symbol;Acc:HGNC:26576]	145.307	73.3677	217.246	2.96105	1.56611	0.000490927	0.0215009
NM_003904	ENSG00000109917	ENST00000227322	ZPR1	ZPR1 zinc finger [Source:HGNC Symbol;Acc:HGNC:13051]	2689.74	3352.22	2027.25	0.604749	-0.725591	0.000493359	0.021548
NM_006442	ENSG00000175550	ENST00000312515	DRAP1	DR1 associated protein 1 [Source:HGNC Symbol;Acc:HGNC:3019]	8791.58	10515.3	7067.82	0.672143	-0.573159	0.000499407	0.02179
NM_020768	ENSG00000183775	ENST00000512467	KCTD16	potassium channel tetramerization domain containing 16 [Source:HGNC Symbol;Acc:HGNC:29244]	495.441	710.696	280.187	0.394243	-1.34284	0.00050204	0.0218826
NM_017813	ENSG00000104331	ENST00000262644	IMPAD1	inositol monophosphatase domain containing 1 [Source:HGNC Symbol;Acc:HGNC:26019]	16057.8	19411.6	12704	0.654455	-0.611634	0.000505115	0.0219943
NM_001013627	ENSG00000204131	ENST00000633930	NHSL2	NHS like 2 [Source:HGNC Symbol;Acc:HGNC:33737]	827.716	548.899	1106.53	2.01592	1.01143	0.000507241	0.0220645
NM_006368	ENSG00000107175	ENST00000353704	CREB3	cAMP responsive element binding protein 3 [Source:HGNC Symbol;Acc:HGNC:2347]	5763.71	7035.96	4491.46	0.638357	-0.647564	0.000509881	0.0221568
NM_019107	ENSG00000074842	ENST00000262947	MYDGF	myeloid derived growth factor [Source:HGNC Symbol;Acc:HGNC:16948]	3975.54	4860.07	3091.02	0.636003	-0.652894	0.000514853	0.0223502
NM_001145033	ENSG00000187479	ENST00000617612	C11orf96	chromosome 11 open reading frame 96 [Source:HGNC Symbol;Acc:HGNC:38675]	139.788	210.079	69.4975	0.330817	-1.5959	0.00051694	0.0224181
NM_052876	ENSG00000160877	ENST00000292431	NACC1	nucleus accumbens associated 1 [Source:HGNC Symbol;Acc:HGNC:20967]	3733.77	4600.95	2866.59	0.623043	-0.682596	0.000528324	0.0228887
NR_036442					47.6666	21.2508	74.0825	3.48611	1.80162	0.000531304	0.0229946
NM_002333	ENSG00000130881	ENST00000253193	LRP3	LDL receptor related protein 3 [Source:HGNC Symbol;Acc:HGNC:6695]	2098.87	1618.28	2579.45	1.59395	0.672608	0.000537048	0.0231824
NM_005308	ENSG00000198873	ENST00000392870	GRK5	G protein-coupled receptor kinase 5 [Source:HGNC Symbol;Acc:HGNC:4544]	3319.37	2562.83	4075.91	1.5904	0.669387	0.000537264	0.0231824
NM_015139	ENSG00000116704	ENST00000235345	SLC35D1	solute carrier family 35 member D1 [Source:HGNC Symbol;Acc:HGNC:20800]	2908.04	3627.63	2188.44	0.603272	-0.72912	0.00053724	0.0231824
NM_000287	ENSG00000124587	ENST00000304611	PEX6	peroxisomal biogenesis factor 6 [Source:HGNC Symbol;Acc:HGNC:8859]	2518.93	1904.67	3133.19	1.64501	0.718096	0.000545733	0.0234896
NM_002426	ENSG00000262406	ENST00000571244	MMP12	matrix metallopeptidase 12 [Source:HGNC Symbol;Acc:HGNC:7158]	26.7712	43.8812	9.66121	0.220167	-2.18333	0.000546029	0.0234896
NR_024478					7.45574	0.613762	14.2977	23.2952	4.54196	0.000545595	0.0234896
NM_020704	ENSG00000128578	ENST00000249344	STRIP2	striatin interacting protein 2 [Source:HGNC Symbol;Acc:HGNC:22209]	93.1813	147.211	39.1514	0.265954	-1.91075	0.000548742	0.0235827
NR_040448	ENSG00000155465	ENST00000397532	SLC7A7	solute carrier family 7 member 7 [Source:HGNC Symbol;Acc:HGNC:11065]	6.48454	0.249461	12.7196	50.9884	5.6721	0.000550954	0.0236541
NM_001362	ENSG00000197406	ENST00000510508	DIO3	iodothyronine deiodinase 3 [Source:HGNC Symbol;Acc:HGNC:2885]	44.7766	68.8742	20.679	0.300243	-1.7358	0.000552815	0.0236888
NM_173800	ENSG00000172901	ENST00000357872	LVRN	laeverin [Source:HGNC Symbol;Acc:HGNC:26904]	120.522	56.9881	184.055	3.22971	1.69141	0.000552868	0.0236888
NM_152346	ENSG00000167703	ENST00000301335	SLC43A2	solute carrier family 43 member 2 [Source:HGNC Symbol;Acc:HGNC:23087]	290.923	426.81	155.035	0.363241	-1.461	0.00055875	0.0239169
NM_014788	ENSG00000106785	ENST00000341469	TRIM14	tripartite motif containing 14 [Source:HGNC Symbol;Acc:HGNC:16283]	362.595	519.791	205.4	0.39516	-1.33949	0.000562041	0.0240338
NM_002381	ENSG00000132031	ENST00000407540	MATN3	matrilin 3 [Source:HGNC Symbol;Acc:HGNC:6909]	109.196	168.299	50.0924	0.29764	-1.74836	0.000563303	0.0240638
NM_138284	ENSG00000172458	ENST00000304920	IL17D	interleukin 17D [Source:HGNC Symbol;Acc:HGNC:5984]	247.679	141.026	354.331	2.51252	1.32913	0.000569715	0.0243135
NM_003543	ENSG00000158406	ENST00000377727	HIST1H4H	histone cluster 1 H4 family member h [Source:HGNC Symbol;Acc:HGNC:4788]	8827.93	10525.7	7130.18	0.677408	-0.561903	0.000575192	0.0245228
NM_000271	ENSG00000141458	ENST00000269228	NPC1	NPC intracellular cholesterol transporter 1 [Source:HGNC Symbol;Acc:HGNC:7897]	4646.51	5668.51	3624.51	0.639412	-0.645182	0.000581936	0.0247857
NM_003096	ENSG00000143977	ENST00000272348	SNRPG	small nuclear ribonucleoprotein polypeptide G [Source:HGNC Symbol;Acc:HGNC:11163]	6023.18	7353.03	4693.32	0.638283	-0.647732	0.000582848	0.0247999
NM_020722	ENSG00000109265	ENST00000264229	KIAA1211	KIAA1211 [Source:HGNC Symbol;Acc:HGNC:29219]	1735.49	1282.44	2188.53	1.70654	0.77107	0.00058413	0.0248299
NM_139015	ENSG00000157837	ENST00000353487	SPPL3	signal peptide peptidase like 3 [Source:HGNC Symbol;Acc:HGNC:30424]	2738.88	2114.94	3362.82	1.59003	0.669058	0.000588877	0.0250068
NM_007346	ENSG00000060491	ENST00000290291	OGFR	opioid growth factor receptor [Source:HGNC Symbol;Acc:HGNC:15768]	2030.06	1550.79	2509.33	1.6181	0.694298	0.000591427	0.0250903
NM_004823	ENSG00000099337	ENST00000263372	KCNK6	potassium two pore domain channel subfamily K member 6 [Source:HGNC Symbol;Acc:HGNC:6281]	513.122	709.347	316.897	0.446745	-1.16248	0.000593144	0.0251383
NR_033396					6.38464	0.249461	12.5198	50.1875	5.64926	0.000595263	0.0252032
NR_033919					13.5626	2.92495	24.2002	8.27373	3.04854	0.000596997	0.0252517
NM_022338	ENSG00000171067	ENST00000304271	C11orf24	chromosome 11 open reading frame 24 [Source:HGNC Symbol;Acc:HGNC:1174]	3846.85	4731.58	2962.11	0.626029	-0.675699	0.000598251	0.0252798
NM_001007097	ENSG00000148053	ENST00000395882	NTRK2	neurotrophic receptor tyrosine kinase 2 [Source:HGNC Symbol;Acc:HGNC:8032]	556.927	338.739	775.115	2.28824	1.19424	0.000600816	0.0253383
NM_001110781	ENSG00000189339	ENST00000611123	SLC35E2B	solute carrier family 35 member E2B [Source:HGNC Symbol;Acc:HGNC:33941]	6442.91	5218.03	7667.79	1.46948	0.555305	0.000600787	0.0253383
NM_016518	ENSG00000179761	ENST00000323372	PIPOX	pipecolic acid and sarcosine oxidase [Source:HGNC Symbol;Acc:HGNC:17804]	27.9754	8.9959	46.955	5.2196	2.38394	0.000609425	0.0256761
NM_004539	ENSG00000134440	ENST00000256854	NARS	asparaginyl-tRNA synthetase [Source:HGNC Symbol;Acc:HGNC:7643]	21325.5	26151.5	16499.5	0.630919	-0.664473	0.000611734	0.0257443
NM_014705	ENSG00000128512	ENST00000437633	DOCK4	dedicator of cytokinesis 4 [Source:HGNC Symbol;Acc:HGNC:19192]	1087.45	754.892	1420.01	1.88108	0.91156	0.000612245	0.0257443
NM_152888	ENSG00000169436	ENST00000303045	COL22A1	collagen type XXII alpha 1 chain [Source:HGNC Symbol;Acc:HGNC:22989]	6.49079	12.9816	0	0	65535	0.000615296	0.0258473
NM_005398	ENSG00000119938	ENST00000238994	PPP1R3C	protein phosphatase 1 regulatory subunit 3C [Source:HGNC Symbol;Acc:HGNC:9293]	12622.2	10477.2	14767.3	1.40946	0.495147	0.000620356	0.0260343
NM_020309	ENSG00000104888	ENST00000221485	SLC17A7	solute carrier family 17 member 7 [Source:HGNC Symbol;Acc:HGNC:16704]	14.1061	2.47483	25.7373	10.3996	3.37846	0.000624231	0.0261713
NM_015559	ENSG00000152217	ENST00000282030	SETBP1	SET binding protein 1 [Source:HGNC Symbol;Acc:HGNC:15573]	4930.16	3808.46	6051.86	1.58906	0.668173	0.000628164	0.0263105
NM_138801	ENSG00000143891	ENST00000272252	GALM	galactose mutarotase [Source:HGNC Symbol;Acc:HGNC:24063]	1843.61	1412.33	2274.89	1.61074	0.68772	0.000632496	0.0264403
NR_037168					57.1825	90.7056	23.6594	0.260837	-1.93878	0.000631968	0.0264403
NM_006297	ENSG00000073050	ENST00000543982	XRCC1	X-ray repair cross complementing 1 [Source:HGNC Symbol;Acc:HGNC:12828]	2065.24	1546.03	2584.45	1.67167	0.741288	0.000634767	0.0265094
NM_016093	ENSG00000037241	ENST00000265100	RPL26L1	ribosomal protein L26 like 1 [Source:HGNC Symbol;Acc:HGNC:17050]	2169.9	2710.77	1629.02	0.600944	-0.734698	0.000636256	0.0265458
NR_028340					6.40632	0.306881	12.5058	40.7511	5.34877	0.000647575	0.0269917
NM_018948	ENSG00000116285	ENST00000377482	ERRFI1	ERBB receptor feedback inhibitor 1 [Source:HGNC Symbol;Acc:HGNC:18185]	3916.63	4777.28	3055.98	0.63969	-0.644555	0.000648784	0.0270159
NM_015934	ENSG00000055044	ENST00000264279	NOP58	NOP58 ribonucleoprotein [Source:HGNC Symbol;Acc:HGNC:29926]	2974.91	3645.45	2304.37	0.632123	-0.661723	0.000650005	0.0270301
NM_174936	ENSG00000169174	ENST00000302118	PCSK9	proprotein convertase subtilisin/kexin type 9 [Source:HGNC Symbol;Acc:HGNC:20001]	876.43	603.02	1149.84	1.90681	0.931157	0.000650387	0.0270301
NM_207352	ENSG00000145476	ENST00000378802	CYP4V2	cytochrome P450 family 4 subfamily V member 2 [Source:HGNC Symbol;Acc:HGNC:23198]	2304.09	1765.17	2843.01	1.61061	0.687611	0.000651854	0.0270649
NM_001012507	ENSG00000203760	ENST00000368328	CENPW	centromere protein W [Source:HGNC Symbol;Acc:HGNC:21488]	1017.13	1332.7	701.552	0.526415	-0.925728	0.000654969	0.0271679
NM_001170747	ENSG00000102309	ENST00000423432	PIN4	peptidylprolyl cis/trans isomerase, NIMA-interacting 4 [Source:HGNC Symbol;Acc:HGNC:8992]	84.7003	44.6756	124.725	2.79179	1.48119	0.000661076	0.0273947
NM_020404	ENSG00000174807	ENST00000311330	CD248	CD248 molecule [Source:HGNC Symbol;Acc:HGNC:18219]	8834.84	6911.17	10758.5	1.55668	0.638477	0.000666974	0.0276125
NM_001452	ENSG00000137273	ENST00000259806	FOXF2	forkhead box F2 [Source:HGNC Symbol;Acc:HGNC:3810]	4129.33	3223.7	5034.96	1.56186	0.643265	0.000669673	0.0276975
NM_015971	ENSG00000125445	ENST00000245539	MRPS7	mitochondrial ribosomal protein S7 [Source:HGNC Symbol;Acc:HGNC:14499]	3115.24	3870.32	2360.15	0.609807	-0.713574	0.000671383	0.0277414
NM_001448	ENSG00000076716	ENST00000370828	GPC4	glypican 4 [Source:HGNC Symbol;Acc:HGNC:4452]	644.789	870.368	419.21	0.481647	-1.05395	0.000678664	0.0280153
NM_021116	ENSG00000164742	ENST00000297323	ADCY1	adenylate cyclase 1 [Source:HGNC Symbol;Acc:HGNC:232]	864.927	596.538	1133.31	1.89982	0.925862	0.000679939	0.0280326
NM_152772	ENSG00000166046	ENST00000299045	TCP11L2	t-complex 11 like 2 [Source:HGNC Symbol;Acc:HGNC:28627]	4049.44	3213.82	4885.06	1.52002	0.604087	0.00068039	0.0280326
NM_004463	ENSG00000102302	ENST00000375135	FGD1	FYVE, RhoGEF and PH domain containing 1 [Source:HGNC Symbol;Acc:HGNC:3663]	2022.01	1539.09	2504.92	1.62753	0.702686	0.000682358	0.0280867
NM_001352	ENSG00000105516	ENST00000222122	DBP	D-box binding PAR bZIP transcription factor [Source:HGNC Symbol;Acc:HGNC:2697]	506.578	324.845	688.312	2.11889	1.08331	0.00068832	0.0282778
NM_025031					43.9488	71.7392	16.1583	0.225237	-2.15048	0.000687789	0.0282778
NM_005915	ENSG00000076003	ENST00000264156	MCM6	minichromosome maintenance complex component 6 [Source:HGNC Symbol;Acc:HGNC:6949]	3575.69	4315.26	2836.11	0.657226	-0.605538	0.000690341	0.0283337
NM_016023	ENSG00000155100	ENST00000285420	OTUD6B	OTU domain containing 6B [Source:HGNC Symbol;Acc:HGNC:24281]	1192.34	1531.47	853.212	0.55712	-0.843941	0.000692794	0.0284072
NM_052843	ENSG00000154358	ENST00000284548	OBSCN	obscurin, cytoskeletal calmodulin and titin-interacting RhoGEF [Source:HGNC Symbol;Acc:HGNC:15719]	26.2945	7.72212	44.8669	5.81018	2.53858	0.000695195	0.0284784
NM_002207	ENSG00000144668	ENST00000264741	ITGA9	integrin subunit alpha 9 [Source:HGNC Symbol;Acc:HGNC:6145]	165.254	83.9642	246.543	2.93629	1.55399	0.000700262	0.0286586
NM_001125	ENSG00000144843	ENST00000357003	ADPRH	ADP-ribosylarginine hydrolase [Source:HGNC Symbol;Acc:HGNC:269]	447.301	624.767	269.835	0.431898	-1.21124	0.000703238	0.028753
NM_000942	ENSG00000166794	ENST00000300026	PPIB	peptidylprolyl isomerase B [Source:HGNC Symbol;Acc:HGNC:9255]	11115.3	13374.5	8856.15	0.662165	-0.594737	0.000704103	0.0287609
NM_181787	ENSG00000156162	ENST00000414645	DPY19L4	dpy-19 like 4 (C. elegans) [Source:HGNC Symbol;Acc:HGNC:27829]	9341.95	7440.28	11243.6	1.51118	0.595679	0.000705771	0.0288017
NM_001190470	ENSG00000269028	ENST00000600213	MTRNR2L12	MT-RNR2-like 12 [Source:HGNC Symbol;Acc:HGNC:37169]	93360.2	65685.5	121035	1.84264	0.881775	0.000707432	0.028842
NM_018248	ENSG00000109674	ENST00000264596	NEIL3	nei like DNA glycosylase 3 [Source:HGNC Symbol;Acc:HGNC:24573]	530.608	728.885	332.331	0.455945	-1.13307	0.000709735	0.0289084
NM_000029	ENSG00000135744	ENST00000366667	AGT	angiotensinogen [Source:HGNC Symbol;Acc:HGNC:333]	493.79	718.801	268.778	0.373926	-1.41918	0.000718871	0.0292527
NM_052978	ENSG00000100505	ENST00000360392	TRIM9	tripartite motif containing 9 [Source:HGNC Symbol;Acc:HGNC:16288]	40.7364	14.0673	67.4055	4.79166	2.26052	0.000721354	0.0293259
NM_030967	ENSG00000262808	ENST00000573871	KRTAP1-1	keratin associated protein 1-1 [Source:HGNC Symbol;Acc:HGNC:16772]	5.24665	10.4933	0	0	65535	0.000725512	0.0294671
ambiguous					4.24394e+07	4.3894e+07	4.09848e+07	0.933722	-0.0989356	0.000726693	0.0294871
NM_000266	ENSG00000124479	ENST00000378062	NDP	NDP, norrin cystine knot growth factor [Source:HGNC Symbol;Acc:HGNC:7678]	22.2254	4.91202	39.5389	8.04941	3.00888	0.000737794	0.0299092
NM_001128325	ENSG00000159674	ENST00000431380	SPON2	spondin 2 [Source:HGNC Symbol;Acc:HGNC:11253]	24.8332	8.94153	40.7248	4.55457	2.18732	0.000748102	0.0302985
NM_001080522	ENSG00000048342	ENST00000503292	CC2D2A	coiled-coil and C2 domain containing 2A [Source:HGNC Symbol;Acc:HGNC:29253]	4008.44	3068.21	4948.68	1.61289	0.689646	0.000752958	0.0304664
NM_004040	ENSG00000143878	ENST00000272233	RHOB	ras homolog family member B [Source:HGNC Symbol;Acc:HGNC:668]	3743.72	4597.96	2889.48	0.628427	-0.670182	0.000758577	0.0306648
NM_032437	ENSG00000203965	ENST00000371088	EFCAB7	EF-hand calcium binding domain 7 [Source:HGNC Symbol;Acc:HGNC:29379]	1579.63	1198.39	1960.87	1.63626	0.710399	0.000759358	0.0306675
NR_003676					12.8328	2.09075	23.5749	11.2758	3.49516	0.000760988	0.0307044
NM_001839	ENSG00000117519	ENST00000370206	CNN3	calponin 3 [Source:HGNC Symbol;Acc:HGNC:2157]	24593.9	29927.6	19260.3	0.643563	-0.635846	0.000762067	0.030719
NM_000890	ENSG00000120457	ENST00000529694	KCNJ5	potassium voltage-gated channel subfamily J member 5 [Source:HGNC Symbol;Acc:HGNC:6266]	41.9804	13.4931	70.4678	5.22252	2.38475	0.00076791	0.0309255
NM_005013	ENSG00000070081	ENST00000529010	NUCB2	nucleobindin 2 [Source:HGNC Symbol;Acc:HGNC:8044]	8069.17	9647.62	6490.73	0.672781	-0.571792	0.000772548	0.0310831
NM_002223	ENSG00000123104	ENST00000381340	ITPR2	inositol 1,4,5-trisphosphate receptor type 2 [Source:HGNC Symbol;Acc:HGNC:6181]	2697.19	3290.06	2104.32	0.6396	-0.644758	0.000779677	0.0313405
NM_002818	ENSG00000100911	ENST00000615264	PSME2	proteasome activator subunit 2 [Source:HGNC Symbol;Acc:HGNC:9569]	4442.59	5338.1	3547.08	0.664482	-0.589697	0.000782307	0.0314168
NM_003741	ENSG00000090539	ENST00000204604	CHRD	chordin [Source:HGNC Symbol;Acc:HGNC:1949]	496.331	322.858	669.803	2.0746	1.05283	0.000787799	0.0316077
NM_001040202	ENSG00000163291	ENST00000512733	PAQR3	progestin and adipoQ receptor family member 3 [Source:HGNC Symbol;Acc:HGNC:30130]	1653.27	2071.14	1235.39	0.596477	-0.745462	0.000789226	0.0316354
NM_006469	ENSG00000116679	ENST00000367498	IVNS1ABP	influenza virus NS1A binding protein [Source:HGNC Symbol;Acc:HGNC:16951]	4526.35	5462.7	3590	0.657184	-0.605632	0.000793305	0.0317692
NM_001004318	ENSG00000183760	ENST00000331256	ACP7	acid phosphatase 7, tartrate resistant (putative) [Source:HGNC Symbol;Acc:HGNC:33781]	5.09848	10.197	0	0	65535	0.000796981	0.031857
NM_004878	ENSG00000148344	ENST00000340607	PTGES	prostaglandin E synthase [Source:HGNC Symbol;Acc:HGNC:9599]	2521.02	1943.71	3098.33	1.59403	0.672678	0.000796713	0.031857
NM_001162495	ENSG00000262938	ENST00000571812	C21orf62	chromosome 21 open reading frame 62 [Source:HGNC Symbol;Acc:HGNC:1305]	5.17957	0	10.3591	65535	65535	0.000798551	0.0318862
NM_003102	ENSG00000109610	ENST00000382120	SOD3	superoxide dismutase 3 [Source:HGNC Symbol;Acc:HGNC:11181]	1703.22	1294.53	2111.92	1.63141	0.706121	0.0007992	0.0318862
NM_018984	ENSG00000084112	ENST00000326495	SSH1	slingshot protein phosphatase 1 [Source:HGNC Symbol;Acc:HGNC:30579]	4063.04	4963.21	3162.88	0.637264	-0.650037	0.000802127	0.0319733
NM_017769	ENSG00000092140	ENST00000206595	G2E3	G2/M-phase specific E3 ubiquitin protein ligase [Source:HGNC Symbol;Acc:HGNC:20338]	1884.43	2326.75	1442.12	0.619803	-0.690119	0.000806068	0.0321005
NM_199320	ENSG00000077684	ENST00000226319	JADE1	jade family PHD finger 1 [Source:HGNC Symbol;Acc:HGNC:30027]	3011.97	3681.65	2342.28	0.636204	-0.652438	0.000806894	0.0321036
NM_015261	ENSG00000151503	ENST00000534548	NCAPD3	non-SMC condensin II complex subunit D3 [Source:HGNC Symbol;Acc:HGNC:28952]	2085.37	2571.17	1599.58	0.622121	-0.684732	0.000807733	0.0321072
NM_058172	ENSG00000163297	ENST00000403729	ANTXR2	anthrax toxin receptor 2 [Source:HGNC Symbol;Acc:HGNC:21732]	12169.8	9985.87	14353.8	1.43741	0.523472	0.00081167	0.0322338
NM_002804	ENSG00000165916	ENST00000619920	PSMC3	proteasome 26S subunit, ATPase 3 [Source:HGNC Symbol;Acc:HGNC:9549]	11384.5	13634.6	9134.37	0.669941	-0.577894	0.000813232	0.032266
NM_032108	ENSG00000167680	ENST00000586582	SEMA6B	semaphorin 6B [Source:HGNC Symbol;Acc:HGNC:10739]	7.28262	13.832	0.733233	0.0530099	-4.23759	0.000817463	0.0324039
NM_019121	ENSG00000104866	ENST00000221462	PPP1R37	protein phosphatase 1 regulatory subunit 37 [Source:HGNC Symbol;Acc:HGNC:27607]	1687.7	1300.59	2074.81	1.59528	0.673811	0.000823033	0.0325945
NM_018290	ENSG00000169299	ENST00000381967	PGM2	phosphoglucomutase 2 [Source:HGNC Symbol;Acc:HGNC:8906]	2078.19	2527.89	1628.49	0.644211	-0.634395	0.000828761	0.0327911
NM_002993	ENSG00000124875	ENST00000226317	CXCL6	C-X-C motif chemokine ligand 6 [Source:HGNC Symbol;Acc:HGNC:10643]	126.576	189.717	63.4348	0.334366	-1.5805	0.000830907	0.0328457
NM_017908	ENSG00000083838	ENST00000594369	ZNF446	zinc finger protein 446 [Source:HGNC Symbol;Acc:HGNC:21036]	877.549	627.631	1127.47	1.79639	0.845098	0.000832411	0.0328749
NM_001873	ENSG00000109472	ENST00000402744	CPE	carboxypeptidase E [Source:HGNC Symbol;Acc:HGNC:2303]	2578.45	2026.45	3130.45	1.5448	0.627417	0.000847539	0.0334415
NM_206966	ENSG00000178776	ENST00000318315	C5orf46	chromosome 5 open reading frame 46 [Source:HGNC Symbol;Acc:HGNC:33768]	12.6058	23.0099	2.20168	0.0956838	-3.38558	0.000850889	0.0335429
NM_052875	ENSG00000151502	ENST00000281187	VPS26B	VPS26, retromer complex component B [Source:HGNC Symbol;Acc:HGNC:28119]	7502.91	6089.07	8916.75	1.46439	0.550296	0.000853444	0.0336127
NM_178517	ENSG00000277161	ENST00000620233	PIGW	phosphatidylinositol glycan anchor biosynthesis class W [Source:HGNC Symbol;Acc:HGNC:23213]	489.353	670.951	307.754	0.458684	-1.12443	0.000858686	0.0337881
NM_003462	ENSG00000163879	ENST00000296218	DNALI1	dynein axonemal light intermediate chain 1 [Source:HGNC Symbol;Acc:HGNC:14353]	1021.03	719.251	1322.81	1.83915	0.879036	0.00086054	0.0338213
NR_003714					124.039	191.843	56.2355	0.293133	-1.77037	0.000861107	0.0338213
NR_038393					32.0606	52.115	12.0061	0.230377	-2.11793	0.000865684	0.0339389
NR_073068	NM_001113490	ENSG00000126016	ENST00000371959	AMOT	4.64638	0	9.29275	65535	65535	0.000865424	0.0339389
NM_001113490					191.704	102.944	280.465	2.72444	1.44596	0.000880281	0.0344482
NM_138481	ENSG00000100399	ENST00000216241	CHADL	chondroadherin like [Source:HGNC Symbol;Acc:HGNC:25165]	55.1192	22.4315	87.8068	3.91443	1.9688	0.000879985	0.0344482
NM_015060	ENSG00000105778	ENST00000318709	AVL9	AVL9 cell migration associated [Source:HGNC Symbol;Acc:HGNC:28994]	1971.3	2445.95	1496.65	0.611888	-0.70866	0.000882834	0.0345167
NM_016274	ENSG00000023902	ENST00000369124	PLEKHO1	pleckstrin homology domain containing O1 [Source:HGNC Symbol;Acc:HGNC:24310]	4342.34	5300.66	3384.01	0.638413	-0.647438	0.000884608	0.0345545
NM_014971	ENSG00000084710	ENST00000403714	EFR3B	EFR3 homolog B [Source:HGNC Symbol;Acc:HGNC:29155]	312.336	181.576	443.096	2.44028	1.28705	0.000886913	0.034613
NM_005923	ENSG00000197442	ENST00000359015	MAP3K5	mitogen-activated protein kinase kinase kinase 5 [Source:HGNC Symbol;Acc:HGNC:6857]	2216.18	2676.61	1755.76	0.655962	-0.608316	0.000893992	0.0348576
NM_001045	ENSG00000108576	ENST00000261707	SLC6A4	solute carrier family 6 member 4 [Source:HGNC Symbol;Acc:HGNC:11050]	18.8769	4.66686	33.087	7.08976	2.82574	0.000897421	0.0349595
NM_017750	ENSG00000042445	ENST00000295802	RETSAT	retinol saturase [Source:HGNC Symbol;Acc:HGNC:25991]	5203.13	4154.18	6252.08	1.50501	0.589772	0.000901045	0.035037
NR_033958					14.7107	3.38623	26.0352	7.68854	2.94271	0.000900928	0.035037
NM_000362	ENSG00000100234	ENST00000266085	TIMP3	TIMP metallopeptidase inhibitor 3 [Source:HGNC Symbol;Acc:HGNC:11822]	131807	97736.2	165877	1.6972	0.763152	0.000904603	0.0351435
NM_000877	ENSG00000115594	ENST00000410023	IL1R1	interleukin 1 receptor type 1 [Source:HGNC Symbol;Acc:HGNC:5993]	44627.2	54975.1	34279.3	0.623543	-0.681439	0.000913005	0.0353419
NM_005931	ENSG00000234218	ENST00000458032	MICB	MHC class I polypeptide-related sequence B [Source:HGNC Symbol;Acc:HGNC:7091]	1802.11	2246.92	1357.3	0.604071	-0.72721	0.000912196	0.0353419
NM_020802	ENSG00000110318	ENST00000263468	CEP126	centrosomal protein 126 [Source:HGNC Symbol;Acc:HGNC:29264]	944.179	674.082	1214.28	1.80138	0.849099	0.000910587	0.0353419
NR_033931					41.4815	62.9291	20.0339	0.318357	-1.65128	0.00091289	0.0353419
NM_022082	ENSG00000101194	ENST00000370351	SLC17A9	solute carrier family 17 member 9 [Source:HGNC Symbol;Acc:HGNC:16192]	401.391	553.022	249.759	0.451626	-1.1468	0.000917597	0.0354876
NM_000022	ENSG00000196839	ENST00000372874	ADA	adenosine deaminase [Source:HGNC Symbol;Acc:HGNC:186]	1653.95	1314.88	1993.01	1.51573	0.600014	0.00092048	0.035567
NM_004998	ENSG00000157483	ENST00000288235	MYO1E	myosin IE [Source:HGNC Symbol;Acc:HGNC:7599]	8283.92	9962.89	6604.96	0.662956	-0.593015	0.000934196	0.0360645
NM_002118	ENSG00000242092	ENST00000395312	HLA-DMB	major histocompatibility complex, class II, DM beta [Source:HGNC Symbol;Acc:HGNC:4935]	61.1795	21.6072	100.752	4.66287	2.22122	0.000937503	0.0361596
NM_015651	ENSG00000119403	ENST00000373896	PHF19	PHD finger protein 19 [Source:HGNC Symbol;Acc:HGNC:24566]	2399.63	2932.71	1866.56	0.636463	-0.651851	0.000941526	0.0362822
NM_001258024	ENSG00000188779	ENST00000341418	SKOR1	SKI family transcriptional corepressor 1 [Source:HGNC Symbol;Acc:HGNC:21326]	15.1638	4.4297	25.8978	5.84642	2.54755	0.00095562	0.0367922
NM_014187	ENSG00000168701	ENST00000304800	TMEM208	transmembrane protein 208 [Source:HGNC Symbol;Acc:HGNC:25015]	1641.19	2055.1	1227.28	0.597187	-0.743745	0.000965819	0.0371446
NM_014294	ENSG00000067167	ENST00000262213	TRAM1	translocation associated membrane protein 1 [Source:HGNC Symbol;Acc:HGNC:20568]	49169.8	60762.2	37577.4	0.618434	-0.693309	0.000967369	0.0371446
NM_015000	ENSG00000211455	ENST00000389032	STK38L	serine/threonine kinase 38 like [Source:HGNC Symbol;Acc:HGNC:17848]	2782.24	3414.51	2149.97	0.629657	-0.667361	0.000966736	0.0371446
NM_020703	ENSG00000181754	ENST00000369862	AMIGO1	adhesion molecule with Ig like domain 1 [Source:HGNC Symbol;Acc:HGNC:20824]	531.96	351.36	712.561	2.02801	1.02006	0.000969273	0.0371844
NM_198552	ENSG00000182118	ENST00000366654	FAM89A	family with sequence similarity 89 member A [Source:HGNC Symbol;Acc:HGNC:25057]	574.261	759.614	388.907	0.51198	-0.965841	0.000973427	0.0373104
NM_001136022	ENSG00000100968	ENST00000413692	NFATC4	nuclear factor of activated T-cells 4 [Source:HGNC Symbol;Acc:HGNC:7778]	1017.68	731.559	1303.8	1.78222	0.833673	0.000976586	0.037398
NR_026834					8.64144	1.11268	16.1702	14.5326	3.86122	0.000984594	0.037671
NM_001143668	ENSG00000139211	ENST00000429635	AMIGO2	adhesion molecule with Ig like domain 2 [Source:HGNC Symbol;Acc:HGNC:24073]	14.0016	24.2548	3.74841	0.154543	-2.69392	0.000987827	0.0377611
NM_024640	ENSG00000196449	ENST00000373044	YRDC	yrdC N6-threonylcarbamoyltransferase domain containing [Source:HGNC Symbol;Acc:HGNC:28905]	872.8	1156.25	589.355	0.509714	-0.97224	0.000989269	0.0377825
NM_020760	ENSG00000138411	ENST00000260983	HECW2	HECT, C2 and WW domain containing E3 ubiquitin protein ligase 2 [Source:HGNC Symbol;Acc:HGNC:29853]	818.951	1082	555.901	0.513772	-0.9608	0.00099459	0.0379519
NM_003977	ENSG00000110711	ENST00000279146	AIP	aryl hydrocarbon receptor interacting protein [Source:HGNC Symbol;Acc:HGNC:358]	3629.26	2841.67	4416.85	1.55432	0.636282	0.000995574	0.0379557
NM_000702	ENSG00000018625	ENST00000361216	ATP1A2	ATPase Na+/K+ transporting subunit alpha 2 [Source:HGNC Symbol;Acc:HGNC:800]	395.44	221.723	569.158	2.56698	1.36007	0.0010156	0.0386752
NM_015473	ENSG00000129493	ENST00000543095	HEATR5A	HEAT repeat containing 5A [Source:HGNC Symbol;Acc:HGNC:20276]	10434	12493.4	8374.62	0.670323	-0.577071	0.00101625	0.0386752
NM_003868	ENSG00000196468	ENST00000439435	FGF16	fibroblast growth factor 16 [Source:HGNC Symbol;Acc:HGNC:3672]	8.5648	1.78324	15.3464	8.6059	3.10533	0.00102034	0.0387965
NM_001136004	ENSG00000243156	ENST00000585038	MICAL3	microtubule associated monooxygenase, calponin and LIM domain containing 3 [Source:HGNC Symbol;Acc:HGNC:24694]	119.937	184.437	55.4358	0.300567	-1.73424	0.00102192	0.0388221
NM_152637	ENSG00000170439	ENST00000394252	METTL7B	methyltransferase like 7B [Source:HGNC Symbol;Acc:HGNC:28276]	101.675	49.4414	153.908	3.11293	1.63827	0.00105039	0.0398331
NR_073447					36.7472	59.7691	13.7253	0.229638	-2.12257	0.00104981	0.0398331
NM_152540	ENSG00000184178	ENST00000401642	SCFD2	sec1 family domain containing 2 [Source:HGNC Symbol;Acc:HGNC:30676]	1978.98	2431.44	1526.52	0.627825	-0.671565	0.00105425	0.0399441
NM_014175	ENSG00000137547	ENST00000260102	MRPL15	mitochondrial ribosomal protein L15 [Source:HGNC Symbol;Acc:HGNC:14054]	3272.88	4005.26	2540.49	0.634288	-0.656789	0.00105756	0.0400342
NM_003798	ENSG00000119326	ENST00000325551	CTNNAL1	catenin alpha like 1 [Source:HGNC Symbol;Acc:HGNC:2512]	8046.82	9566.37	6527.27	0.682314	-0.551493	0.00105987	0.0400865
NM_031300	ENSG00000213347	ENST00000439742	MXD3	MAX dimerization protein 3 [Source:HGNC Symbol;Acc:HGNC:14008]	151.435	225.568	77.3018	0.342699	-1.54499	0.00106185	0.0401256
NM_002473	ENSG00000100345	ENST00000216181	MYH9	myosin heavy chain 9 [Source:HGNC Symbol;Acc:HGNC:7579]	68356.4	88405.2	48307.6	0.546434	-0.87188	0.00106547	0.0402249
NM_024293	ENSG00000144567	ENST00000430297	RETREG2	reticulophagy regulator family member 2 [Source:HGNC Symbol;Acc:HGNC:28450]	15581	12768.5	18393.6	1.44055	0.526618	0.00106635	0.0402249
NM_015853	ENSG00000162191	ENST00000294119	UBXN1	UBX domain protein 1 [Source:HGNC Symbol;Acc:HGNC:18402]	7709.82	6264.54	9155.11	1.46142	0.547369	0.00107323	0.0404487
NR_034120					575.676	772.185	379.166	0.49103	-1.02612	0.00108207	0.0407461
NM_006373	ENSG00000108828	ENST00000355653	VAT1	vesicle amine transport 1 [Source:HGNC Symbol;Acc:HGNC:16919]	56973.9	41979.6	71968.2	1.71436	0.777669	0.00109204	0.0410857
NM_144600	ENSG00000133393	ENST00000255759	FOPNL	FGFR1OP N-terminal like [Source:HGNC Symbol;Acc:HGNC:26435]	5247.65	6270.83	4224.47	0.67367	-0.569886	0.00109766	0.0412609
NM_001018008	ENSG00000140416	ENST00000334895	TPM1	tropomyosin 1 (alpha) [Source:HGNC Symbol;Acc:HGNC:12010]	177.035	260.502	93.5674	0.359181	-1.47722	0.00109966	0.0413
NM_001007267	ENSG00000153246	ENST00000392771	PLA2R1	phospholipase A2 receptor 1 [Source:HGNC Symbol;Acc:HGNC:9042]	245.493	136.291	354.694	2.60247	1.37988	0.00110908	0.0416173
NM_003935	ENSG00000100038	ENST00000398793	TOP3B	topoisomerase (DNA) III beta [Source:HGNC Symbol;Acc:HGNC:11993]	12.6365	2.67118	22.6019	8.4614	3.0809	0.00111919	0.0419459
NM_181503	ENSG00000120699	ENST00000389704	EXOSC8	exosome component 8 [Source:HGNC Symbol;Acc:HGNC:17035]	1683.92	2096.45	1271.39	0.606449	-0.721543	0.0011198	0.0419459
NM_001212	ENSG00000108561	ENST00000225698	C1QBP	complement C1q binding protein [Source:HGNC Symbol;Acc:HGNC:1243]	3863.38	4715.56	3011.19	0.638565	-0.647094	0.00112126	0.041964
NM_003335	ENSG00000182179	ENST00000333486	UBA7	ubiquitin like modifier activating enzyme 7 [Source:HGNC Symbol;Acc:HGNC:12471]	4119.91	3266.91	4972.91	1.52221	0.606164	0.00113288	0.0423621
NM_001541	ENSG00000170276	ENST00000304298	HSPB2	heat shock protein family B (small) member 2 [Source:HGNC Symbol;Acc:HGNC:5247]	1603.35	1221.96	1984.73	1.62422	0.699746	0.00113581	0.0424346
NM_018423	ENSG00000060140	ENST00000075503	STYK1	serine/threonine/tyrosine kinase 1 [Source:HGNC Symbol;Acc:HGNC:18889]	9.92882	18.2598	1.59785	0.0875066	-3.51446	0.001143	0.0426661
NM_003659	ENSG00000018510	ENST00000264167	AGPS	alkylglycerone phosphate synthase [Source:HGNC Symbol;Acc:HGNC:327]	5524.83	6679.22	4370.43	0.654333	-0.611903	0.00115537	0.0430901
NM_001012301	ENSG00000183876	ENST00000328668	ARSI	arylsulfatase family member I [Source:HGNC Symbol;Acc:HGNC:32521]	367.613	527.16	208.067	0.394693	-1.3412	0.00115957	0.0432093
NM_001146227	ENSG00000008988	ENST00000519807	RPS20	ribosomal protein S20 [Source:HGNC Symbol;Acc:HGNC:10405]	545.773	354.434	737.111	2.07969	1.05637	0.00116179	0.0432543
NM_004158	ENSG00000125650	ENST00000245810	PSPN	persephin [Source:HGNC Symbol;Acc:HGNC:9579]	15.1619	3.35783	26.966	8.03077	3.00554	0.00116541	0.0433517
NM_007375	ENSG00000120948	ENST00000240185	TARDBP	TAR DNA binding protein [Source:HGNC Symbol;Acc:HGNC:11571]	3536.1	4283.87	2788.32	0.650889	-0.619517	0.00117538	0.0436845
NM_013282	ENSG00000276043	ENST00000622802	UHRF1	ubiquitin like with PHD and ring finger domains 1 [Source:HGNC Symbol;Acc:HGNC:12556]	10.0683	18.2191	1.91742	0.105242	-3.24821	0.00118151	0.0438746
NM_005015	ENSG00000155463	ENST00000285848	OXA1L	OXA1L, mitochondrial inner membrane protein [Source:HGNC Symbol;Acc:HGNC:8526]	9482.61	7856.71	11108.5	1.41389	0.499666	0.00118304	0.0438933
NM_007210	ENSG00000139629	ENST00000356317	GALNT6	polypeptide N-acetylgalactosaminyltransferase 6 [Source:HGNC Symbol;Acc:HGNC:4128]	582.412	768.621	396.204	0.515473	-0.95603	0.00118642	0.0439805
NR_034162					48.4348	21.7417	75.1278	3.45547	1.78888	0.00118816	0.0440072
NM_018129	ENSG00000108439	ENST00000225573	PNPO	pyridoxamine 5'-phosphate oxidase [Source:HGNC Symbol;Acc:HGNC:30260]	2697.9	3314.22	2081.59	0.628078	-0.670984	0.00119523	0.0442307
NM_014028	ENSG00000081087	ENST00000193322	OSTM1	osteopetrosis associated transmembrane protein 1 [Source:HGNC Symbol;Acc:HGNC:21652]	6090.32	7361.54	4819.1	0.654632	-0.611244	0.00120298	0.044479
NM_133478	ENSG00000188687	ENST00000394019	SLC4A5	solute carrier family 4 member 5 [Source:HGNC Symbol;Acc:HGNC:18168]	1552.63	1951.84	1153.42	0.590937	-0.758923	0.00120461	0.0445009
NM_021244	ENSG00000025039	ENST00000369415	RRAGD	Ras related GTP binding D [Source:HGNC Symbol;Acc:HGNC:19903]	1728.3	1323.64	2132.96	1.61144	0.688347	0.00120651	0.0445329
NR_103774					46.7226	72.7385	20.7067	0.284673	-1.81262	0.00122149	0.0450469
NM_001243084	ENSG00000100644	ENST00000539097	HIF1A	hypoxia inducible factor 1 alpha subunit [Source:HGNC Symbol;Acc:HGNC:4910]	72.344	109.57	35.1178	0.320505	-1.64158	0.00122392	0.0450979
NM_000031	ENSG00000148218	ENST00000409155	ALAD	aminolevulinate dehydratase [Source:HGNC Symbol;Acc:HGNC:395]	3855.9	2989.24	4722.56	1.57985	0.659792	0.00123035	0.045257
NR_026762					315.71	182.816	448.604	2.45385	1.29505	0.00122961	0.045257
NM_002966	ENSG00000197747	ENST00000368811	S100A10	S100 calcium binding protein A10 [Source:HGNC Symbol;Acc:HGNC:10487]	12390	10186.3	14593.7	1.43268	0.518712	0.00123865	0.0454821
NM_003561	ENSG00000276870	ENST00000621727	PLA2G10	phospholipase A2 group X [Source:HGNC Symbol;Acc:HGNC:9029]	15.9888	4.08581	27.8918	6.82651	2.77115	0.00123965	0.0454821
NM_014865	ENSG00000010292	ENST00000315579	NCAPD2	non-SMC condensin I complex subunit D2 [Source:HGNC Symbol;Acc:HGNC:24305]	6405.6	7612.81	5198.38	0.682847	-0.550366	0.00123829	0.0454821
NM_001896	ENSG00000070770	ENST00000262506	CSNK2A2	casein kinase 2 alpha 2 [Source:HGNC Symbol;Acc:HGNC:2459]	2402.18	1863.27	2941.1	1.57846	0.658522	0.00124905	0.0457253
NM_013304	ENSG00000159714	ENST00000348579	ZDHHC1	zinc finger DHHC-type containing 1 [Source:HGNC Symbol;Acc:HGNC:17916]	847.128	597.5	1096.76	1.83558	0.876232	0.00124819	0.0457253
NM_024857	ENSG00000176208	ENST00000321990	ATAD5	ATPase family, AAA domain containing 5 [Source:HGNC Symbol;Acc:HGNC:25752]	502.281	675.495	329.067	0.487149	-1.03756	0.00124948	0.0457253
NM_004343	ENSG00000179218	ENST00000316448	CALR	calreticulin [Source:HGNC Symbol;Acc:HGNC:1455]	58529.9	72569.5	44490.2	0.61307	-0.705876	0.00125858	0.0460192
NM_006493	ENSG00000102805	ENST00000636183	CLN5	ceroid-lipofuscinosis, neuronal 5 [Source:HGNC Symbol;Acc:HGNC:2076]	5500.85	4420.52	6581.17	1.48878	0.57413	0.00126216	0.0461107
NM_002079	ENSG00000120053	ENST00000370508	GOT1	glutamic-oxaloacetic transaminase 1 [Source:HGNC Symbol;Acc:HGNC:4432]	4765.33	5816.64	3714.02	0.638517	-0.647202	0.00126393	0.0461361
NM_020778	ENSG00000136383	ENST00000258888	ALPK3	alpha kinase 3 [Source:HGNC Symbol;Acc:HGNC:17574]	38.6293	16.3697	60.8888	3.71961	1.89515	0.00126831	0.0462568
NR_036540					52.6916	26.0689	79.3143	3.04249	1.60525	0.00127227	0.0463616
NM_005354	ENSG00000130522	ENST00000252818	JUND	JunD proto-oncogene, AP-1 transcription factor subunit [Source:HGNC Symbol;Acc:HGNC:6206]	2353.36	1853.91	2852.8	1.5388	0.621808	0.00127496	0.0464204
NM_004091	ENSG00000007968	ENST00000361729	E2F2	E2F transcription factor 2 [Source:HGNC Symbol;Acc:HGNC:3114]	135.982	197.283	74.6815	0.378551	-1.40144	0.00128302	0.0466739
NM_001033	ENSG00000167325	ENST00000300738	RRM1	ribonucleotide reductase catalytic subunit M1 [Source:HGNC Symbol;Acc:HGNC:10451]	8794.7	10467	7122.36	0.680456	-0.555427	0.00129159	0.0469461
NM_018128	ENSG00000167721	ENST00000301364	TSR1	TSR1, ribosome maturation factor [Source:HGNC Symbol;Acc:HGNC:25542]	3586.11	4373.44	2798.78	0.63995	-0.643969	0.00129667	0.0470906
NM_013291	ENSG00000071894	ENST00000616140	CPSF1	cleavage and polyadenylation specific factor 1 [Source:HGNC Symbol;Acc:HGNC:2324]	3695.1	2915.17	4475.03	1.53508	0.618316	0.00130976	0.0475257
NM_001204911	ENSG00000103005	ENST00000423271	USB1	U6 snRNA biogenesis phosphodiesterase 1 [Source:HGNC Symbol;Acc:HGNC:25792]	100.855	152.386	49.3236	0.323674	-1.62738	0.0013176	0.0477296
NM_182916	ENSG00000072756	ENST00000251607	TRNT1	tRNA nucleotidyl transferase 1 [Source:HGNC Symbol;Acc:HGNC:17341]	1613.32	1998.3	1228.35	0.614699	-0.702048	0.00131727	0.0477296
NM_001406	ENSG00000108947	ENST00000226091	EFNB3	ephrin B3 [Source:HGNC Symbol;Acc:HGNC:3228]	700.47	451.269	949.671	2.10444	1.07344	0.00134331	0.0486198
NM_001205281	ENSG00000230510	ENST00000602017	PPP5D1	PPP5 tetratricopeptide repeat domain containing 1 [Source:HGNC Symbol;Acc:HGNC:44209]	72.8677	35.0537	110.682	3.15749	1.65878	0.00134699	0.0487118
NM_002532	ENSG00000108559	ENST00000573584	NUP88	nucleoporin 88 [Source:HGNC Symbol;Acc:HGNC:8067]	2729.57	3318.54	2140.6	0.645043	-0.632532	0.00135106	0.0488181
NM_021194	ENSG00000170385	ENST00000367001	SLC30A1	solute carrier family 30 member 1 [Source:HGNC Symbol;Acc:HGNC:11012]	1780.51	2209.84	1351.18	0.611437	-0.709724	0.00136183	0.0491657
NM_015131	ENSG00000163811	ENST00000407426	WDR43	WD repeat domain 43 [Source:HGNC Symbol;Acc:HGNC:28945]	6252.49	7519.76	4985.22	0.66295	-0.593027	0.00136427	0.0492124
NM_001099640	ENSG00000166292	ENST00000575734	TMEM100	transmembrane protein 100 [Source:HGNC Symbol;Acc:HGNC:25607]	4.43757	0	8.87513	65535	65535	0.00136798	0.0492542
NM_018048	ENSG00000111196	ENST00000320756	MAGOHB	mago homolog B, exon junction complex core component [Source:HGNC Symbol;Acc:HGNC:25504]	1184.13	1496.63	871.644	0.582406	-0.779902	0.00136904	0.0492542
NM_020247	ENSG00000163050	ENST00000366777	COQ8A	coenzyme Q8A [Source:HGNC Symbol;Acc:HGNC:16812]	1419.85	1079.82	1759.87	1.62978	0.70468	0.00136711	0.0492542
NM_020855	ENSG00000229676	ENST00000456783	ZNF492	zinc finger protein 492 [Source:HGNC Symbol;Acc:HGNC:23707]	109.467	167.193	51.7411	0.309469	-1.69213	0.00137002	0.0492542
NM_032731	ENSG00000129235	ENST00000250101	TXNDC17	thioredoxin domain containing 17 [Source:HGNC Symbol;Acc:HGNC:28218]	2485.75	3116.85	1854.65	0.595042	-0.748937	0.00137966	0.0495591
NM_001996	ENSG00000077942	ENST00000262722	FBLN1	fibulin 1 [Source:HGNC Symbol;Acc:HGNC:3600]	5915.86	4730.81	7100.9	1.50099	0.585914	0.00138594	0.049743
NM_001098503	ENSG00000149177	ENST00000440289	PTPRJ	protein tyrosine phosphatase, receptor type J [Source:HGNC Symbol;Acc:HGNC:9673]	14.8432	26.1949	3.49158	0.133292	-2.90733	0.00138993	0.049803
NM_001098577	ENSG00000071082	ENST00000409028	RPL31	ribosomal protein L31 [Source:HGNC Symbol;Acc:HGNC:10334]	347.556	232.599	462.513	1.98846	0.991649	0.00138961	0.049803
