# Supplementary material for: Chronic irradiation of human cells reduces histone levels and deregulates gene expression
Source: Sci Rep. 2020 Feb 10;10:2200. doi: 10.1038/s41598-020-59163-4 (PMC7010678; doi:10.1038/s41598-020-59163-4)
Supplement: Supplementary file 4 — RNA-seq counts. [file 41598_2020_59163_MOESM4_ESM.xlsx]

## Sheet: Sheet1
Gene	S_FSF10	0Gy_FSF10	6mGyh_FSF10	20mGyh_FSF10	S_FSF16	0Gy_FSF16	6mGyh_FSF16	S_FSF30	0Gy_FSF30	6mGyh_FSF30	20mGyh_FSF16	20mGyh_FSF30
NM_000014	10408	9084	9201	8161	2872	3054	2101	11691	19134	10903	2013	11298
NM_000015	0	0	0	5	1	0	0	0	3	4	1	3
NM_000016	0	0	0	0	0	0	0	0	0	0	0	0
NM_000017	695	714	881	1419	1165	931	853	785	1354	837	1016	1075
NM_000018	0	0	0	0	0	0	0	0	0	0	0	0
NM_000019	7059	4091	4407	6350	8953	7861	6636	6198	8989	6214	7616	5912
NM_000020	0	1	2	13	21	4	11	1	5	6	6	3
NM_000021	0	0	0	0	0	0	0	0	0	0	0	0
NM_000022	1851	1121	1536	1494	3056	1762	1554	1288	1100	912	1575	782
NM_000023	2	0	1	3	0	3	4	1	5	0	2	11
NM_000024	16	24	46	60	24	61	57	15	48	38	43	50
NM_000025	0	0	0	0	0	0	0	0	0	0	0	0
NM_000026	97	123	117	98	79	153	90	79	143	79	99	108
NM_000027	0	0	0	0	2	3	0	0	0	0	0	0
NM_000028	0	0	9	1	0	8	0	0	1	0	5	0
NM_000029	359	787	947	785	459	947	703	57	310	198	689	90
NM_000030	0	0	0	0	0	0	0	0	0	0	0	0
NM_000031	4345	1861	2441	2619	5224	3606	3085	4470	4221	2982	3048	2531
NM_000032	0	0	0	0	0	0	0	0	0	0	0	0
NM_000033	988	548	1006	1467	1521	941	937	974	1066	853	986	902
NM_000034	113	79	160	316	175	125	127	96	160	141	122	147
NM_000035	12	5	6	13	7	0	3	8	11	1	19	16
NM_000036	0	0	0	0	0	0	0	0	0	0	1	0
NM_000037	0	0	0	0	0	0	0	0	0	0	0	0
NM_000038	0	0	0	0	0	0	0	0	0	0	0	0
NM_000039	0	4	0	5	12	8	2	1	5	0	1	4
NM_000040	0	0	0	0	0	0	0	0	2	0	0	0
NM_000041	4465	1334	1799	2256	13178	4393	4478	7316	4206	3102	2915	2426
NM_000042	0	0	0	0	0	0	0	0	0	4	0	0
NM_000043	0	0	0	0	0	0	0	0	0	0	0	0
NM_000044	462	235	275	398	710	452	302	629	596	328	325	339
NM_000045	0	0	0	0	0	0	0	0	0	0	0	0
NM_000046	4018	4668	6356	7013	4290	5812	4835	3365	7130	4626	5858	5336
NM_000047	0	0	0	0	0	0	0	0	0	0	0	0
NM_000048	0	0	0	0	0	0	0	0	0	0	0	0
NM_000049	1	0	0	0	0	0	0	0	5	0	1	1
NM_000050	5	11	10	2	9	14	10	9	6	16	4	13
NM_000051	19553	9511	11666	18222	20319	19400	13697	13259	20216	11571	17051	15165
NM_000052	51	30	59	57	45	42	28	49	75	53	46	39
NM_000053	0	0	0	0	0	0	0	0	0	0	0	0
NM_000054	0	0	0	0	0	0	0	0	0	0	0	0
NM_000055	872	63	65	216	686	120	125	648	160	113	138	104
NM_000056	0	0	0	0	0	0	0	0	0	0	0	0
NM_000057	320	330	227	268	77	611	334	79	835	397	155	159
NM_000059	1266	1106	1039	1422	975	2248	1341	648	2829	1270	1222	1136
NM_000060	0	0	0	0	0	0	0	0	0	0	0	0
NM_000061	8	1	0	4	2	0	1	29	76	20	0	19
NM_000062	16	12	15	19	13	11	10	31	47	41	9	11
NM_000063	0	0	0	0	0	0	0	0	0	0	0	0
NM_000064	6018	4501	6417	4867	3410	3569	3694	2748	4905	2428	3675	2558
NM_000065	0	0	0	0	0	0	0	0	0	0	0	0
NM_000066	0	0	0	0	0	0	0	0	0	0	0	0
NM_000067	0	0	0	0	0	0	0	13	9	11	1	1
NM_000068	0	0	0	0	0	0	0	0	0	0	0	0
NM_000069	0	0	0	0	0	0	0	0	0	0	0	0
NM_000070	0	0	0	0	0	0	0	0	0	0	0	0
NM_000071	1	2	1	3	0	0	5	0	2	2	0	1
NM_000072	0	0	0	0	0	0	0	0	0	0	0	0
NM_000073	0	0	0	0	0	0	0	0	0	0	0	0
NM_000074	0	0	0	0	1	0	0	0	2	0	0	0
NM_000075	16547	13556	15847	15461	20264	16513	13714	13696	18449	11697	12248	10233
NM_000076	1	0	0	2	0	0	0	0	0	0	2	0
NM_000077	0	0	0	0	0	0	0	0	0	0	0	0
NM_000078	34	19	19	48	32	25	27	28	55	20	32	26
NM_000079	0	0	0	0	0	0	0	0	0	0	0	0
NM_000080	34	23	4	20	15	41	17	11	52	23	13	16
NM_000081	6649	3326	5237	7933	6855	6897	5829	6125	9008	5756	7808	9097
NM_000082	1848	1336	1560	1991	2143	2414	1719	1284	2351	1514	2181	1496
NM_000083	0	0	2	0	0	0	0	0	0	0	0	0
NM_000084	1	3	2	4	4	1	2	4	12	4	2	0
NM_000085	0	0	0	0	0	0	0	0	0	0	0	0
NM_000086	4	1	1	6	8	2	4	7	10	10	3	3
NM_000087	0	0	0	0	0	0	0	0	0	0	0	1
NM_000088	273996	262469	558060	672104	311146	242183	304713	255788	419277	296863	309066	390902
NM_000089	1003213	813503	1304461	1299880	982993	763908	738062	871338	1142316	756933	764969	850917
NM_000090	724780	412938	536888	452027	444658	299687	245946	441077	465822	270661	244814	256837
NM_000091	65	27	58	116	88	55	55	31	95	50	82	50
NM_000092	224	317	626	988	178	369	474	70	294	209	840	430
NM_000093	1	1	0	2	4	2	1	1	2	0	2	1
NM_000094	1325	1223	1961	2757	3259	2573	2233	2379	4681	3028	2348	4019
NM_000095	672	1814	2863	2894	1336	2347	2852	646	2565	1947	2971	2087
NM_000096	1	0	7	4	7	5	2	6	4	9	1	4
NM_000097	2532	1928	2286	2803	2493	2458	2033	1542	2360	1629	1905	1285
NM_000098	1224	1134	1348	1680	1624	1423	1142	991	1484	1001	1311	1113
NM_000099	11700	9642	13049	13398	15741	10125	10323	12367	14775	10906	10707	10188
NM_000100	3640	2429	3602	3968	5483	3892	4280	3610	5384	3670	4805	3703
NM_000101	925	1275	2208	4718	3521	2509	2653	1365	2982	2218	2788	2641
NM_000102	20	13	4	12	2	1	4	15	1	1	11	0
NM_000103	0	0	0	0	0	0	0	0	0	0	0	0
NM_000104	11710	13004	21096	36645	9720	12262	12491	10464	20951	13347	23142	22745
NM_000106	0	0	0	0	4	1	0	0	4	0	0	0
NM_000107	4142	1241	3358	3776	6616	3041	3750	3652	2755	3262	4419	3722
NM_000108	5597	5034	5918	8213	5054	7288	5826	3398	7856	5155	6818	6201
NM_000109	0	0	0	0	0	0	0	0	0	0	0	0
NM_000110	11536	5745	6693	8647	11486	9994	8067	6395	8823	5921	8379	5865
NM_000111	2	3	3	5	13	2	0	5	3	0	1	8
NM_000112	4980	3788	3878	6157	4545	5738	4013	3644	7132	3919	4892	4992
NM_000113	4493	3967	5563	6127	5397	5199	4728	3415	6531	4160	5130	4381
NM_000114	0	0	0	0	0	0	0	0	0	0	0	0
NM_000115	0	0	0	0	0	0	0	0	0	0	0	0
NM_000116	0	0	0	0	0	0	0	0	0	0	0	0
NM_000117	2161	2412	2527	2845	2510	2720	2452	1896	3772	2654	2496	2253
NM_000118	0	0	0	0	0	0	0	0	0	0	0	0
NM_000119	0	0	0	0	0	0	0	0	0	0	0	0
NM_000120	1	0	3	0	0	1	1	0	3	8	4	0
NM_000121	0	0	0	0	0	0	0	0	0	0	0	0
NM_000122	4127	2995	3299	3705	3750	3744	2870	2822	4381	2573	3066	2592
NM_000123	341	240	221	360	347	313	288	268	364	241	272	248
NM_000124	3171	1589	2274	3318	2626	2182	1798	1500	2213	1582	2495	1983
NM_000125	0	0	0	0	0	0	0	0	0	0	0	0
NM_000126	3	7	15	11	20	4	8	12	2	8	18	6
NM_000127	16780	19019	30814	37727	15246	18127	16827	11203	23274	16266	22629	19866
NM_000128	0	0	0	0	0	0	0	0	0	0	0	0
NM_000129	394	636	591	972	33	173	67	2903	8494	4988	83	3141
NM_000130	1	0	0	1	0	0	0	0	0	0	6	0
NM_000131	0	0	0	0	0	0	0	2	0	0	0	0
NM_000132	145	39	62	89	71	72	81	54	70	66	60	94
NM_000133	0	0	0	0	0	0	0	0	0	0	0	0
NM_000134	0	2	6	24	0	12	9	1	1	2	15	10
NM_000135	193	343	206	258	145	464	282	78	469	225	138	157
NM_000136	0	0	0	0	0	0	0	0	0	0	0	0
NM_000137	1859	1586	2225	1826	2020	1887	1926	1658	2519	1881	1862	1918
NM_000138	299670	167288	262203	278874	287359	203738	187547	205951	250113	148093	199598	181717
NM_000139	0	0	0	0	0	0	0	0	0	0	0	0
NM_000140	0	0	0	0	0	0	0	0	0	0	0	0
NM_000141	0	0	0	0	0	0	0	0	0	0	0	0
NM_000142	0	0	0	0	0	0	0	0	0	0	0	0
NM_000143	6547	5955	6479	8884	6504	7853	5787	4071	8696	5721	6552	6220
NM_000144	0	0	0	0	0	0	0	0	0	0	0	0
NM_000145	0	0	0	0	0	0	0	0	0	0	0	0
NM_000146	368820	360919	569759	558584	448155	466835	546592	304659	507429	441270	644003	459122
NM_000147	1300	858	1237	1609	936	557	674	1035	1236	1076	842	1103
NM_000148	0	0	1	10	10	23	2	6	9	3	0	0
NM_000149	0	0	0	0	0	0	0	0	0	0	0	0
NM_000150	0	0	3	0	0	0	0	0	0	0	0	0
NM_000151	0	0	0	0	0	0	0	0	0	0	0	0
NM_000152	0	0	0	4	0	1	0	0	0	0	0	2
NM_000153	0	0	0	0	0	0	0	0	0	0	0	0
NM_000154	459	435	664	1363	1336	811	707	650	1084	842	695	833
NM_000155	37	18	23	32	27	27	12	16	21	15	22	28
NM_000156	226	97	185	405	666	212	314	363	350	225	249	272
NM_000157	0	0	0	0	0	0	0	0	0	0	0	0
NM_000158	11932	16083	20567	31571	10846	19074	18217	6095	17403	14179	24946	17117
NM_000159	0	0	0	0	0	0	0	0	0	0	0	0
NM_000160	0	0	0	0	0	0	0	0	0	0	0	0
NM_000161	20	146	118	160	17	118	109	4	75	77	165	93
NM_000162	0	0	0	0	0	0	0	0	0	0	0	0
NM_000163	0	3	0	8	0	2	0	0	0	0	0	0
NM_000164	6	4	1	0	3	2	2	0	2	1	0	0
NM_000165	66534	38371	44313	60982	35460	30060	23108	26350	40220	26383	27899	29269
NM_000166	0	0	0	0	0	0	0	0	0	0	0	0
NM_000167	0	0	0	0	0	0	0	0	0	0	0	0
NM_000168	4712	1702	2145	2526	5785	3229	2844	4870	5073	2863	2475	3001
NM_000169	1437	1059	1363	1336	1665	1479	1305	1407	2120	1358	1437	1464
NM_000170	42	23	10	9	15	10	26	1	15	24	13	16
NM_000171	0	0	0	0	0	0	0	0	0	0	0	0
NM_000172	0	0	0	0	0	0	0	0	0	0	0	0
NM_000173	107	40	46	60	50	36	37	124	53	22	24	57
NM_000174	0	0	0	0	0	0	0	0	0	0	0	0
NM_000175	1	0	1	1	0	0	1	0	0	1	0	1
NM_000176	0	0	0	0	0	0	0	0	0	0	0	0
NM_000177	0	0	0	0	0	0	0	0	0	0	0	0
NM_000178	4322	3823	5925	5704	4789	5853	5036	3150	6115	4442	5784	4338
NM_000179	0	0	0	0	0	0	0	0	0	0	0	0
NM_000180	1	0	0	1	0	0	0	0	0	0	5	0
NM_000181	1720	973	1489	1314	1734	1167	877	1553	1657	1086	1107	1128
NM_000182	29391	19675	23610	24585	31836	28143	24178	22326	30916	21842	23486	18994
NM_000183	0	0	0	0	0	0	0	0	0	0	0	0
NM_000184	0	0	0	0	0	0	0	0	0	0	0	0
NM_000185	8	10	26	8	25	11	8	23	8	15	11	20
NM_000186	4438	1632	2057	2255	4683	4099	2804	4213	5861	3627	2506	3794
NM_000187	1	1	2	0	2	7	4	3	0	1	40	1
NM_000188	0	0	0	17	15	2	2	0	6	0	1	4
NM_000189	1407	1701	2234	2712	1452	2154	1956	881	2370	1468	2145	1736
NM_000190	0	0	0	0	0	0	0	0	0	0	0	0
NM_000191	84	64	98	107	91	80	100	75	116	52	75	64
NM_000192	0	0	0	0	0	0	0	0	0	0	0	0
NM_000193	0	0	0	0	0	0	0	0	0	0	0	0
NM_000194	419	476	405	423	523	666	398	337	834	418	377	486
NM_000195	4667	2867	4593	4716	5762	3688	3893	3766	4587	2966	4216	3739
NM_000196	66	3	8	4	179	5	3	90	12	14	2	4
NM_000197	1	1	0	4	3	0	0	2	1	1	0	11
NM_000198	0	0	0	0	0	0	0	0	0	0	0	0
NM_000199	837	728	1015	1507	1499	992	977	833	1082	762	994	905
NM_000200	0	0	0	0	0	0	0	0	0	0	0	0
NM_000201	1439	4598	5680	5435	2905	8286	7119	1873	8389	4776	7947	5755
NM_000202	0	0	0	0	0	0	0	0	0	0	0	0
NM_000203	303	229	402	538	759	332	387	514	613	361	261	440
NM_000204	382	203	145	167	369	402	216	197	397	123	198	148
NM_000206	9	0	0	0	0	0	0	0	1	1	0	0
NM_000207	0	0	0	0	0	0	0	0	0	0	0	0
NM_000208	4	0	0	9	2	6	0	0	0	0	0	0
NM_000209	0	0	0	0	0	0	0	0	0	0	0	0
NM_000210	0	0	0	0	0	2	0	0	0	0	3	0
NM_000211	0	0	0	0	0	0	0	4	0	0	0	0
NM_000212	5773	3542	5208	6052	3386	2520	2237	3768	4816	3310	2595	3504
NM_000213	0	0	0	0	0	0	0	0	0	0	0	0
NM_000214	4525	1604	2340	2897	6787	3668	3129	3929	2861	1798	3534	1950
NM_000215	199	389	466	518	288	745	640	183	759	464	796	517
NM_000216	120	158	120	170	207	294	189	252	657	332	227	299
NM_000217	52	36	39	56	24	14	1	17	8	14	13	6
NM_000218	0	0	0	0	0	0	0	0	0	0	0	0
NM_000219	2	0	0	1	0	1	2	1	2	2	1	2
NM_000220	0	0	0	0	0	0	0	0	0	0	0	0
NM_000221	0	0	0	0	0	0	0	0	0	0	0	0
NM_000222	0	0	0	0	0	8	0	0	0	0	0	0
NM_000223	0	1	1	0	0	5	0	4	3	0	0	0
NM_000224	0	0	0	0	0	0	0	0	0	0	0	0
NM_000226	0	13	5	3	0	1	2	0	0	1	0	1
NM_000227	0	0	0	0	0	0	0	0	0	0	0	0
NM_000228	3	0	3	0	0	5	0	0	3	5	0	0
NM_000229	237	134	209	272	336	208	220	176	221	174	225	207
NM_000230	6	12	47	17	8	36	65	0	28	16	73	7
NM_000231	1382	1252	1481	1570	2138	1755	1363	1297	1662	1013	1767	1364
NM_000232	7574	5201	6732	9292	8351	10562	8830	5659	11628	7242	10375	8055
NM_000233	0	2	0	3	10	4	1	1	0	0	3	0
NM_000234	896	649	767	984	912	1279	811	536	1484	686	723	896
NM_000235	0	0	0	0	0	0	0	0	0	0	0	0
NM_000236	376	106	117	111	399	137	128	133	105	63	117	44
NM_000237	16	4	0	2	18	0	0	34	31	5	3	12
NM_000238	0	0	0	0	0	0	0	0	0	0	0	0
NM_000239	17	16	15	59	1	7	7	176	132	134	3	133
NM_000240	0	0	0	0	0	0	0	0	0	0	0	0
NM_000242	0	0	0	0	0	0	0	0	0	0	0	0
NM_000243	0	0	0	0	0	0	0	0	0	0	0	0
NM_000244	0	0	0	0	0	0	0	0	0	0	0	0
NM_000245	0	0	0	0	0	0	0	0	0	0	0	0
NM_000246	8	9	62	70	18	58	92	39	72	55	82	33
NM_000247	0	0	0	0	0	0	0	0	0	0	0	0
NM_000248	0	0	0	1	0	0	0	0	0	0	0	0
NM_000249	0	0	0	0	0	0	0	0	0	0	0	0
NM_000250	0	0	0	0	0	0	0	0	14	0	2	0
NM_000251	21	12	23	74	73	51	26	19	51	31	34	31
NM_000252	1418	975	1155	1645	1209	1376	949	837	1613	897	1515	1359
NM_000253	6	6	4	9	7	2	1	3	1	3	1	2
NM_000254	9561	6741	7939	11854	9609	10940	8502	6765	13366	8112	10071	8875
NM_000255	2603	1736	2036	2936	3132	2817	2623	2001	3278	2136	2756	2123
NM_000256	7	0	3	1	4	0	4	0	4	0	0	0
NM_000257	0	0	0	0	0	0	0	0	0	0	0	0
NM_000258	127	73	120	125	72	65	90	92	188	140	67	131
NM_000259	2	0	0	8	10	4	4	11	12	3	0	3
NM_000260	0	0	0	0	0	0	0	0	0	0	0	0
NM_000261	168	46	61	73	31	25	7	63	19	12	17	38
NM_000262	4216	3010	4362	4206	4814	4411	3509	3585	5952	3924	3203	3398
NM_000263	4125	3160	4712	6541	6961	3942	4376	4280	5308	3794	4851	4589
NM_000264	1	0	2	1	4	1	2	0	7	0	4	4
NM_000265	0	0	7	0	1	0	0	7	2	7	0	9
NM_000266	18	0	1	1	33	3	24	59	16	10	10	11
NM_000267	0	0	0	0	0	0	0	0	0	0	0	0
NM_000268	0	0	0	0	0	0	0	0	0	0	0	0
NM_000269	0	0	0	0	0	0	0	0	0	0	0	0
NM_000270	752	1071	1514	1507	501	1480	1128	253	1173	769	1063	768
NM_000271	3713	4482	6534	6527	4173	6405	6038	3026	6834	4793	6137	5244
NM_000272	0	0	0	0	0	0	0	0	0	0	0	0
NM_000273	8	2	3	2	2	4	3	8	4	0	0	12
NM_000274	930	721	756	966	845	859	767	662	1050	752	995	920
NM_000275	12	2	1	2	1	0	0	11	1	0	0	1
NM_000276	0	3	0	0	4	1	2	1	2	0	0	1
NM_000277	0	0	0	0	0	0	0	0	20	0	0	0
NM_000278	0	0	0	0	0	0	0	0	0	0	0	0
NM_000280	0	0	0	0	0	0	0	0	0	0	0	0
NM_000281	4164	2117	3129	3326	4603	3141	2798	3090	3479	2585	3077	2388
NM_000282	0	0	0	0	0	0	0	0	0	0	0	0
NM_000283	0	0	0	0	0	0	0	0	0	0	0	0
NM_000284	0	0	0	0	0	0	0	0	0	0	0	0
NM_000285	0	0	0	0	0	0	0	0	0	0	0	0
NM_000286	1388	567	800	1033	1349	1057	879	923	1152	945	1046	795
NM_000287	3754	1729	2747	2000	2349	1135	1095	3060	3149	1842	667	1502
NM_000288	458	407	476	607	460	617	486	264	691	524	637	469
NM_000289	5	1	0	0	1	0	0	0	1	5	2	3
NM_000290	229	95	109	173	365	145	91	275	221	78	115	157
NM_000291	19396	38544	41868	40563	21346	40420	33713	14472	46850	33202	37155	31723
NM_000292	1019	914	1115	1160	1250	1076	893	635	1310	763	893	819
NM_000293	7	0	0	10	13	1	0	7	18	3	2	1
NM_000294	173	90	142	173	141	167	123	102	149	77	128	106
NM_000295	0	0	0	0	0	0	0	0	0	0	0	0
NM_000296	0	0	0	0	0	0	0	0	0	0	0	0
NM_000297	15618	8662	11209	16908	13074	13155	10694	8547	15061	9949	14575	12755
NM_000298	0	0	0	0	0	0	0	0	0	0	0	0
NM_000299	0	0	0	0	0	0	0	0	0	0	0	0
NM_000300	0	0	0	0	0	0	0	0	0	0	0	0
NM_000301	4	5	4	1	5	1	4	11	11	5	8	9
NM_000302	14350	13766	18472	16492	17562	16097	14578	13790	22670	16203	14065	13843
NM_000303	3650	3545	3908	4497	3565	4178	3601	2625	5639	3491	3893	3889
NM_000304	0	0	0	0	0	0	0	0	0	0	0	0
NM_000305	0	0	0	0	1	4	1	0	4	6	0	1
NM_000306	0	0	0	0	0	0	0	0	0	0	0	0
NM_000307	0	0	0	0	0	0	0	0	0	0	0	0
NM_000308	0	0	0	0	0	0	0	0	0	0	0	0
NM_000309	0	0	0	0	0	0	0	0	0	0	0	0
NM_000310	218	123	193	178	254	269	165	184	325	186	163	168
NM_000311	0	0	0	0	0	0	0	0	0	0	0	0
NM_000312	5	0	5	1	4	4	4	9	15	1	5	2
NM_000313	10905	5617	6588	10205	8191	7252	5241	5061	7175	4142	6968	5696
NM_000314	29991	13136	13963	20727	27485	22596	15812	21328	27728	15806	18342	18379
NM_000315	0	0	0	0	0	0	0	0	0	0	0	0
NM_000316	1	2	13	1	2	2	2	0	2	3	1	6
NM_000317	1493	2409	2818	3057	1469	2747	2655	1025	3325	2319	2833	2239
NM_000318	0	0	0	0	0	0	0	0	0	0	0	0
NM_000319	0	0	0	0	0	0	0	0	0	0	0	0
NM_000320	358	241	539	471	335	341	368	294	553	392	599	392
NM_000321	6129	5105	4963	7221	5910	8460	5682	4502	10045	5837	6623	6132
NM_000322	348	305	315	430	610	694	574	240	448	298	659	345
NM_000324	0	0	0	0	0	0	0	0	0	0	0	0
NM_000325	34	1	10	43	28	18	16	6	19	11	23	7
NM_000326	0	0	1	0	0	0	0	0	0	6	0	0
NM_000327	435	243	460	379	509	346	380	287	353	339	359	310
NM_000328	130	191	141	332	136	238	166	77	368	244	246	219
NM_000329	0	0	0	0	1	0	0	0	0	0	0	2
NM_000330	1	0	0	0	0	0	0	1	0	4	0	0
NM_000331	0	0	0	0	0	0	0	0	0	0	0	0
NM_000332	8	1	5	16	16	17	4	7	9	2	0	11
NM_000333	3	8	5	5	8	24	8	21	11	7	2	21
NM_000334	22	4	6	21	32	5	17	14	12	11	14	4
NM_000335	0	0	0	0	0	0	0	0	0	0	0	0
NM_000336	4	0	0	0	0	0	0	0	0	1	0	0
NM_000337	0	0	0	0	0	0	0	0	0	0	0	0
NM_000338	0	0	0	1	0	0	0	0	0	0	0	4
NM_000339	0	0	0	0	0	0	0	0	0	0	0	0
NM_000340	0	0	0	0	0	0	0	0	0	0	0	0
NM_000341	8	1	1	5	19	3	6	10	22	1	12	13
NM_000342	0	0	0	0	0	0	0	0	0	0	0	0
NM_000343	0	0	0	0	0	0	0	0	0	0	0	0
NM_000344	0	0	0	0	0	0	0	0	0	0	0	0
NM_000345	0	0	0	4	5	1	1	0	1	1	1	11
NM_000346	531	225	351	446	542	284	287	500	463	284	273	295
NM_000347	0	0	0	0	0	0	0	0	0	0	0	0
NM_000348	253	137	91	162	503	322	365	1745	2820	1820	340	1305
NM_000349	25	30	22	38	38	25	45	18	56	15	34	31
NM_000350	45	8	25	35	129	70	63	112	106	112	111	84
NM_000351	12923	7127	10023	14629	7734	7562	6394	4983	7709	5264	8762	6399
NM_000352	0	0	0	0	0	0	0	0	0	0	0	0
NM_000353	2	0	3	4	8	7	3	11	0	0	21	10
NM_000354	0	0	0	0	0	0	0	0	0	0	0	0
NM_000355	0	0	0	2	0	0	1	0	2	0	2	0
NM_000356	0	0	0	0	0	0	0	0	0	0	0	0
NM_000358	155270	319596	459923	498065	84412	168316	165407	48799	165971	110871	217501	143108
NM_000359	60	35	57	60	73	59	116	47	98	48	101	35
NM_000360	0	0	0	0	0	0	0	0	0	0	0	0
NM_000361	47	81	105	197	56	123	135	20	97	81	129	129
NM_000362	168521	82382	150278	166160	191002	112460	121956	139557	106220	83736	166874	98395
NM_000363	0	0	0	0	0	0	0	0	0	0	0	0
NM_000364	0	0	0	0	0	0	0	0	0	0	0	0
NM_000365	0	0	0	0	0	0	0	0	0	0	0	0
NM_000366	1	6	15	32	7	23	17	11	20	14	16	10
NM_000367	2028	2177	2248	3256	2155	4153	2832	1409	4216	2535	2993	2467
NM_000368	0	0	0	0	0	0	0	0	0	0	0	0
NM_000369	4	0	0	1	14	0	22	6	6	0	11	6
NM_000370	48	42	56	73	6	28	20	22	70	35	43	17
NM_000371	0	0	0	0	0	0	0	0	0	0	0	8
NM_000372	0	0	0	0	0	0	0	0	2	0	2	0
NM_000373	0	0	0	0	0	0	0	0	0	0	0	0
NM_000374	0	0	0	0	0	0	0	0	0	0	0	0
NM_000375	2950	2777	3464	4839	4218	3651	3238	2376	3817	2900	3516	3511
NM_000376	0	0	0	0	0	0	0	0	0	0	0	0
NM_000377	15	5	6	5	10	1	3	26	35	13	19	4
NM_000378	0	0	0	0	0	0	0	0	0	0	0	0
NM_000379	219	72	92	201	110	139	106	51	169	119	190	150
NM_000380	0	0	0	0	0	0	0	0	0	0	0	0
NM_000381	0	0	0	0	0	0	0	0	0	0	0	0
NM_000382	0	0	0	0	0	0	0	0	0	0	0	0
NM_000383	3	0	0	2	8	1	0	0	0	1	1	0
NM_000384	77	97	77	122	79	166	135	78	269	103	149	210
NM_000386	3296	1889	2019	2753	2254	2056	1805	1961	2732	1775	1569	1640
NM_000387	1047	1182	1437	1791	1299	1576	1499	1169	1823	1461	1738	1521
NM_000388	0	0	0	0	0	0	0	0	0	0	0	0
NM_000389	0	0	0	0	0	0	0	0	0	0	0	0
NM_000390	5032	2940	3456	5347	3893	4525	3197	2699	4831	2798	4142	3808
NM_000391	15516	7299	10485	8544	18334	10080	9956	15133	13715	9333	7838	7056
NM_000392	84	47	55	90	89	46	63	58	76	33	95	40
NM_000393	145998	105516	116526	130941	122624	96732	72350	96949	152681	88086	81426	100173
NM_000394	0	0	0	0	0	0	2	0	0	0	0	0
NM_000395	7	8	8	15	3	0	6	48	158	112	27	125
NM_000396	347825	100545	176642	223045	317206	154828	151212	228562	147961	115614	189499	135712
NM_000397	73	128	169	236	17	95	17	813	2160	1281	27	964
NM_000398	0	0	0	0	0	0	0	0	0	0	0	0
NM_000399	0	0	0	0	0	0	0	0	0	0	0	0
NM_000400	426	859	1091	1321	463	944	893	316	1027	728	1085	823
NM_000401	0	0	2	0	0	0	0	5	6	0	0	2
NM_000402	0	0	1	1	2	0	0	1	1	0	0	0
NM_000403	7	2	19	12	13	10	1	6	12	14	21	12
NM_000404	0	0	0	0	0	0	0	0	0	0	0	0
NM_000405	150	78	85	105	188	104	104	173	128	115	98	96
NM_000406	3	0	0	0	0	0	6	0	3	1	0	0
NM_000407	0	0	0	0	0	0	0	0	0	0	0	0
NM_000408	5	2	1	7	6	17	2	5	29	0	2	4
NM_000409	17	0	3	5	10	2	4	7	4	4	17	2
NM_000410	0	0	0	0	0	0	0	0	0	0	0	0
NM_000411	0	0	0	0	0	0	0	0	0	0	0	0
NM_000412	0	0	0	0	0	0	0	0	0	0	0	0
NM_000413	562	446	620	963	1285	683	684	751	952	560	731	526
NM_000414	0	0	0	0	0	0	0	0	0	0	0	0
NM_000415	0	0	0	0	0	0	0	0	0	0	0	0
NM_000416	8534	5124	5711	7206	8016	7970	5885	6264	9460	5447	6825	6122
NM_000417	1	7	17	3	0	1	2	0	159	64	0	65
NM_000418	0	6	3	8	9	3	1	2	6	2	1	0
NM_000419	9	1	7	1	25	5	5	2	8	8	0	5
NM_000420	2	2	0	1	13	1	4	8	6	6	3	4
NM_000421	1221	1138	1328	1424	1178	1386	1252	896	1487	981	1121	904
NM_000422	21	23	87	154	53	66	135	30	172	204	188	350
NM_000423	0	0	3	0	0	0	0	0	0	0	0	0
NM_000424	0	3	0	27	0	0	0	0	0	0	0	0
NM_000425	0	0	0	0	0	0	0	0	0	0	0	0
NM_000426	0	0	0	0	1	0	0	0	0	0	0	0
NM_000427	0	0	0	0	0	0	0	0	0	0	0	0
NM_000428	22506	19986	38842	46959	25311	22709	24194	22063	34866	25419	24948	32689
NM_000429	0	1	0	0	0	1	0	0	2	1	0	0
NM_000430	18075	12383	13541	20167	17013	19069	14386	11316	21053	13308	18811	16023
NM_000431	0	0	0	0	0	0	0	0	0	0	0	0
NM_000432	0	0	0	0	0	0	0	0	0	0	0	0
NM_000433	0	0	0	0	0	0	0	0	0	0	0	0
NM_000434	6869	4305	7022	6979	8519	6055	5428	6254	7179	5322	5597	4785
NM_000435	1128	662	1328	1925	2617	1273	1781	1603	1542	1208	2122	1631
NM_000436	3480	2731	2615	3254	2230	3783	2686	1737	4908	2889	2573	2680
NM_000437	1449	1177	1435	1472	1750	1723	1500	1203	1873	1374	1666	1132
NM_000438	2	4	0	3	11	5	0	0	0	0	4	0
NM_000439	6	6	9	13	1	8	7	2	3	15	18	14
NM_000440	1	0	1	2	0	0	0	8	5	2	1	0
NM_000441	30	16	6	20	66	41	21	24	54	17	27	2
NM_000442	59	8	14	22	36	13	10	91	72	46	6	44
NM_000443	0	0	0	0	0	0	0	0	0	0	0	0
NM_000444	0	0	0	0	0	0	0	0	0	0	1	1
NM_000445	36	20	55	42	103	41	59	53	75	55	33	47
NM_000446	0	0	0	0	0	0	0	0	0	0	4	0
NM_000447	0	0	0	0	0	0	0	0	0	0	0	0
NM_000448	89	23	49	61	115	59	42	59	91	27	25	53
NM_000449	0	0	0	0	0	0	0	0	0	0	0	0
NM_000450	0	0	0	0	0	0	0	4	0	0	0	0
NM_000451	0	0	0	0	0	0	0	0	0	0	0	0
NM_000452	0	0	0	0	0	0	0	0	0	0	0	0
NM_000453	0	0	0	0	0	1	4	0	0	0	0	0
NM_000454	17022	14455	17842	20315	15460	17809	15206	10908	20787	14496	17736	14962
NM_000455	2111	1683	2631	3728	3982	2441	2479	2306	3280	2280	2345	2340
NM_000456	3	4	4	5	23	11	7	8	11	2	5	9
NM_000457	0	0	0	0	0	0	0	0	0	0	0	0
NM_000458	0	0	0	0	0	0	0	0	0	0	0	0
NM_000459	321	117	152	220	306	409	269	176	253	180	265	155
NM_000460	0	0	0	0	0	0	0	0	0	0	0	0
NM_000461	0	0	0	0	0	0	0	0	0	0	0	0
NM_000462	51	62	59	41	72	37	39	55	79	60	52	32
NM_000463	0	0	0	0	0	0	0	0	0	0	0	0
NM_000465	0	0	0	0	0	0	0	0	0	0	0	0
NM_000466	0	0	0	0	0	0	0	0	0	0	0	0
NM_000474	6225	4169	4907	4945	7685	5876	4184	5020	6721	3596	4695	3458
NM_000475	122	34	109	175	112	35	75	44	55	63	125	47
NM_000476	4365	3049	5355	5979	6087	4649	4769	3366	5089	4034	5635	4400
NM_000477	2	0	0	0	0	0	3	4	8	0	1	12
NM_000478	0	0	0	1	7	10	4	0	7	8	2	4
NM_000479	4	0	10	11	8	4	0	2	7	1	7	1
NM_000480	0	0	0	0	0	0	0	0	0	0	0	0
NM_000481	0	0	0	0	0	0	0	0	0	0	0	0
NM_000482	0	0	0	0	0	0	0	0	0	0	0	0
NM_000483	0	0	0	0	0	0	0	0	0	0	0	0
NM_000484	0	0	0	0	0	0	0	0	0	0	0	0
NM_000485	1	8	4	4	8	2	2	6	11	6	11	0
NM_000486	0	0	0	0	0	0	0	0	0	0	0	0
NM_000487	0	0	0	0	0	0	0	0	0	0	0	0
NM_000488	4	12	15	8	4	1	7	3	12	5	0	0
NM_000489	4	0	0	3	4	0	3	1	2	0	0	1
NM_000490	0	0	0	0	0	0	0	0	0	0	0	0
NM_000491	39	58	55	33	13	6	13	360	594	327	21	238
NM_000492	41	22	25	65	33	28	10	38	2	8	13	40
NM_000493	51	51	33	88	88	199	147	16	220	134	165	134
NM_000494	20	36	14	50	36	29	28	17	73	16	12	32
NM_000495	0	0	0	0	0	0	0	0	0	0	0	0
NM_000496	0	0	0	0	0	0	1	0	0	3	0	0
NM_000497	0	0	0	0	0	0	0	0	0	0	0	0
NM_000498	0	0	0	0	0	0	0	0	0	0	0	0
NM_000499	4	2	4	7	0	0	4	3	6	5	1	8
NM_000500	1	0	0	0	7	0	0	1	0	0	0	0
NM_000501	0	0	0	0	0	0	0	0	0	0	0	0
NM_000502	15	5	0	1	8	5	4	14	11	2	3	5
NM_000503	21	35	22	57	88	64	54	54	61	38	42	58
NM_000504	2586	767	1085	1019	4711	1749	1597	4524	2882	1750	1189	1491
NM_000505	4	6	1	13	2	0	2	0	12	1	1	2
NM_000506	4	0	0	0	0	0	0	0	0	1	0	0
NM_000507	0	0	0	0	2	0	0	0	0	0	0	0
NM_000508	0	0	0	0	0	0	0	0	0	0	0	0
NM_000509	0	0	0	0	0	0	0	0	0	0	0	0
NM_000510	0	0	0	0	0	0	0	0	0	0	0	0
NM_000511	0	0	0	0	0	0	0	0	0	0	0	0
NM_000512	1851	1485	2112	1979	3217	2117	1912	1769	2254	1685	1564	1310
NM_000513	0	0	0	0	0	0	0	0	0	0	0	0
NM_000514	2	0	1	0	4	0	1	1	4	0	0	0
NM_000515	0	0	0	0	0	0	0	0	0	0	0	0
NM_000516	0	0	0	0	0	0	0	0	0	0	0	0
NM_000517	0	0	0	0	1	0	0	0	0	0	0	0
NM_000518	1	0	0	0	0	0	0	0	0	0	0	0
NM_000519	0	6	0	0	0	0	0	0	0	0	0	0
NM_000520	19223	13984	21948	22816	22603	17218	16227	16909	20681	14258	17968	15766
NM_000521	18449	8833	12083	14501	19949	15184	12102	16032	19303	13509	14370	15279
NM_000522	675	227	244	326	1508	689	714	2061	1386	932	613	907
NM_000523	173	131	230	95	153	251	178	730	886	695	158	518
NM_000524	0	0	0	0	0	0	0	0	0	0	0	0
NM_000525	0	0	0	0	0	0	0	0	0	0	0	0
NM_000526	1	25	31	18	1	6	4	0	2	0	8	0
NM_000527	0	0	0	0	0	0	0	0	0	0	0	0
NM_000528	0	0	0	0	0	0	0	0	0	0	0	0
NM_000529	0	0	0	0	0	0	0	0	0	0	0	0
NM_000530	51	40	56	24	76	25	32	44	78	51	66	40
NM_000531	0	0	0	0	0	0	0	0	0	0	0	0
NM_000532	0	0	0	0	0	0	0	0	0	0	0	0
NM_000533	0	0	0	0	0	0	0	0	0	0	0	0
NM_000534	0	0	0	0	0	0	0	0	0	0	0	0
NM_000535	0	0	0	0	0	0	0	0	0	0	0	0
NM_000536	0	0	0	0	0	0	0	0	0	0	0	0
NM_000537	2	1	0	3	4	0	0	7	1	0	1	0
NM_000538	382	264	204	328	321	253	226	243	392	154	247	281
NM_000539	0	0	0	0	0	0	0	0	0	0	0	0
NM_000540	0	0	0	0	0	0	0	0	0	0	0	0
NM_000541	0	0	0	0	0	0	0	0	1	0	0	0
NM_000542	4	1	0	4	0	0	0	1	0	3	1	0
NM_000543	0	0	0	0	0	0	0	0	0	0	0	0
NM_000544	1204	1008	1073	1371	1360	1531	1186	853	1820	1066	1364	1091
NM_000545	192	105	133	134	238	169	125	151	194	124	97	106
NM_000546	0	0	0	0	0	0	0	0	0	0	0	0
NM_000547	0	0	0	0	0	0	0	0	0	0	0	0
NM_000548	0	1	0	5	2	0	2	0	4	1	5	2
NM_000549	0	0	0	2	0	0	0	0	0	0	2	0
NM_000550	8	5	3	4	7	0	14	0	6	0	16	25
NM_000551	13	24	14	29	12	15	8	10	17	11	14	23
NM_000552	166	60	104	134	175	53	63	152	99	90	49	67
NM_000553	3406	2297	2529	3546	2928	3398	2396	1914	4065	2383	2890	2749
NM_000554	0	0	0	0	0	0	0	0	0	0	0	0
NM_000555	0	0	0	0	0	0	0	0	0	0	0	0
NM_000557	278	167	660	1156	376	367	712	312	379	457	1442	785
NM_000558	0	0	1	0	24	1	0	8	1	1	0	0
NM_000559	0	0	0	0	0	0	0	0	0	0	0	0
NM_000560	0	0	0	0	0	0	0	0	0	0	0	0
NM_000561	9	2	3	1	8	0	0	0	0	0	0	0
NM_000562	0	0	0	0	1	0	0	0	0	0	0	0
NM_000564	0	0	0	0	0	0	0	0	0	0	0	0
NM_000565	8	2	4	0	6	1	0	0	3	3	1	3
NM_000566	20	6	12	20	0	6	0	47	155	102	6	75
NM_000567	0	0	0	0	0	0	0	0	0	0	0	0
NM_000569	0	0	0	0	0	0	0	0	0	0	0	0
NM_000570	0	0	0	0	0	0	0	0	0	0	0	0
NM_000572	0	2	0	0	1	2	7	3	10	2	6	3
NM_000573	0	0	0	0	0	0	0	0	0	0	0	0
NM_000574	0	0	0	0	0	0	0	0	0	0	0	0
NM_000575	12	2	17	12	2	13	0	1	22	14	4	1
NM_000576	22	13	43	44	17	23	40	12	39	22	63	34
NM_000577	0	0	0	0	0	0	0	0	0	0	0	0
NM_000578	71	37	49	56	131	35	41	150	186	92	36	87
NM_000579	0	0	0	0	0	0	0	0	0	0	0	0
NM_000581	0	0	0	0	0	0	0	0	0	0	0	0
NM_000582	0	0	0	0	0	0	0	0	0	0	0	0
NM_000583	0	0	0	0	0	0	0	0	0	0	0	0
NM_000584	29	122	83	131	67	326	155	103	1335	414	226	616
NM_000585	0	0	0	0	0	0	0	0	0	0	0	0
NM_000586	0	0	0	0	0	0	0	0	0	0	0	0
NM_000587	7	0	0	6	0	1	0	10	0	4	0	0
NM_000588	0	0	0	0	0	0	0	4	0	0	0	0
NM_000589	2	0	0	1	0	0	0	0	0	0	0	0
NM_000590	0	0	0	0	0	0	0	0	0	0	0	0
NM_000591	0	0	0	0	5	0	0	4	0	0	0	0
NM_000593	2058	1783	2784	3188	2803	2901	2561	1823	3170	2437	2508	2611
NM_000594	0	1	5	7	0	0	5	14	25	14	6	28
NM_000595	0	0	0	0	0	0	0	0	0	0	0	0
NM_000596	0	7	0	6	0	3	7	0	0	8	1	2
NM_000597	938	155	112	105	2468	731	570	8268	7285	5975	384	4286
NM_000598	0	0	0	0	0	0	0	0	0	0	0	0
NM_000599	108501	94938	156532	181253	170080	111247	111200	124971	137316	99748	128620	96670
NM_000600	319	4048	2130	2135	367	3750	1572	153	3629	1648	1745	1812
NM_000601	0	0	0	0	0	0	0	0	0	0	0	0
NM_000602	6925	59529	68782	72160	10907	73047	57100	5393	63018	41841	62991	44276
NM_000603	0	0	8	5	1	5	5	1	2	9	2	10
NM_000605	0	0	0	0	0	0	0	0	0	0	0	0
NM_000606	4	4	4	23	26	10	8	19	23	21	8	15
NM_000607	0	1	0	5	0	1	0	2	0	0	4	0
NM_000608	11	1	3	5	8	0	4	28	10	0	1	1
NM_000609	350	268	191	240	440	399	319	312	383	218	238	120
NM_000610	63	25	18	49	44	77	36	70	107	18	31	30
NM_000611	0	0	0	0	0	0	0	0	0	0	0	0
NM_000612	25	16	30	31	105	39	33	77	88	62	36	61
NM_000613	10	20	12	10	25	17	6	14	4	5	17	7
NM_000614	0	1	0	0	4	2	0	0	0	0	0	1
NM_000615	0	0	0	0	0	0	0	0	0	0	0	0
NM_000616	0	2	4	0	4	0	0	7	5	4	2	8
NM_000617	0	0	0	0	0	0	0	0	0	0	0	0
NM_000618	0	0	0	0	0	0	0	0	0	0	0	0
NM_000619	0	0	0	0	0	0	0	0	0	0	0	0
NM_000620	0	0	0	0	0	0	0	0	0	0	0	0
NM_000621	74	89	87	96	43	139	47	27	151	41	105	79
NM_000623	6213	1734	3264	3020	10146	3924	3455	9251	6158	4500	4167	5561
NM_000624	35	1	2	0	75	4	13	48	27	0	4	4
NM_000625	1	0	0	0	1	0	1	0	0	0	0	0
NM_000626	0	0	0	0	0	0	0	0	0	0	0	0
NM_000627	0	0	0	0	0	0	0	0	0	0	0	0
NM_000628	5484	3042	4175	4533	5951	4862	4039	4450	5717	3859	3993	3447
NM_000629	10810	4924	6412	8452	12918	11432	9139	8184	11167	6908	10265	7796
NM_000631	0	0	0	0	0	0	0	0	0	0	0	0
NM_000632	0	0	0	0	0	0	0	0	0	0	0	0
NM_000633	2792	384	714	605	2688	938	668	2296	1314	595	713	683
NM_000634	0	0	0	0	0	0	0	0	0	0	0	0
NM_000635	0	0	0	0	0	0	1	1	0	1	0	0
NM_000636	6299	13264	16054	24831	6521	22562	18578	4793	25203	15717	27355	20231
NM_000637	0	0	0	0	0	0	0	0	0	0	0	0
NM_000638	152	169	170	110	196	143	192	103	195	123	112	60
NM_000639	0	0	0	0	0	0	0	0	0	0	0	0
NM_000640	448	916	1887	3421	233	782	1110	116	599	638	2103	1213
NM_000641	1	3	11	25	11	9	12	9	6	6	19	2
NM_000642	6	0	1	32	7	4	3	7	7	7	2	4
NM_000643	0	0	0	0	0	0	0	0	0	0	0	0
NM_000644	0	0	0	0	0	0	0	0	0	0	0	0
NM_000645	0	0	1	4	0	4	0	0	4	1	1	2
NM_000646	0	0	0	0	4	3	0	0	0	0	2	1
NM_000651	0	0	0	0	0	0	0	4	0	0	0	0
NM_000655	0	0	0	0	0	0	0	0	0	0	3	1
NM_000657	24	0	9	4	15	6	1	7	2	9	1	2
NM_000660	710	810	1170	1385	1172	899	1010	982	1568	1028	965	939
NM_000661	1	6	5	1	0	11	6	0	1	6	1	4
NM_000662	0	0	0	0	0	0	0	0	0	0	0	0
NM_000663	0	0	0	0	1	2	3	0	5	0	1	0
NM_000665	0	0	0	0	0	0	0	0	0	0	0	0
NM_000666	0	0	0	0	0	0	0	0	0	0	0	0
NM_000667	27	17	9	11	35	12	12	12	20	21	14	51
NM_000668	26184	5519	9759	11958	31524	21087	22225	9055	7219	6319	28598	8028
NM_000669	123	24	25	58	77	72	35	47	48	20	73	37
NM_000670	31	26	29	33	74	73	47	24	73	23	67	57
NM_000671	54822	38632	43452	50446	56056	54123	44068	37424	59039	38332	49297	39682
NM_000672	3	0	0	1	1	1	0	0	2	0	2	5
NM_000673	0	0	0	0	0	0	0	0	0	0	0	0
NM_000674	0	3	5	3	0	0	4	0	0	1	0	0
NM_000675	0	0	0	0	0	0	0	0	0	0	0	0
NM_000676	203	266	330	279	682	728	567	301	702	409	536	350
NM_000677	0	5	4	0	0	0	0	34	25	13	0	21
NM_000678	11	33	53	81	21	34	16	13	110	72	21	71
NM_000679	197	115	191	153	239	360	271	190	338	283	256	242
NM_000680	0	0	0	0	0	0	0	0	0	0	0	0
NM_000681	195	785	1612	2461	562	2348	2546	172	2269	1609	3403	2225
NM_000682	6	0	0	0	0	0	0	0	0	0	0	4
NM_000683	19	44	38	47	24	7	37	28	62	55	36	57
NM_000684	0	0	0	4	0	0	0	0	0	9	0	0
NM_000685	0	0	0	0	0	0	0	0	0	0	0	0
NM_000686	0	0	0	0	0	0	0	0	0	0	0	0
NM_000687	1	6	0	0	1	1	0	0	0	0	0	1
NM_000688	10	8	19	5	8	6	3	7	2	8	11	6
NM_000689	21674	27622	31163	39785	25774	58917	52354	15145	47818	35721	65899	41727
NM_000690	0	0	0	0	0	0	0	1	0	2	0	0
NM_000691	0	0	1	0	0	1	2	0	3	0	2	0
NM_000692	1928	9208	8622	8906	1957	6104	4626	1265	8446	5541	4738	5194
NM_000693	16680	4652	5828	7035	11090	3938	3165	8559	5204	3632	3165	3567
NM_000694	0	0	0	0	0	0	0	0	0	0	0	0
NM_000695	0	0	0	0	0	0	0	0	0	0	0	0
NM_000696	14908	8202	11311	10924	19839	14273	12196	12036	13653	9691	12168	8783
NM_000697	166	102	154	242	214	143	122	120	234	102	144	107
NM_000698	0	0	0	0	0	0	0	0	0	0	0	0
NM_000699	4	0	8	6	0	0	0	0	0	0	0	0
NM_000700	55140	52629	73182	95952	52155	76136	62980	32737	74354	50562	89915	67234
NM_000701	1	0	1	4	7	0	2	2	0	1	0	1
NM_000702	289	76	191	126	730	278	253	651	411	291	310	306
NM_000704	8	11	0	6	7	11	0	16	10	8	12	7
NM_000705	0	4	0	1	0	4	0	5	1	0	3	0
NM_000706	6	1	8	14	0	4	1	4	2	3	1	1
NM_000707	0	0	0	0	0	0	0	0	0	0	0	0
NM_000709	0	0	0	0	0	0	0	0	0	0	0	0
NM_000710	613	420	611	471	991	751	580	428	481	235	556	351
NM_000712	0	0	0	0	0	0	0	0	0	0	0	0
NM_000713	3161	2302	3512	4405	5017	3287	3197	2834	3592	2890	3289	2875
NM_000714	0	0	0	0	0	0	0	0	0	0	0	0
NM_000715	1	6	3	7	0	7	0	1	0	0	0	3
NM_000716	0	0	0	0	0	0	0	0	0	0	0	0
NM_000717	10	0	0	0	15	1	4	15	0	0	0	0
NM_000718	0	0	0	0	0	0	0	0	0	0	0	0
NM_000719	0	0	0	0	0	0	0	0	0	0	0	0
NM_000720	0	0	0	0	0	0	0	0	0	0	0	0
NM_000721	0	0	0	0	0	0	0	0	0	0	0	0
NM_000722	2102	1692	2243	3198	2920	4148	3016	1711	4068	2374	4284	3350
NM_000723	488	259	424	429	453	303	332	209	321	228	371	266
NM_000724	0	0	1	1	0	0	0	0	0	0	0	0
NM_000725	0	0	0	0	0	0	0	0	0	0	0	0
NM_000726	0	0	0	0	0	0	0	0	0	0	0	0
NM_000727	0	0	0	1	1	0	0	0	0	0	0	0
NM_000728	0	0	0	0	0	0	0	3	0	0	0	0
NM_000729	0	0	0	0	0	0	0	0	0	0	0	0
NM_000730	102	36	55	44	12	4	7	5	17	5	7	15
NM_000732	0	0	0	0	0	0	0	0	0	0	0	0
NM_000733	0	0	0	0	0	0	0	0	1	0	0	0
NM_000734	0	0	0	0	0	0	0	0	0	0	0	0
NM_000735	0	0	0	0	0	0	0	0	0	0	0	0
NM_000737	0	2	0	0	0	0	0	0	0	0	0	0
NM_000738	1	0	2	0	0	0	2	1	0	0	0	0
NM_000739	0	0	0	0	0	0	0	0	0	0	0	0
NM_000740	31	22	15	66	102	98	45	14	46	40	63	18
NM_000741	1	9	1	1	4	5	0	2	15	12	2	2
NM_000742	0	0	0	0	0	0	0	0	0	0	0	0
NM_000743	0	0	0	0	0	0	0	0	0	0	6	0
NM_000744	0	0	0	0	0	0	0	0	0	0	0	0
NM_000745	26	17	5	2	39	60	19	21	72	33	21	27
NM_000746	0	0	0	0	0	0	0	0	0	0	0	0
NM_000747	571	365	460	471	482	349	286	396	491	313	317	367
NM_000748	17	10	28	18	29	19	8	11	40	26	17	32
NM_000749	0	0	0	0	0	1	0	0	0	0	0	2
NM_000750	0	0	0	0	0	0	0	0	0	0	0	0
NM_000751	0	0	0	0	0	0	0	0	0	0	0	0
NM_000754	0	0	0	0	0	0	0	0	0	0	0	0
NM_000755	0	0	0	0	0	0	0	0	0	0	0	0
NM_000756	0	0	0	0	0	0	0	0	0	0	0	0
NM_000757	0	0	0	0	0	0	0	0	0	0	0	0
NM_000758	0	22	21	16	0	77	24	0	55	16	17	22
NM_000759	0	0	0	0	0	0	0	0	0	0	0	0
NM_000760	0	0	0	0	0	0	0	0	0	0	0	0
NM_000761	0	0	0	1	0	0	0	0	0	0	0	0
NM_000762	19	1	8	15	29	6	1	24	7	6	6	8
NM_000764	0	0	0	0	0	0	0	0	4	0	0	0
NM_000765	0	0	2	18	0	6	6	0	0	4	5	2
NM_000766	0	0	0	0	0	0	0	0	0	0	0	0
NM_000767	0	0	0	0	0	0	0	0	0	0	0	0
NM_000769	0	0	0	0	1	0	0	0	0	0	0	0
NM_000770	0	0	0	0	0	0	0	0	0	0	0	0
NM_000771	0	0	0	0	0	0	0	0	0	0	0	0
NM_000772	0	0	0	0	0	0	0	0	0	0	0	0
NM_000773	40	13	31	34	49	43	48	39	23	17	39	40
NM_000774	1	2	3	5	2	1	3	3	0	0	0	0
NM_000775	37	13	8	2	43	29	32	37	37	39	10	21
NM_000777	0	0	0	0	0	0	0	0	0	0	0	0
NM_000778	0	0	0	0	0	0	0	0	0	0	0	0
NM_000779	0	0	0	0	0	0	0	0	0	0	0	0
NM_000780	21	4	9	6	32	1	5	13	7	0	15	1
NM_000781	4	0	0	0	0	0	0	0	0	0	0	0
NM_000782	3	2	8	5	10	15	8	7	1	3	12	1
NM_000783	0	0	0	0	0	0	0	0	0	0	0	0
NM_000784	1664	1380	2099	2000	2045	1515	1569	1468	2321	1534	1597	1340
NM_000785	9	12	23	10	16	25	10	6	16	22	15	33
NM_000786	250	290	288	737	779	532	451	320	827	512	399	484
NM_000787	9	0	0	0	15	8	8	11	8	5	6	0
NM_000788	2343	1921	1977	2765	2072	3027	2029	1236	3648	1811	2138	1812
NM_000789	702	279	391	427	947	367	443	717	736	391	379	532
NM_000790	0	0	0	0	0	0	0	0	0	0	0	0
NM_000791	4973	3646	3388	4120	2291	5247	3165	2539	7949	4574	2519	3228
NM_000792	0	0	0	0	0	0	0	0	0	0	0	0
NM_000793	0	0	0	3	0	2	3	0	4	0	0	2
NM_000794	2	36	44	64	12	18	25	7	55	43	16	51
NM_000795	0	0	0	0	0	0	0	0	0	0	0	0
NM_000796	0	0	0	0	0	0	0	0	0	0	0	0
NM_000797	4	0	0	4	1	0	0	2	4	0	0	0
NM_000798	0	0	0	0	0	0	0	0	1	0	0	0
NM_000799	0	0	1	4	0	4	0	6	0	0	0	0
NM_000800	0	0	0	0	0	0	0	0	0	0	0	0
NM_000801	0	0	0	0	0	0	0	0	0	0	0	0
NM_000802	0	0	0	0	0	0	0	0	0	0	0	0
NM_000803	0	0	0	0	0	0	0	0	0	0	0	0
NM_000804	44	25	137	157	66	44	38	10	36	48	97	66
NM_000805	0	0	0	0	0	0	0	0	0	0	0	0
NM_000806	0	0	0	0	0	0	0	0	0	0	0	0
NM_000807	0	0	0	0	0	0	0	0	0	0	0	0
NM_000808	3	1	0	0	0	0	0	13	35	13	0	12
NM_000809	0	0	0	0	0	0	0	0	0	0	0	0
NM_000810	6	1	0	24	0	0	0	0	0	0	0	1
NM_000811	0	0	0	0	0	0	0	0	0	0	0	0
NM_000812	0	0	0	0	0	0	0	0	0	0	0	0
NM_000813	0	0	0	0	0	0	0	0	0	0	0	0
NM_000814	0	0	0	0	0	0	0	0	0	0	0	0
NM_000815	0	1	0	0	0	0	0	0	0	0	0	0
NM_000816	0	0	0	0	0	0	0	0	0	0	0	0
NM_000817	20	1	11	4	25	19	18	35	3	20	11	32
NM_000818	0	0	0	0	0	0	0	0	0	0	0	0
NM_000819	0	0	0	0	0	0	0	0	0	0	0	0
NM_000820	544	981	1446	1928	1140	1408	1739	641	1703	1434	2078	1581
NM_000821	41	22	34	35	62	43	38	24	48	28	33	40
NM_000823	0	0	0	0	0	0	0	0	0	0	0	0
NM_000824	0	0	0	0	0	0	0	0	0	0	0	0
NM_000825	22	14	5	59	54	31	24	19	57	24	31	33
NM_000826	0	0	0	0	0	0	0	0	0	0	0	0
NM_000827	0	0	0	0	0	0	0	0	0	0	0	0
NM_000828	31	7	14	22	7	21	8	9	17	14	2	24
NM_000829	0	0	0	0	0	0	0	0	0	0	0	0
NM_000830	2	1	0	0	6	1	1	0	0	0	0	1
NM_000831	1	0	1	0	0	0	0	0	1	0	1	1
NM_000832	0	0	0	0	0	0	0	0	0	0	0	0
NM_000833	0	0	0	0	0	3	0	0	0	0	0	0
NM_000834	22	4	10	9	0	0	2	2	2	6	0	4
NM_000835	0	0	0	0	0	0	0	0	0	0	0	0
NM_000836	53	22	46	80	99	65	54	43	79	10	34	49
NM_000837	0	0	0	0	0	0	0	0	0	0	0	0
NM_000839	0	0	0	0	0	0	1	8	0	0	0	0
NM_000840	0	0	5	1	0	0	0	2	0	0	3	0
NM_000841	0	0	0	0	0	0	0	0	0	0	0	0
NM_000842	0	0	0	0	0	0	0	0	0	0	0	0
NM_000843	39	20	18	11	27	3	16	5	19	15	24	23
NM_000844	0	0	0	0	0	0	0	0	0	0	0	0
NM_000845	0	0	0	0	0	0	0	0	0	0	0	0
NM_000846	0	3	6	3	0	0	0	0	0	0	0	0
NM_000847	0	0	0	0	0	11	0	3	0	0	6	0
NM_000848	287	93	138	97	398	205	213	352	277	180	241	165
NM_000849	0	4	0	2	3	1	0	3	2	1	0	1
NM_000850	0	0	0	0	0	0	0	0	0	0	0	0
NM_000851	3076	686	938	764	2805	1363	1119	1479	1134	766	920	438
NM_000852	20414	22196	30709	28703	19315	21136	20625	16136	29916	22790	21868	21292
NM_000853	1503	967	1455	1494	3283	2559	2234	2435	3127	2384	2528	2153
NM_000854	138	156	183	167	17	24	24	23	69	17	17	22
NM_000855	0	0	0	0	0	0	0	0	0	0	0	0
NM_000856	0	5	0	0	3	4	1	0	3	5	0	10
NM_000857	1933	1199	911	1060	3302	3599	2098	2160	3566	1799	1894	1482
NM_000858	70	38	26	37	57	41	36	32	53	27	28	45
NM_000859	29	10	16	22	16	43	20	26	50	21	19	18
NM_000860	0	0	0	0	0	0	0	0	0	0	0	0
NM_000861	0	0	4	0	0	7	1	0	4	2	0	1
NM_000862	0	0	0	0	0	0	0	0	0	0	0	0
NM_000863	1	0	2	4	15	7	1	19	18	15	11	5
NM_000864	0	0	0	0	0	0	0	0	0	0	0	0
NM_000865	0	0	0	0	0	0	0	0	0	0	0	0
NM_000866	0	0	0	0	0	6	7	0	0	0	0	0
NM_000867	471	770	1307	1183	265	446	488	465	709	552	611	722
NM_000868	0	0	0	0	0	0	0	0	0	0	0	0
NM_000869	0	0	0	0	0	0	0	0	0	0	0	0
NM_000870	0	0	0	0	0	0	0	0	0	0	0	0
NM_000871	16	11	10	0	15	1	5	23	13	5	10	0
NM_000872	0	0	0	0	0	0	0	0	0	0	0	0
NM_000873	0	0	0	0	0	0	0	0	0	0	0	0
NM_000874	0	0	0	0	6	0	2	1	0	0	0	0
NM_000875	13150	7270	10960	12350	15239	10298	9011	11359	13695	7836	8976	9039
NM_000876	15006	7282	13690	12672	19342	11980	13772	16330	18395	9917	11860	14001
NM_000877	34594	39775	42631	52419	38607	63312	49909	29613	71409	43530	50697	40942
NM_000878	30	7	16	35	20	21	9	27	19	0	2	20
NM_000879	1	0	0	0	0	0	0	0	1	0	7	1
NM_000880	0	0	0	0	0	0	0	0	0	0	0	0
NM_000882	64	53	60	102	82	96	46	41	54	53	79	89
NM_000883	0	0	0	0	0	0	0	0	0	0	0	0
NM_000884	25385	17158	21979	19838	26601	22564	19516	18350	25523	17432	17815	14470
NM_000885	6984	5100	6106	10603	9229	11034	8057	5455	13070	7867	9260	11258
NM_000887	10	3	15	18	12	0	0	127	132	47	2	74
NM_000888	0	0	0	0	0	0	0	0	0	0	0	0
NM_000889	13	3	6	13	31	22	6	24	30	4	4	17
NM_000890	41	1	4	1	33	10	6	116	40	37	1	25
NM_000891	2044	1080	2074	3485	2220	1401	1625	639	1143	1148	3205	2223
NM_000892	7	4	6	0	0	0	0	4	8	1	3	9
NM_000893	0	0	0	0	0	0	0	0	0	0	0	0
NM_000894	8	3	0	1	1	8	0	0	3	0	1	5
NM_000895	569	363	423	444	804	480	505	485	612	431	520	356
NM_000896	0	0	0	0	0	0	0	0	0	0	0	0
NM_000898	24	17	66	42	20	34	28	47	106	48	11	44
NM_000899	9	1	7	4	20	3	6	6	12	4	5	16
NM_000900	0	0	0	0	0	0	0	0	0	0	0	0
NM_000901	2	0	0	0	0	0	1	0	1	5	0	1
NM_000902	0	0	1	1	1	0	0	2	2	2	2	0
NM_000903	0	0	0	0	0	0	0	0	0	0	0	0
NM_000904	2055	1726	2506	2871	2957	3078	2916	2007	3445	2430	3531	3130
NM_000905	0	0	0	0	0	0	0	1	0	1	0	0
NM_000906	130	41	73	39	105	23	24	166	87	39	52	16
NM_000908	0	0	0	0	0	0	0	0	0	0	0	0
NM_000909	8	1	6	8	11	0	0	6	0	0	6	2
NM_000910	3	0	0	1	0	0	4	0	0	0	0	0
NM_000911	0	0	0	0	1	0	0	0	0	0	0	0
NM_000912	0	0	0	0	0	0	0	0	0	0	0	0
NM_000913	0	0	0	0	0	0	0	0	0	0	0	0
NM_000914	0	0	0	0	0	0	0	0	0	0	0	0
NM_000915	1	1	2	3	1	3	0	0	5	0	1	0
NM_000916	273	1255	1596	3247	283	2439	1829	196	2972	1597	3098	2931
NM_000917	0	0	0	0	0	0	0	0	0	0	0	0
NM_000918	45754	54421	79706	89009	64275	66802	63159	47117	88078	63515	63789	64207
NM_000919	0	0	0	0	0	0	0	0	0	0	0	0
NM_000920	0	0	0	0	0	0	0	0	0	0	0	0
NM_000921	9	26	21	61	41	31	33	8	66	26	25	37
NM_000922	235	148	150	100	257	392	201	451	660	347	200	251
NM_000923	0	0	0	0	0	0	0	0	0	0	0	0
NM_000924	0	0	0	0	0	0	0	0	0	0	0	0
NM_000925	0	0	0	0	0	0	0	0	0	0	0	0
NM_000926	0	0	0	0	0	0	0	0	0	0	0	0
NM_000927	3	15	16	0	2	9	9	11	5	5	6	2
NM_000928	30	12	12	3	31	15	10	35	15	8	23	4
NM_000929	39	92	85	49	4	65	33	5	93	60	35	106
NM_000930	0	0	1	6	0	5	0	2	0	2	0	3
NM_000932	49	28	49	30	58	45	45	43	42	30	37	24
NM_000933	1	0	0	0	0	0	0	2	0	0	5	1
NM_000934	0	0	0	0	0	0	0	0	0	0	0	0
NM_000935	0	0	0	0	0	0	0	0	0	0	0	0
NM_000936	0	0	0	1	0	0	0	0	0	0	0	0
NM_000937	3589	2472	3812	4052	5127	4012	4269	4173	6439	2798	4240	4789
NM_000938	15748	11673	12356	16557	15515	17719	12412	10205	18260	11980	14265	12865
NM_000939	0	0	0	0	0	0	0	0	0	0	0	0
NM_000940	13	8	0	2	36	7	11	14	10	14	21	3
NM_000941	4032	3357	5147	5941	4849	3898	3674	3415	5122	3680	3464	3354
NM_000942	8373	12153	14957	14683	10192	12713	11064	7937	16256	12272	11571	10589
NM_000943	4306	3840	4453	5994	4486	3560	3194	3075	4680	3144	3731	3582
NM_000944	0	1	0	1	12	5	1	5	9	0	0	10
NM_000945	6245	4590	5289	6944	6116	6675	5167	4548	8111	5067	6367	5656
NM_000946	1067	614	505	561	706	1127	573	620	1452	667	508	490
NM_000947	1742	1172	1445	1994	1928	2663	2138	942	2445	1549	2373	1550
NM_000948	0	0	0	0	0	0	0	0	0	0	0	0
NM_000949	0	0	0	1	6	6	1	3	11	5	1	2
NM_000950	0	0	0	0	0	0	0	0	0	0	0	0
NM_000951	24	5	19	20	78	47	46	40	59	25	23	11
NM_000952	0	0	0	0	0	0	0	0	0	0	0	0
NM_000953	0	0	0	0	0	0	0	0	0	0	0	0
NM_000954	10393	4398	6362	7974	24498	8611	9362	14847	12347	8753	7197	7802
NM_000955	0	0	2	9	21	5	1	16	2	10	1	4
NM_000956	84	132	122	186	234	291	174	139	320	178	139	126
NM_000958	238	96	36	57	369	309	112	180	378	91	64	60
NM_000959	0	0	0	0	0	0	0	0	0	0	0	0
NM_000960	100	165	220	341	342	245	255	137	440	350	286	399
NM_000961	111889	88250	128322	132719	83288	76905	76873	67497	111839	75337	84592	79597
NM_000962	0	0	0	0	0	0	0	0	0	0	0	0
NM_000963	853	790	351	500	1104	1189	315	619	1057	340	453	359
NM_000964	0	1	0	1	2	0	0	0	0	0	0	0
NM_000965	0	2	0	3	0	0	0	0	0	1	0	4
NM_000966	64	46	128	257	254	106	112	104	140	76	130	129
NM_000967	1	4	1	1	3	7	4	0	5	0	1	7
NM_000968	225570	155723	183615	193130	251610	215293	179630	168354	226778	158696	188648	149821
NM_000969	115914	69081	72601	94458	114583	97099	79830	72452	102658	70237	91460	72152
NM_000970	0	0	0	0	0	0	0	0	0	0	0	0
NM_000971	193454	130877	163255	153910	189833	161828	137444	117952	161908	108379	145836	108879
NM_000972	178924	114500	145727	138990	188539	153593	130563	128430	156116	112412	131822	103337
NM_000973	0	0	0	0	0	0	0	0	0	0	0	0
NM_000975	0	0	0	2	0	0	0	0	0	0	0	0
NM_000976	112656	77261	97044	94972	121765	103112	87664	77397	96768	68828	89632	61213
NM_000977	0	0	0	0	0	0	0	0	0	0	0	0
NM_000978	180816	116145	140481	131862	183397	147057	125417	116836	156392	108246	126144	98412
NM_000979	0	0	0	0	0	0	0	0	0	0	0	0
NM_000980	64544	53222	78137	89349	117868	78707	75922	66790	91728	64510	69340	59880
NM_000981	144712	101440	123831	134205	147348	128104	109351	98511	132721	98714	120463	96711
NM_000982	2	0	0	2	3	3	1	0	0	1	2	0
NM_000983	56613	34533	38960	47441	55276	47254	39674	36364	52114	34915	47534	35286
NM_000984	121394	76707	91583	92747	121537	100538	85712	80245	107372	75755	85224	67892
NM_000985	0	0	0	0	0	0	0	0	0	0	0	0
NM_000986	73098	51200	61753	62031	79472	68063	55821	54029	70761	50275	57937	48295
NM_000987	123085	85304	114356	99763	132956	113600	93495	92882	118090	83717	94290	76610
NM_000988	50257	38725	42226	43449	55074	44896	42084	38403	54172	39386	44726	34882
NM_000989	95244	64719	78867	75817	102928	86580	69072	68303	85957	59674	72282	54239
NM_000990	88642	63377	74543	77715	100142	84730	69987	67144	91171	63056	73504	58241
NM_000991	0	0	0	0	0	0	0	0	0	0	0	0
NM_000992	64224	48052	63729	68247	90281	66346	62031	48670	64278	45926	57894	41737
NM_000993	0	0	0	0	0	0	0	0	0	0	0	0
NM_000994	0	0	0	0	0	0	0	0	0	0	0	0
NM_000995	0	0	0	0	0	0	0	0	0	0	0	0
NM_000996	79437	52473	62601	64555	80305	67271	55257	56155	72162	49903	62127	48547
NM_000997	106964	80397	92407	81350	117213	82266	83526	76680	101120	71022	92741	68752
NM_000998	181493	131642	161969	151954	180135	149186	131528	118086	153904	109846	142389	101578
NM_000999	6	17	23	62	102	51	55	9	32	36	60	28
NM_001000	104428	79403	87223	74563	108286	85622	76787	75076	100818	71558	73844	59673
NM_001001	12378	7364	8491	10003	13139	11495	9364	10705	12582	8825	10324	9265
NM_001001132	1569	1573	1854	2389	1467	2122	1806	1065	2562	1659	2147	1797
NM_001001290	2	0	0	0	0	0	0	1	0	1	2	1
NM_001001317	0	0	0	0	0	0	0	0	0	0	0	0
NM_001001323	14	1	1	6	15	11	0	6	11	3	0	9
NM_001001325	0	0	0	0	0	0	0	0	0	0	0	0
NM_001001329	0	0	0	0	0	0	0	0	0	0	0	0
NM_001001330	11376	7989	8758	14351	11050	14269	10772	6581	14985	8557	13750	9948
NM_001001331	0	0	0	0	0	0	0	0	0	0	0	0
NM_001001342	0	0	0	0	0	0	0	0	0	0	0	0
NM_001001343	6	0	0	0	4	0	0	0	2	1	6	0
NM_001001344	0	0	0	0	0	0	0	0	0	0	0	0
NM_001001346	10	7	0	21	15	24	2	29	37	16	7	23
NM_001001349	0	0	0	0	0	0	0	0	0	0	0	0
NM_001001389	0	0	0	0	0	0	0	0	0	0	0	0
NM_001001390	0	0	0	0	0	0	0	0	0	0	0	0
NM_001001391	0	0	0	0	0	0	0	0	0	0	0	0
NM_001001392	0	0	0	0	0	0	0	0	0	0	0	0
NM_001001394	0	0	0	0	0	0	0	0	0	0	0	0
NM_001001395	0	0	0	0	0	0	0	0	0	0	0	0
NM_001001396	8	5	16	19	18	29	15	12	27	15	11	20
NM_001001410	793	785	1075	1865	1739	1178	993	869	1387	946	978	1063
NM_001001411	27	6	3	4	17	2	0	0	0	0	3	14
NM_001001412	45	2	19	24	43	28	19	43	19	13	18	35
NM_001001413	0	0	0	0	0	0	0	0	0	0	0	0
NM_001001414	0	0	0	1	1	0	0	0	0	0	1	0
NM_001001415	437	174	377	438	482	383	482	354	480	323	513	432
NM_001001417	0	0	0	0	1	0	0	0	0	0	2	0
NM_001001418	0	0	0	0	0	0	0	0	0	0	0	0
NM_001001419	5	0	0	3	7	5	3	0	8	0	2	4
NM_001001420	0	0	0	0	0	0	0	0	0	0	0	0
NM_001001430	0	0	0	0	0	0	0	0	0	0	0	0
NM_001001431	0	0	0	0	0	0	0	0	0	0	0	0
NM_001001432	0	0	0	0	0	0	0	0	0	0	0	0
NM_001001433	0	0	0	0	0	0	0	0	0	0	0	0
NM_001001435	0	0	0	0	0	0	0	0	0	0	0	0
NM_001001436	519	658	672	890	446	668	558	288	733	507	649	529
NM_001001437	0	0	0	0	0	0	0	0	0	0	0	0
NM_001001438	99	38	42	39	91	58	49	92	99	69	34	60
NM_001001479	325	240	440	566	403	291	320	268	446	292	269	319
NM_001001480	0	0	0	0	0	0	0	0	0	0	0	0
NM_001001481	6	2	0	0	2	1	0	0	1	0	0	2
NM_001001483	0	0	0	0	0	0	0	0	0	0	0	0
NM_001001484	0	0	0	0	0	0	0	0	0	0	0	0
NM_001001485	0	0	0	0	0	0	0	0	0	0	0	0
NM_001001486	0	0	0	0	0	0	0	0	0	0	0	0
NM_001001487	0	0	0	0	0	0	0	0	0	0	0	0
NM_001001502	0	0	0	0	0	0	0	0	0	0	0	0
NM_001001503	0	0	0	0	0	0	0	0	0	0	0	0
NM_001001520	0	0	0	0	1	0	0	0	0	0	0	0
NM_001001521	145	149	94	138	152	173	121	126	213	148	155	128
NM_001001522	22	478	431	459	66	301	283	35	467	282	360	312
NM_001001523	0	0	0	0	0	0	0	0	0	0	0	0
NM_001001524	109	84	134	147	115	138	125	49	160	89	195	150
NM_001001547	0	0	0	0	0	0	0	0	0	0	0	0
NM_001001548	127	13	42	42	96	52	33	191	103	38	82	72
NM_001001549	0	0	0	0	0	0	0	0	0	0	0	0
NM_001001550	67	53	47	74	41	73	45	24	43	38	34	32
NM_001001551	0	0	0	0	0	0	0	0	0	0	0	0
NM_001001552	0	0	0	0	0	0	0	0	0	0	0	0
NM_001001555	33	49	62	55	81	58	26	23	28	29	53	30
NM_001001556	101	75	74	91	124	132	89	91	185	84	67	65
NM_001001557	327	468	926	1034	673	944	994	195	467	395	1268	661
NM_001001560	0	0	0	0	0	0	0	0	0	0	0	0
NM_001001561	126	85	108	98	177	120	79	100	134	77	81	112
NM_001001563	2355	2997	3424	3577	2933	3493	3276	1865	4396	2901	2839	2587
NM_001001567	0	0	0	0	0	0	0	0	0	0	0	0
NM_001001568	0	0	0	0	0	0	0	0	0	0	0	0
NM_001001569	0	0	0	0	0	0	0	0	0	0	0	0
NM_001001570	0	0	0	0	0	0	0	0	0	0	0	0
NM_001001571	0	0	0	0	0	0	0	0	0	0	0	0
NM_001001572	0	0	0	0	0	0	0	0	0	0	0	0
NM_001001573	0	0	0	0	0	0	0	0	0	0	0	0
NM_001001574	0	0	0	0	0	0	0	0	0	0	0	0
NM_001001575	0	0	0	0	0	0	0	0	0	0	0	0
NM_001001576	0	0	0	0	0	0	0	0	0	0	0	0
NM_001001577	0	0	0	0	0	0	0	0	0	0	0	0
NM_001001578	0	0	0	0	0	0	0	0	0	0	0	0
NM_001001579	0	0	0	0	0	0	0	0	0	0	0	0
NM_001001580	0	0	0	0	0	0	0	0	0	0	0	0
NM_001001581	0	0	0	0	0	0	0	0	0	0	0	0
NM_001001582	0	0	0	0	0	0	0	0	0	0	0	0
NM_001001583	0	0	0	0	0	0	0	0	0	0	0	0
NM_001001584	0	0	0	0	0	0	0	0	0	0	0	0
NM_001001585	0	0	0	0	0	0	0	0	0	0	0	0
NM_001001653	0	1	9	1	4	4	2	0	8	6	4	1
NM_001001655	0	0	0	0	0	0	0	0	0	0	0	0
NM_001001656	0	0	0	0	0	0	0	0	0	0	0	0
NM_001001657	0	0	0	0	0	0	0	0	0	0	0	0
NM_001001658	0	0	0	0	0	0	0	0	0	0	0	0
NM_001001659	0	0	0	0	0	0	0	0	1	0	0	0
NM_001001660	2907	1729	2213	2710	2843	2509	2112	1880	2858	2026	2675	2262
NM_001001661	693	296	542	570	791	404	443	519	466	361	558	353
NM_001001662	549	241	279	455	405	420	312	322	632	236	419	351
NM_001001663	0	0	0	0	0	0	0	0	0	0	0	0
NM_001001664	2796	2406	2504	4369	2367	3171	2546	1552	4031	2326	3513	3053
NM_001001665	111	30	61	84	86	88	76	172	187	151	54	159
NM_001001666	0	0	0	0	0	0	0	0	0	0	0	0
NM_001001667	0	0	0	0	0	0	0	0	0	0	0	0
NM_001001668	992	639	880	1292	1055	1136	812	640	989	808	1115	957
NM_001001669	277	165	203	187	343	196	179	197	294	156	214	164
NM_001001670	0	0	0	0	0	0	0	0	0	0	0	0
NM_001001671	0	6	1	0	20	1	4	0	8	5	0	3
NM_001001673	0	0	0	0	0	0	0	0	0	0	0	0
NM_001001674	0	0	0	0	0	0	0	0	0	0	0	0
NM_001001676	0	0	0	0	0	0	0	0	0	0	0	0
NM_001001683	717	568	802	782	1019	749	787	637	934	627	713	572
NM_001001694	0	6	6	1	0	0	0	4	4	0	4	8
NM_001001701	1	1	0	0	1	3	0	3	2	0	0	2
NM_001001709	35	18	41	61	22	40	27	40	47	20	27	60
NM_001001710	29	15	13	25	25	8	3	6	24	3	10	4
NM_001001711	17	0	0	4	12	0	1	4	4	0	8	1
NM_001001712	0	0	0	1	0	0	0	0	0	0	0	0
NM_001001713	9	11	14	13	25	1	9	14	18	11	5	9
NM_001001715	29	18	26	68	28	31	47	12	54	20	28	36
NM_001001722	0	0	0	0	0	0	0	0	0	0	0	0
NM_001001732	0	0	0	0	0	0	0	0	0	0	0	0
NM_001001734	0	0	0	0	0	0	0	0	0	0	0	0
NM_001001740	0	0	0	0	0	0	0	0	0	0	0	0
NM_001001786	46	46	27	48	40	85	32	29	116	20	46	44
NM_001001788	112	72	109	93	148	74	127	82	85	99	136	69
NM_001001790	0	0	0	0	0	0	0	0	0	0	0	0
NM_001001791	48	2	16	28	50	39	53	7	51	27	30	7
NM_001001794	309	204	286	389	631	403	280	341	467	306	332	334
NM_001001795	795	494	729	1051	1312	770	661	807	966	647	731	756
NM_001001802	0	0	0	0	0	0	0	0	0	0	0	0
NM_001001821	0	0	0	0	0	0	0	0	0	0	0	0
NM_001001824	0	0	0	0	0	0	0	0	0	0	0	0
NM_001001827	0	0	0	0	0	0	0	0	0	0	0	0
NM_001001850	4	5	1	2	6	4	14	4	1	0	24	9
NM_001001851	31	20	9	33	30	28	29	19	14	26	19	12
NM_001001852	510	917	1091	1775	930	1036	1021	536	1322	818	960	881
NM_001001872	848	326	488	697	629	451	363	881	641	437	471	620
NM_001001874	0	0	0	0	0	0	0	0	0	0	0	0
NM_001001875	0	0	0	0	0	0	0	0	0	0	0	0
NM_001001877	0	0	0	0	0	0	0	0	0	0	0	0
NM_001001888	0	0	0	0	0	0	0	0	0	0	0	0
NM_001001890	0	0	0	0	0	0	0	0	0	0	0	0
NM_001001891	66	21	45	66	64	42	12	28	38	44	16	26
NM_001001894	0	0	0	1	2	0	1	0	0	0	0	3
NM_001001895	0	0	0	0	0	0	0	0	0	0	0	0
NM_001001912	0	0	0	0	0	0	0	0	0	0	0	0
NM_001001913	0	0	0	0	0	0	0	0	0	0	0	0
NM_001001914	0	0	0	0	0	0	0	0	0	0	0	0
NM_001001915	0	0	0	0	0	0	0	0	0	0	0	0
NM_001001916	0	0	0	0	0	0	0	0	0	0	0	0
NM_001001917	0	0	0	0	0	0	0	0	0	0	0	0
NM_001001918	0	0	0	0	0	0	0	0	0	0	0	0
NM_001001919	0	0	0	0	0	0	0	0	0	0	0	0
NM_001001920	0	0	0	0	0	0	0	0	0	0	0	0
NM_001001921	0	0	0	0	0	0	0	0	0	0	0	0
NM_001001922	0	0	0	0	0	0	0	0	0	0	0	0
NM_001001923	4	0	0	6	7	1	0	0	0	0	0	3
NM_001001924	0	0	0	2	0	2	0	1	0	2	0	0
NM_001001925	0	0	0	0	0	0	0	0	0	0	0	0
NM_001001928	0	0	0	0	0	0	0	0	0	0	0	0
NM_001001931	0	0	0	0	6	0	0	4	0	0	0	2
NM_001001933	0	0	0	1	0	0	0	0	0	0	0	0
NM_001001935	3	0	1	7	7	0	1	4	15	5	1	3
NM_001001936	0	0	0	0	0	0	0	0	0	0	0	0
NM_001001937	1	0	0	0	3	0	0	0	0	0	0	0
NM_001001938	0	0	0	0	0	0	0	0	0	0	0	0
NM_001001952	0	0	0	0	0	0	0	0	0	0	0	0
NM_001001953	0	0	0	0	0	0	0	0	0	0	0	0
NM_001001954	0	0	0	0	0	0	0	0	0	0	0	0
NM_001001955	0	0	0	0	0	0	0	0	0	0	0	0
NM_001001956	0	0	0	0	0	0	0	0	0	0	0	0
NM_001001957	0	0	0	0	4	0	0	0	0	0	0	0
NM_001001958	0	0	0	0	0	0	0	0	0	0	0	0
NM_001001959	0	0	0	0	0	0	0	0	0	0	0	0
NM_001001960	0	0	0	0	0	0	0	0	0	0	0	0
NM_001001961	0	0	0	0	0	0	0	0	0	0	0	0
NM_001001963	0	0	0	0	0	0	0	0	0	0	0	0
NM_001001964	0	0	0	0	0	0	0	0	0	0	0	0
NM_001001965	0	0	0	0	0	0	0	0	0	0	0	0
NM_001001966	0	0	0	0	0	0	0	0	0	0	0	0
NM_001001967	0	0	0	0	0	0	0	0	0	0	0	0
NM_001001968	0	0	0	0	0	0	0	0	0	0	0	0
NM_001001971	0	0	0	0	0	0	0	0	0	0	0	0
NM_001001973	4	6	3	11	10	10	10	2	18	2	7	15
NM_001001974	0	0	0	0	0	0	0	0	0	0	0	0
NM_001001975	0	0	0	0	0	0	0	0	0	0	0	0
NM_001001976	0	1	4	10	13	0	0	0	9	3	11	3
NM_001001991	0	0	0	0	0	0	0	0	0	0	0	0
NM_001001992	0	0	0	0	0	0	0	0	0	0	0	0
NM_001001994	0	0	0	0	1	0	0	0	0	0	0	0
NM_001001995	150	61	69	103	272	165	158	210	275	183	144	205
NM_001001996	0	0	0	0	0	0	0	0	0	0	0	0
NM_001001998	0	2	2	1	0	0	0	0	0	2	0	0
NM_001002	0	0	0	0	0	0	0	0	0	0	0	0
NM_001002000	0	0	0	0	0	0	0	0	0	0	0	0
NM_001002001	0	0	0	0	0	0	0	0	0	0	0	0
NM_001002002	0	0	0	0	0	0	0	0	0	0	0	0
NM_001002006	0	0	0	0	0	0	0	0	0	0	0	0
NM_001002009	0	0	0	0	0	0	0	0	0	0	0	0
NM_001002010	0	0	0	0	0	0	0	0	0	0	0	0
NM_001002017	0	0	0	0	0	0	0	0	0	0	0	0
NM_001002018	0	0	0	0	0	0	0	0	0	0	0	0
NM_001002019	0	0	0	0	0	0	0	0	0	0	0	0
NM_001002020	0	0	0	0	0	0	0	0	0	0	0	0
NM_001002026	0	0	0	0	0	0	0	0	0	0	0	0
NM_001002027	0	0	0	0	0	0	0	0	0	0	0	0
NM_001002029	0	0	0	0	0	0	0	0	0	0	0	0
NM_001002030	0	0	0	0	0	0	0	0	0	0	0	0
NM_001002031	15	0	10	16	17	19	19	10	8	1	0	9
NM_001002032	0	0	0	0	0	0	0	0	0	0	0	0
NM_001002033	3	5	4	4	4	6	0	2	8	7	5	2
NM_001002034	3156	2542	3303	3537	5742	3743	3617	3485	4336	2844	3542	2780
NM_001002035	8	0	0	0	1	0	0	0	0	0	1	0
NM_001002036	0	0	0	0	0	0	0	0	4	0	0	0
NM_001002231	0	0	0	0	0	0	0	0	0	0	0	0
NM_001002235	0	0	0	0	0	0	0	0	0	0	0	0
NM_001002236	0	0	0	0	0	0	0	0	0	0	0	0
NM_001002243	0	0	0	0	0	0	0	0	0	0	0	0
NM_001002244	32	8	30	26	13	28	11	22	22	21	19	13
NM_001002245	0	0	0	0	0	0	0	0	0	0	0	0
NM_001002246	0	0	0	0	0	0	0	0	0	0	0	0
NM_001002247	0	0	0	0	0	0	0	0	0	0	0	0
NM_001002248	0	0	0	0	0	0	0	0	0	0	0	0
NM_001002249	1	0	0	1	4	2	1	1	7	0	3	0
NM_001002251	0	0	0	0	0	0	0	0	0	0	0	0
NM_001002252	0	0	0	0	0	0	0	0	0	0	0	0
NM_001002254	0	10	2	9	0	0	1	0	6	1	0	0
NM_001002255	5	6	13	23	23	14	12	0	27	12	25	16
NM_001002257	0	0	0	0	0	0	0	0	0	0	0	0
NM_001002258	2	0	0	9	5	1	2	0	1	1	0	1
NM_001002259	0	0	0	1	0	0	0	0	0	0	0	0
NM_001002261	0	0	0	0	0	0	0	0	0	0	0	0
NM_001002262	0	0	0	0	0	0	0	0	0	0	0	0
NM_001002264	1	0	3	1	0	0	0	4	0	0	0	0
NM_001002265	0	0	0	0	0	0	0	0	0	0	0	0
NM_001002266	0	0	0	0	0	0	0	0	0	0	0	0
NM_001002269	0	0	0	0	0	0	0	0	0	0	0	0
NM_001002273	0	0	0	0	0	0	0	0	0	0	0	0
NM_001002274	0	0	0	0	0	0	0	0	0	0	0	0
NM_001002275	0	0	0	0	0	0	0	0	0	0	0	0
NM_001002292	10	1	0	6	18	16	9	25	19	7	23	15
NM_001002294	0	0	0	0	0	0	0	0	0	0	0	0
NM_001002295	0	0	0	0	0	0	0	0	0	0	0	0
NM_001002296	0	0	0	1	1	0	0	0	0	0	0	0
NM_001002755	0	0	0	0	0	0	0	0	0	0	0	0
NM_001002756	0	0	0	0	0	0	0	0	0	0	0	0
NM_001002758	0	0	0	0	0	0	0	0	0	0	0	0
NM_001002759	1	2	0	1	2	3	0	0	1	0	0	0
NM_001002760	0	0	0	0	0	0	0	0	0	0	0	0
NM_001002761	0	0	0	0	0	0	0	0	0	0	0	0
NM_001002762	225	232	305	383	458	293	288	216	389	235	302	217
NM_001002796	1	0	1	2	4	4	0	15	4	6	3	12
NM_001002800	24	29	10	33	41	52	34	18	69	38	30	21
NM_001002810	0	0	0	0	0	0	0	0	0	0	0	0
NM_001002811	1655	1088	1299	1512	2137	2146	1527	1750	2912	1543	1593	1600
NM_001002812	0	0	0	0	0	0	0	0	0	0	0	0
NM_001002814	127	86	97	99	154	135	77	103	154	99	74	80
NM_001002836	782	630	845	1222	1255	963	850	785	1147	869	810	783
NM_001002837	11	9	6	6	29	11	5	20	20	6	6	8
NM_001002838	0	0	0	0	0	0	0	0	0	0	0	0
NM_001002841	0	0	0	0	0	0	0	0	0	0	0	0
NM_001002843	0	0	0	0	0	0	0	0	0	0	0	0
NM_001002844	582	282	296	384	596	639	328	376	557	307	417	329
NM_001002857	37	57	68	44	33	112	45	37	106	84	48	64
NM_001002858	0	0	0	3	1	0	0	0	0	0	0	0
NM_001002860	4927	3008	3240	4715	4924	4351	3606	3953	5566	3307	3787	3710
NM_001002862	0	0	0	0	0	0	0	0	0	0	0	0
NM_001002876	0	0	0	0	0	0	0	0	0	0	0	0
NM_001002877	0	0	0	0	0	0	0	0	0	0	0	0
NM_001002878	0	0	0	0	0	0	0	0	0	0	0	0
NM_001002879	0	0	0	0	0	0	0	0	0	0	0	0
NM_001002880	25	23	8	4	9	13	8	13	22	6	10	12
NM_001002901	81	100	109	174	157	176	155	85	227	158	160	157
NM_001002905	0	0	0	0	0	0	0	0	0	0	0	0
NM_001002906	0	0	0	0	0	0	0	0	0	0	0	0
NM_001002907	0	0	0	0	0	0	0	0	0	0	0	0
NM_001002909	0	0	0	0	0	0	0	0	0	0	0	0
NM_001002911	0	0	0	0	0	0	0	0	0	0	0	0
NM_001002912	0	0	0	0	0	0	0	0	0	0	0	0
NM_001002913	108	189	270	466	249	286	244	93	243	260	215	306
NM_001002914	2587	1695	2394	2806	2798	2281	1847	1832	2649	1593	1972	1736
NM_001002915	0	0	0	0	0	0	0	0	0	0	0	0
NM_001002916	0	0	0	0	0	0	0	0	0	0	0	0
NM_001002917	0	0	0	0	0	0	0	0	0	0	0	0
NM_001002918	0	0	0	0	0	0	0	0	0	0	0	0
NM_001002919	24	21	7	17	17	25	17	19	28	5	8	21
NM_001002920	0	0	0	0	0	0	0	0	0	0	0	0
NM_001002923	0	1	2	0	3	1	0	1	0	2	1	0
NM_001002925	0	0	0	0	0	0	0	0	0	0	0	0
NM_001002926	2156	2170	2073	3116	2079	3768	2368	1654	4655	2744	3142	3079
NM_001003	33	17	40	47	34	56	27	31	30	21	32	27
NM_001003395	2	5	8	22	4	4	7	0	13	12	9	2
NM_001003396	0	0	0	0	0	0	0	0	0	0	0	0
NM_001003397	0	0	0	0	0	0	0	0	0	0	0	0
NM_001003398	0	0	0	0	0	0	0	0	0	0	0	0
NM_001003406	0	0	0	0	0	0	0	0	0	0	0	0
NM_001003407	0	0	0	0	0	0	0	0	0	0	0	0
NM_001003408	0	0	0	0	0	0	0	0	0	0	0	0
NM_001003443	0	0	0	0	0	0	0	0	0	0	0	0
NM_001003652	0	0	0	0	0	0	0	0	0	0	0	0
NM_001003665	827	273	372	382	775	376	415	710	442	301	483	344
NM_001003674	0	0	0	0	0	0	0	0	0	0	0	0
NM_001003675	0	0	0	0	0	0	0	0	0	0	0	0
NM_001003676	29	13	3	14	17	26	12	25	21	26	25	9
NM_001003677	0	0	0	0	0	0	0	0	0	0	0	0
NM_001003678	3	3	8	3	11	2	1	3	4	0	2	0
NM_001003679	0	0	0	0	0	0	0	0	0	0	0	0
NM_001003680	0	0	0	0	0	0	0	0	0	0	0	0
NM_001003681	0	0	0	0	0	0	0	0	0	0	0	0
NM_001003682	0	0	0	0	1	0	0	0	1	0	0	0
NM_001003683	0	0	0	0	0	0	0	0	0	0	0	0
NM_001003684	3	6	8	1	10	3	8	0	7	4	0	2
NM_001003688	10	4	1	4	8	0	0	5	7	0	2	2
NM_001003690	20	10	24	5	22	13	11	35	9	19	15	11
NM_001003692	0	0	0	0	0	0	0	0	0	0	0	0
NM_001003693	0	0	0	1	0	0	0	0	0	0	0	0
NM_001003694	0	0	0	0	0	0	0	0	2	0	0	0
NM_001003696	0	0	0	0	0	0	0	0	0	0	0	0
NM_001003697	0	0	0	0	0	0	0	0	0	0	0	0
NM_001003698	0	0	0	0	0	0	0	0	0	0	0	0
NM_001003699	0	0	0	0	0	0	0	0	0	0	0	0
NM_001003700	0	0	0	0	0	0	0	0	0	0	0	0
NM_001003701	0	0	0	0	0	0	0	0	0	0	0	0
NM_001003702	603	313	420	570	705	651	638	379	664	389	925	396
NM_001003703	4	0	9	18	5	1	1	1	6	7	8	0
NM_001003704	0	0	0	0	0	0	0	0	0	0	0	0
NM_001003712	0	0	0	0	0	0	0	0	0	0	0	0
NM_001003713	0	0	0	0	0	0	0	0	0	0	0	0
NM_001003714	0	0	0	0	0	0	0	0	0	0	0	0
NM_001003715	0	0	0	0	0	0	0	0	0	0	0	0
NM_001003716	1	0	7	5	3	2	1	0	7	0	2	2
NM_001003722	1851	1316	1557	1823	1755	1732	1271	1079	1929	1399	1390	1077
NM_001003745	0	0	0	1	0	4	0	0	0	0	0	0
NM_001003750	0	0	0	0	0	0	0	0	0	0	0	0
NM_001003760	4	5	5	3	17	14	0	1	12	1	2	10
NM_001003785	0	0	0	0	0	0	0	0	0	0	0	0
NM_001003786	0	0	0	0	0	0	0	0	0	0	0	0
NM_001003787	4	3	3	7	2	6	2	9	8	2	2	1
NM_001003788	0	0	0	0	0	0	0	0	0	0	0	0
NM_001003789	0	0	0	0	0	0	0	0	0	0	0	0
NM_001003790	29	26	14	53	72	22	25	40	53	20	32	31
NM_001003791	0	0	0	0	0	0	0	0	0	0	0	0
NM_001003792	0	0	0	0	0	0	0	0	0	0	0	0
NM_001003793	0	0	0	0	0	0	0	0	0	0	0	0
NM_001003794	0	0	0	0	0	0	0	0	0	0	0	0
NM_001003795	0	0	0	0	0	0	0	0	0	0	0	0
NM_001003796	0	0	0	0	0	0	0	0	0	0	0	0
NM_001003799	0	0	0	0	0	0	0	0	0	0	0	0
NM_001003800	60	71	78	99	111	72	66	66	146	51	73	75
NM_001003801	13	30	17	33	33	15	20	19	43	23	28	23
NM_001003802	0	0	0	0	0	0	0	0	0	0	0	0
NM_001003803	0	0	0	0	0	0	0	0	0	0	0	0
NM_001003805	0	0	0	0	0	0	0	0	0	0	0	0
NM_001003806	0	0	0	0	0	0	0	0	0	0	0	0
NM_001003809	0	0	0	0	0	0	0	0	0	0	0	0
NM_001003810	0	0	0	0	0	0	0	0	0	0	0	0
NM_001003811	0	0	0	0	0	0	0	0	0	0	0	0
NM_001003818	0	0	0	0	0	0	0	0	0	0	0	0
NM_001003819	0	0	0	0	0	0	0	0	0	0	0	0
NM_001003827	0	2	0	0	0	1	0	0	0	0	0	0
NM_001003828	8	6	6	8	34	9	5	21	8	2	5	4
NM_001003841	0	0	0	0	0	0	0	0	0	0	0	0
NM_001003845	5	0	4	0	28	0	1	13	0	3	2	4
NM_001003891	23	19	23	40	30	33	13	12	24	7	15	25
NM_001003892	0	0	0	0	0	1	0	0	0	0	0	0
NM_001003894	0	0	0	0	0	0	0	0	0	0	0	0
NM_001003895	0	0	0	0	0	0	0	0	0	0	0	0
NM_001003897	0	0	0	0	0	0	0	0	0	0	0	0
NM_001003927	0	0	0	2	4	0	3	6	12	0	6	6
NM_001003931	0	0	0	0	0	0	0	0	0	0	0	0
NM_001003936	0	0	0	1	0	0	3	0	0	0	0	0
NM_001003937	6	0	0	0	6	0	8	0	0	0	10	1
NM_001003938	0	0	0	0	0	0	0	0	0	0	0	0
NM_001003940	0	0	0	0	0	0	0	0	0	0	0	0
NM_001003941	9	6	0	4	5	1	0	2	5	3	0	9
NM_001003942	0	0	0	0	0	0	0	0	0	0	0	0
NM_001003943	0	0	0	0	0	0	0	0	0	0	0	0
NM_001003954	0	0	0	0	0	0	0	0	0	0	0	0
NM_001003962	0	0	0	0	0	0	0	0	0	0	0	0
NM_001004	44658	38292	51302	70004	73251	48139	47808	41083	57522	41809	48685	43312
NM_001004019	0	0	0	0	0	0	0	0	0	0	0	0
NM_001004023	9	4	0	3	17	5	9	2	11	7	3	7
NM_001004051	0	0	0	0	0	0	0	0	0	0	0	0
NM_001004052	0	0	0	0	0	0	0	0	0	0	0	0
NM_001004055	2	0	1	2	4	0	0	0	1	1	0	0
NM_001004056	0	0	0	0	0	0	0	0	0	0	0	0
NM_001004057	0	0	0	0	0	0	0	0	0	0	0	0
NM_001004058	0	0	0	0	0	0	0	0	0	0	0	0
NM_001004059	0	0	0	0	0	0	0	0	0	0	0	0
NM_001004060	0	0	0	0	0	0	0	0	0	0	0	0
NM_001004063	0	0	0	0	0	0	0	0	0	0	0	0
NM_001004064	0	0	0	0	0	0	0	0	0	0	0	0
NM_001004065	0	0	0	0	0	0	0	0	0	0	0	0
NM_001004067	449	409	557	606	259	273	316	435	783	508	364	592
NM_001004105	0	5	7	5	1	1	2	0	3	0	4	2
NM_001004106	0	0	0	0	0	0	0	0	0	0	0	0
NM_001004124	0	0	0	0	0	0	0	0	0	0	0	0
NM_001004125	669	521	613	776	958	611	578	590	857	490	682	571
NM_001004127	549	449	401	627	544	592	406	302	741	396	470	473
NM_001004128	0	0	0	0	0	0	0	0	0	0	0	0
NM_001004134	6	2	12	4	7	1	3	13	18	2	10	5
NM_001004135	0	0	0	0	0	0	0	0	0	0	0	0
NM_001004136	0	0	0	0	0	0	0	0	0	0	0	0
NM_001004137	0	0	0	0	0	0	0	0	0	0	0	0
NM_001004195	0	0	0	0	0	0	0	0	0	0	0	0
NM_001004196	4	3	1	2	0	1	3	1	4	2	0	2
NM_001004297	6	0	0	0	0	0	0	0	1	0	0	0
NM_001004298	49	65	75	77	39	41	102	23	52	26	40	74
NM_001004301	509	322	372	640	533	653	535	334	667	353	598	500
NM_001004303	4	0	1	0	2	0	7	5	1	3	1	1
NM_001004304	2833	1719	2356	2687	3228	2241	2058	2385	2983	2088	2064	1945
NM_001004306	1	3	4	4	0	0	0	0	16	0	0	0
NM_001004308	0	0	0	0	0	0	0	0	0	0	0	0
NM_001004309	106	35	42	91	66	47	52	52	60	46	36	40
NM_001004310	0	0	1	0	0	0	0	0	0	0	0	0
NM_001004311	0	0	0	0	0	0	0	0	0	0	0	0
NM_001004312	0	0	0	0	0	0	0	0	0	3	0	0
NM_001004313	909	444	444	883	577	634	482	436	732	445	733	529
NM_001004316	14	7	5	7	22	1	17	17	5	4	1	8
NM_001004317	4	0	0	0	0	0	0	0	0	0	0	0
NM_001004318	0	2	4	10	0	10	10	0	25	0	8	4
NM_001004319	1	0	1	0	1	3	5	0	0	4	1	0
NM_001004320	16	6	1	5	6	3	0	1	5	1	4	0
NM_001004323	3	6	18	9	25	2	3	15	38	3	1	0
NM_001004325	0	0	0	0	0	0	0	0	0	0	0	0
NM_001004326	0	2	0	5	3	0	0	0	1	0	1	1
NM_001004328	0	0	0	0	0	0	0	10	0	0	0	0
NM_001004329	0	0	0	0	0	0	0	0	0	0	0	0
NM_001004330	15	3	28	34	7	24	21	12	13	7	15	27
NM_001004333	0	0	0	0	0	0	0	0	0	0	0	0
NM_001004334	2	7	1	11	10	0	3	20	13	3	3	0
NM_001004339	150	227	139	117	293	401	218	115	269	143	222	106
NM_001004340	0	0	0	0	0	0	0	0	0	0	0	0
NM_001004341	1	0	0	0	0	0	0	4	0	0	0	0
NM_001004342	19	6	21	27	4	20	41	13	16	21	36	34
NM_001004343	80	31	117	75	24	87	71	32	96	53	98	45
NM_001004351	38	61	79	41	69	71	69	50	88	60	106	52
NM_001004352	0	0	0	0	0	0	0	0	0	0	0	0
NM_001004353	0	0	0	0	0	0	0	0	0	0	0	0
NM_001004354	1	1	1	2	0	3	0	0	21	1	1	0
NM_001004356	0	0	0	0	0	0	0	0	0	0	0	0
NM_001004358	0	0	0	0	0	0	0	0	0	0	0	0
NM_001004360	0	0	0	0	0	0	0	0	0	0	0	0
NM_001004416	0	0	0	0	0	0	0	0	0	0	0	0
NM_001004419	11	2	3	9	4	8	1	0	12	0	10	0
NM_001004426	0	0	0	0	0	0	0	0	0	0	0	0
NM_001004431	1805	1303	2216	6916	7854	2402	2611	2182	2304	1830	2474	2405
NM_001004432	0	0	0	4	0	0	0	0	0	0	0	0
NM_001004434	0	0	0	0	0	0	0	0	0	0	0	0
NM_001004439	11659	18287	28708	23901	11031	15598	15813	6044	19878	14301	17330	16321
NM_001004440	0	0	0	0	0	0	0	0	0	0	0	0
NM_001004441	13	0	0	2	0	0	0	0	0	0	0	1
NM_001004450	0	0	0	0	3	2	0	6	0	1	4	2
NM_001004451	3	0	1	0	26	15	11	0	3	0	2	4
NM_001004452	0	1	0	1	18	23	41	10	6	6	34	16
NM_001004453	0	0	0	0	0	0	0	0	0	0	0	0
NM_001004454	9	0	5	2	21	1	1	11	0	0	1	3
NM_001004456	0	0	0	0	0	0	0	0	0	0	0	0
NM_001004457	0	0	0	0	0	4	6	0	0	0	6	1
NM_001004458	0	0	0	0	0	0	0	0	0	0	0	0
NM_001004459	0	0	0	0	0	0	0	0	0	0	0	0
NM_001004460	1	0	0	0	4	0	0	2	0	0	0	0
NM_001004461	0	0	0	2	0	0	0	4	0	3	4	0
NM_001004462	0	0	0	0	0	0	0	0	0	0	0	0
NM_001004463	0	0	0	0	0	0	0	0	0	0	0	0
NM_001004464	0	0	0	0	0	0	1	0	0	0	0	0
NM_001004465	0	0	0	0	0	0	0	0	0	0	0	0
NM_001004466	0	0	0	0	0	0	0	0	0	0	0	0
NM_001004467	0	0	0	0	0	0	0	0	0	0	0	0
NM_001004469	0	0	0	0	0	0	0	0	0	0	0	0
NM_001004470	3	0	0	8	0	0	1	0	0	4	0	0
NM_001004471	0	0	0	0	0	0	0	0	0	0	0	0
NM_001004472	0	0	0	0	0	0	0	0	0	0	0	0
NM_001004473	0	0	0	0	0	0	0	0	0	0	0	0
NM_001004474	0	0	0	0	0	0	0	0	0	0	0	0
NM_001004475	0	0	0	0	0	0	0	0	0	0	0	0
NM_001004476	0	0	0	0	0	0	0	0	0	0	0	0
NM_001004477	0	0	0	0	0	0	0	0	0	0	0	0
NM_001004478	0	0	0	0	0	0	0	0	0	0	0	0
NM_001004479	0	0	0	0	0	0	0	0	1	2	0	0
NM_001004480	0	0	0	0	0	0	0	0	0	0	0	0
NM_001004481	1	0	0	0	0	0	0	0	1	0	0	0
NM_001004482	0	0	0	0	0	0	0	0	0	0	0	0
NM_001004483	0	0	0	0	0	0	0	0	0	0	0	0
NM_001004484	0	0	1	1	1	0	0	0	0	0	0	0
NM_001004485	0	0	0	0	0	0	0	0	0	0	0	0
NM_001004486	0	0	0	0	0	0	0	0	0	0	0	0
NM_001004487	0	0	0	1	2	0	0	0	0	0	0	0
NM_001004488	0	0	0	0	0	0	0	0	0	0	0	0
NM_001004489	0	0	0	0	1	0	0	1	0	0	0	0
NM_001004490	6	4	0	0	0	1	0	0	0	0	5	0
NM_001004491	0	0	0	0	0	0	0	0	0	0	0	0
NM_001004492	0	0	0	0	0	0	0	4	0	0	0	4
NM_001004684	0	0	0	0	1	1	1	0	1	1	0	1
NM_001004685	0	0	8	0	0	0	0	0	0	0	0	0
NM_001004686	0	0	0	0	0	0	0	0	0	0	0	0
NM_001004687	0	0	0	0	0	0	0	0	0	0	0	0
NM_001004688	0	0	0	0	0	0	0	0	0	0	0	0
NM_001004689	0	0	0	0	0	0	0	0	0	0	0	0
NM_001004690	0	0	0	0	0	0	0	0	0	0	0	0
NM_001004691	0	0	0	0	0	0	0	0	0	0	0	0
NM_001004692	0	0	0	0	0	0	0	0	0	0	0	0
NM_001004693	0	0	0	0	0	0	0	0	0	0	0	0
NM_001004694	0	0	0	0	0	0	0	0	0	0	0	0
NM_001004695	0	0	0	0	0	0	0	0	0	0	0	0
NM_001004696	0	0	0	0	0	0	0	0	0	0	0	0
NM_001004697	0	0	0	0	0	0	0	0	0	0	0	0
NM_001004698	0	0	0	0	0	0	0	0	0	0	0	0
NM_001004699	0	0	0	0	0	0	0	0	0	0	0	0
NM_001004700	0	0	0	0	0	0	0	0	0	0	0	0
NM_001004701	0	0	0	0	0	0	0	0	0	0	0	0
NM_001004702	0	0	0	0	0	0	0	0	0	0	0	0
NM_001004703	0	0	0	0	0	0	0	0	0	0	0	0
NM_001004704	0	0	0	0	0	0	0	0	0	0	0	0
NM_001004705	1	0	0	0	0	0	0	0	0	0	0	0
NM_001004706	0	0	0	0	0	0	0	0	0	0	0	0
NM_001004707	0	0	0	0	0	0	0	0	0	0	0	0
NM_001004708	0	0	0	0	0	0	0	0	0	0	0	0
NM_001004711	0	0	0	0	0	0	0	0	0	0	0	0
NM_001004712	0	0	0	0	0	0	0	0	0	0	0	0
NM_001004713	0	0	0	0	0	0	0	0	0	0	0	0
NM_001004714	0	0	0	0	0	0	0	0	0	0	0	0
NM_001004715	0	0	0	0	0	0	0	0	0	0	0	0
NM_001004717	0	0	0	0	0	0	0	0	0	0	0	0
NM_001004719	0	0	0	0	0	0	0	0	0	0	0	0
NM_001004720	0	0	0	0	0	0	0	0	0	0	0	0
NM_001004722	0	0	0	0	0	0	0	0	0	0	0	0
NM_001004723	0	0	0	0	0	0	0	0	0	0	0	0
NM_001004724	0	0	0	0	0	0	0	0	0	0	0	0
NM_001004725	0	0	0	0	0	0	0	0	0	0	0	0
NM_001004726	0	0	0	0	0	0	0	0	0	0	0	0
NM_001004727	0	0	0	0	0	0	0	0	0	0	0	0
NM_001004728	0	0	0	0	0	0	0	0	0	0	0	0
NM_001004729	0	0	0	0	0	0	0	0	0	0	0	0
NM_001004730	0	0	0	0	0	0	0	0	0	0	0	0
NM_001004731	0	0	0	0	0	0	0	0	0	0	0	0
NM_001004733	0	0	0	0	4	0	0	0	0	0	6	0
NM_001004734	0	0	0	0	0	0	0	0	0	0	0	0
NM_001004735	0	0	0	0	0	0	0	0	0	0	0	0
NM_001004736	0	0	0	0	0	0	0	0	0	0	0	0
NM_001004737	6	0	0	0	0	0	0	0	1	1	0	5
NM_001004738	0	0	0	0	0	0	0	0	0	0	0	0
NM_001004739	0	0	0	0	0	0	0	0	0	0	0	0
NM_001004740	0	0	0	0	0	0	0	0	0	0	0	0
NM_001004741	0	0	0	0	0	0	0	0	0	0	0	0
NM_001004742	0	0	0	0	0	0	0	0	0	0	0	0
NM_001004743	0	0	0	0	0	0	0	0	0	0	0	0
NM_001004744	0	0	0	0	0	0	0	0	0	0	0	0
NM_001004745	0	0	0	0	0	0	0	0	0	0	0	0
NM_001004746	0	0	0	0	0	0	0	0	0	0	0	0
NM_001004747	0	0	0	0	0	0	0	0	0	0	0	0
NM_001004748	0	0	0	0	0	0	0	0	0	0	0	0
NM_001004749	0	0	0	0	0	0	0	0	0	0	0	0
NM_001004750	0	0	0	0	0	0	0	0	0	0	0	0
NM_001004751	0	0	0	0	0	0	0	0	0	0	0	0
NM_001004752	0	0	0	0	0	0	0	0	0	0	0	0
NM_001004753	0	0	0	0	0	0	0	0	0	0	0	0
NM_001004754	0	0	0	0	0	0	0	0	0	0	0	0
NM_001004755	0	0	0	0	0	0	0	0	0	0	0	0
NM_001004756	0	0	0	0	0	0	0	0	0	0	0	0
NM_001004757	0	0	0	0	0	0	0	0	0	0	0	0
NM_001004758	0	0	0	0	0	0	0	0	0	0	0	0
NM_001004759	0	0	0	0	0	0	0	0	0	0	0	0
NM_001004760	0	0	0	0	0	0	0	0	0	0	0	0
NM_001005	0	0	0	0	0	0	0	0	0	0	0	0
NM_001005160	0	0	0	0	0	0	0	0	0	0	0	0
NM_001005161	1	0	0	0	0	0	0	0	0	0	0	0
NM_001005162	0	0	0	0	6	0	0	0	0	0	1	1
NM_001005163	1	0	0	0	0	0	0	0	0	0	0	0
NM_001005164	0	0	0	0	0	0	0	0	0	0	0	0
NM_001005165	0	0	0	0	0	0	0	0	0	0	0	0
NM_001005167	0	0	0	0	0	0	0	0	0	0	0	0
NM_001005168	0	0	0	0	0	0	0	0	0	0	0	0
NM_001005169	9	4	0	1	8	3	1	4	3	0	0	4
NM_001005170	0	0	0	0	0	0	0	0	0	0	0	0
NM_001005171	0	0	0	0	0	0	0	0	0	0	0	0
NM_001005172	0	0	0	0	0	0	0	0	0	0	0	0
NM_001005173	0	0	0	0	0	0	0	0	0	0	0	0
NM_001005174	0	0	0	0	0	0	0	0	0	0	0	0
NM_001005175	0	0	0	0	0	0	0	0	0	0	0	0
NM_001005176	0	0	0	0	0	2	0	0	1	0	2	0
NM_001005177	0	0	0	0	0	0	0	0	0	0	0	0
NM_001005178	12	0	0	7	4	9	0	2	5	0	4	3
NM_001005179	0	0	0	0	0	0	0	0	0	0	0	0
NM_001005180	0	0	0	0	1	0	0	0	0	0	0	0
NM_001005181	0	0	0	4	0	0	1	0	0	8	1	1
NM_001005182	0	0	0	0	0	0	0	0	0	0	0	0
NM_001005183	0	0	0	0	0	0	0	0	0	0	0	0
NM_001005184	0	0	0	0	0	0	0	0	0	0	0	0
NM_001005185	0	0	0	0	0	0	0	0	0	0	0	0
NM_001005186	0	0	0	0	0	0	0	0	0	0	0	0
NM_001005187	0	0	0	0	0	0	0	0	0	0	0	0
NM_001005188	0	0	0	0	0	0	0	0	0	0	0	0
NM_001005189	0	0	0	0	0	0	0	0	0	0	0	0
NM_001005190	0	0	0	0	0	0	0	0	0	0	0	0
NM_001005191	0	0	0	0	0	0	0	0	0	0	0	0
NM_001005192	0	0	0	0	0	0	0	0	0	0	0	0
NM_001005193	0	0	0	0	0	0	0	0	0	0	0	0
NM_001005194	0	0	0	0	0	0	0	0	0	0	0	0
NM_001005195	0	0	0	0	0	0	0	0	0	0	0	0
NM_001005196	0	0	0	0	0	0	0	0	0	0	0	0
NM_001005197	0	0	0	0	0	0	0	0	0	0	0	0
NM_001005198	0	0	0	0	0	0	0	0	0	0	0	0
NM_001005199	0	0	0	0	0	0	0	0	0	0	0	0
NM_001005200	0	0	0	0	0	0	0	0	0	0	0	0
NM_001005201	0	0	0	0	0	0	0	0	0	0	0	0
NM_001005202	0	0	0	0	0	0	0	0	0	0	0	0
NM_001005203	0	0	0	0	0	0	0	0	1	0	0	0
NM_001005204	0	0	0	0	0	0	0	0	0	0	0	0
NM_001005205	0	0	0	0	0	0	0	0	0	0	0	0
NM_001005207	0	0	0	0	0	0	0	0	0	0	0	0
NM_001005209	161	172	162	243	135	106	112	93	259	122	137	194
NM_001005210	0	0	0	0	0	0	0	0	0	0	0	0
NM_001005211	0	0	0	0	0	0	0	0	0	0	0	0
NM_001005212	0	0	0	0	0	0	0	0	0	0	0	0
NM_001005213	0	0	0	0	0	0	0	0	0	0	0	0
NM_001005214	0	0	0	0	0	0	0	0	0	0	0	0
NM_001005216	0	0	0	0	0	0	0	0	0	0	0	0
NM_001005217	0	0	0	0	0	0	0	0	0	0	0	0
NM_001005218	0	0	1	0	0	0	0	0	1	0	0	0
NM_001005221	0	0	0	0	0	0	0	0	0	0	0	0
NM_001005224	0	0	0	0	0	0	0	0	0	0	0	0
NM_001005226	0	0	0	0	0	0	0	0	0	0	0	0
NM_001005234	6	0	0	4	1	0	0	4	1	0	0	0
NM_001005235	0	0	0	0	0	0	0	0	0	0	0	0
NM_001005236	0	0	0	0	0	0	0	0	0	0	1	0
NM_001005237	0	0	0	0	0	0	0	0	0	0	0	0
NM_001005238	0	0	0	0	0	0	0	0	0	0	0	0
NM_001005239	0	0	0	0	0	0	0	0	0	0	0	0
NM_001005240	0	0	0	0	0	0	0	0	0	0	0	0
NM_001005241	0	0	0	0	0	0	0	0	0	0	0	0
NM_001005242	0	0	0	0	0	0	0	0	0	0	0	0
NM_001005243	0	0	0	0	0	0	0	0	0	0	0	0
NM_001005245	0	0	0	0	0	0	0	0	0	0	0	0
NM_001005270	0	0	0	0	0	0	0	0	0	0	0	0
NM_001005271	13	11	12	10	18	0	5	16	4	15	9	4
NM_001005272	0	0	0	0	0	0	0	0	0	0	0	0
NM_001005273	0	0	0	0	0	0	0	0	0	0	0	0
NM_001005274	0	0	0	0	0	0	0	0	0	0	0	0
NM_001005275	0	0	0	0	0	0	0	0	0	0	0	0
NM_001005276	0	0	0	2	0	0	1	2	11	10	0	0
NM_001005277	0	0	0	0	0	0	0	0	0	0	0	0
NM_001005278	0	0	0	0	0	0	0	0	0	0	0	0
NM_001005279	0	0	0	0	0	0	0	0	0	0	0	0
NM_001005280	0	0	0	0	0	0	0	0	0	0	0	0
NM_001005281	0	0	0	0	0	0	0	0	0	0	0	0
NM_001005282	0	0	0	0	0	0	0	0	0	0	0	0
NM_001005283	0	0	0	0	0	0	0	0	0	0	0	0
NM_001005284	0	0	0	0	0	0	0	0	0	0	0	0
NM_001005285	0	0	0	0	0	0	0	0	0	0	0	0
NM_001005286	0	0	0	0	0	0	0	0	0	0	0	0
NM_001005287	0	0	0	0	0	0	0	0	0	0	0	0
NM_001005288	0	0	0	0	0	0	0	0	0	0	0	0
NM_001005289	0	0	0	0	1	0	2	1	10	0	1	2
NM_001005290	0	0	0	0	0	0	0	0	0	0	0	0
NM_001005291	16	0	0	0	8	10	0	0	5	2	4	0
NM_001005323	0	0	0	0	0	0	0	0	0	0	0	0
NM_001005324	0	0	0	0	0	0	0	0	0	0	0	0
NM_001005325	0	0	0	0	0	0	0	0	0	0	0	0
NM_001005326	0	0	0	0	0	0	0	0	0	0	0	0
NM_001005327	0	0	0	0	0	0	0	0	0	0	0	0
NM_001005328	8	2	6	10	10	0	6	4	4	4	0	2
NM_001005329	0	0	0	0	0	0	0	0	0	0	0	0
NM_001005332	2	2	2	5	8	0	0	3	11	2	2	0
NM_001005333	0	0	2	3	0	3	0	2	0	2	0	1
NM_001005335	0	0	0	1	4	0	0	2	0	5	0	0
NM_001005336	0	0	0	0	3	0	2	1	0	0	0	0
NM_001005337	0	0	0	0	0	0	0	0	0	0	0	0
NM_001005338	0	0	0	0	0	0	0	0	0	0	0	0
NM_001005339	0	0	0	1	1	0	0	0	0	0	0	0
NM_001005340	6	1	3	2	5	4	0	6	3	2	0	1
NM_001005353	0	0	0	1	0	0	0	1	0	0	0	0
NM_001005354	0	0	0	0	0	0	0	0	0	0	0	0
NM_001005356	0	0	0	0	0	0	0	0	0	0	0	0
NM_001005360	0	0	0	0	0	0	0	0	0	0	0	0
NM_001005361	0	0	0	0	0	0	0	0	0	0	0	0
NM_001005362	0	0	0	0	0	0	0	0	0	0	0	0
NM_001005365	0	0	0	0	0	0	0	0	0	0	0	0
NM_001005366	10	0	2	3	8	2	4	6	3	1	7	2
NM_001005367	0	0	0	0	0	0	0	0	0	0	0	0
NM_001005368	0	0	0	3	0	1	4	0	0	3	0	1
NM_001005369	22	32	11	20	36	19	8	27	32	11	9	9
NM_001005373	0	0	0	0	0	0	0	0	0	0	0	0
NM_001005374	3	2	1	3	11	4	3	4	5	11	3	3
NM_001005375	0	0	0	0	0	0	0	0	0	0	0	0
NM_001005376	60	84	193	198	79	169	103	52	196	151	187	103
NM_001005377	0	0	0	0	0	0	0	0	0	0	0	0
NM_001005386	7	0	3	5	15	6	2	5	7	1	5	3
NM_001005388	28	51	97	92	50	83	81	42	100	50	62	49
NM_001005389	0	0	0	0	0	0	0	0	0	0	0	0
NM_001005404	5347	1838	2763	3465	5169	2599	2351	3006	3050	2010	3174	2374
NM_001005405	0	0	0	0	0	0	0	0	0	0	0	0
NM_001005407	0	0	0	0	0	0	0	0	0	0	0	0
NM_001005408	0	0	0	0	0	0	0	0	0	0	0	0
NM_001005409	0	0	0	0	0	0	0	0	0	0	0	0
NM_001005413	0	0	0	0	0	0	0	0	0	0	0	0
NM_001005415	0	0	0	0	0	0	0	0	0	0	0	0
NM_001005416	0	0	0	0	0	0	0	0	0	0	0	0
NM_001005417	7	2	10	14	2	20	5	11	9	13	3	5
NM_001005463	3215	1737	1931	2335	2682	2332	1724	2349	2524	1496	1917	1706
NM_001005464	0	0	0	0	0	0	0	0	0	0	0	0
NM_001005465	0	0	0	0	0	0	0	0	0	0	0	0
NM_001005466	0	0	0	0	0	0	0	0	0	0	0	0
NM_001005467	0	0	0	0	0	0	0	0	0	0	0	0
NM_001005468	0	0	0	0	0	0	0	0	0	0	0	0
NM_001005469	0	0	0	0	0	0	0	0	0	0	0	0
NM_001005470	0	0	0	0	0	0	0	0	0	0	0	0
NM_001005471	0	0	0	0	0	0	0	0	0	0	0	0
NM_001005473	360	215	448	645	102	314	233	110	369	201	285	209
NM_001005474	1	1	7	7	7	6	7	1	10	1	10	1
NM_001005476	0	0	0	0	0	0	0	0	0	0	0	0
NM_001005479	0	0	0	0	0	0	0	0	0	0	0	0
NM_001005480	0	0	0	0	0	0	0	0	0	0	0	0
NM_001005482	0	0	0	0	0	0	0	0	0	0	0	0
NM_001005483	0	0	0	0	0	0	0	0	0	0	0	0
NM_001005484	0	0	0	0	0	0	0	0	0	0	0	0
NM_001005486	0	0	0	0	0	0	0	0	0	0	0	0
NM_001005487	0	0	0	0	0	0	0	0	0	0	0	0
NM_001005489	0	0	0	0	0	0	0	0	0	0	0	0
NM_001005490	0	0	0	0	0	0	0	0	0	0	0	0
NM_001005491	0	0	0	0	0	0	0	0	0	0	0	0
NM_001005492	0	0	0	0	0	0	0	0	0	0	0	0
NM_001005493	0	0	0	0	0	0	0	0	0	0	0	0
NM_001005494	0	0	0	0	0	0	0	0	0	0	0	0
NM_001005495	0	0	0	0	0	0	0	0	0	0	0	0
NM_001005496	0	0	0	0	0	0	0	0	0	0	0	0
NM_001005497	0	0	0	0	0	0	0	0	0	0	0	0
NM_001005498	0	0	0	0	0	0	0	0	0	0	0	0
NM_001005499	0	0	0	0	0	0	0	0	0	0	0	0
NM_001005500	0	0	0	0	0	0	0	0	0	0	0	0
NM_001005501	0	0	0	0	0	0	0	0	0	0	0	0
NM_001005502	0	0	0	0	0	0	0	0	0	0	0	0
NM_001005503	0	0	0	0	0	0	0	0	0	0	0	0
NM_001005504	0	0	0	4	0	0	0	7	0	1	0	0
NM_001005505	0	0	0	0	0	0	0	0	0	0	0	0
NM_001005512	0	0	0	0	0	0	0	0	0	0	0	0
NM_001005513	0	0	0	0	0	0	0	0	0	0	0	0
NM_001005514	0	0	0	0	0	0	0	0	0	0	0	0
NM_001005515	0	0	0	0	0	0	0	0	0	0	0	0
NM_001005516	0	0	0	0	0	0	0	0	0	0	0	0
NM_001005517	0	0	0	0	0	0	0	0	0	0	0	0
NM_001005518	0	0	0	0	0	0	0	0	0	0	0	0
NM_001005519	0	0	0	0	0	0	0	0	0	0	0	0
NM_001005522	0	0	0	0	0	0	0	0	0	0	0	0
NM_001005526	207	92	92	198	253	228	101	209	342	101	128	251
NM_001005527	0	0	0	0	0	0	0	0	0	0	0	0
NM_001005566	0	0	0	0	0	0	0	0	0	0	0	0
NM_001005567	0	0	1	1	0	6	0	0	0	3	0	1
NM_001005609	0	0	0	0	0	0	0	0	0	0	0	0
NM_001005610	0	0	0	0	0	0	0	0	0	0	0	0
NM_001005612	0	0	0	0	0	0	0	0	0	0	0	0
NM_001005613	0	0	0	0	0	0	0	0	0	0	0	0
NM_001005619	0	0	0	0	0	0	0	0	0	1	2	0
NM_001005731	0	0	0	0	0	0	0	0	0	0	0	0
NM_001005735	0	0	0	0	0	0	0	0	0	0	0	0
NM_001005738	0	0	0	0	0	0	0	0	0	0	0	0
NM_001005739	0	0	0	0	0	0	0	0	0	0	0	0
NM_001005741	0	0	0	0	0	0	0	0	0	0	0	0
NM_001005742	0	0	0	0	0	0	0	0	0	0	0	0
NM_001005743	0	0	0	0	0	0	0	0	0	0	0	0
NM_001005744	0	0	0	0	0	0	0	0	0	0	0	0
NM_001005745	0	0	0	0	0	0	0	0	0	0	0	0
NM_001005746	1	0	1	2	0	0	0	1	0	0	0	0
NM_001005747	5	0	0	0	0	0	0	0	0	0	0	0
NM_001005751	140	71	128	361	269	125	144	99	181	102	126	141
NM_001005752	0	0	2	0	0	0	0	0	0	0	0	0
NM_001005753	0	0	0	0	0	0	0	0	0	0	0	0
NM_001005781	0	0	0	0	0	0	0	0	0	0	0	0
NM_001005782	0	0	0	0	0	0	0	0	0	0	0	0
NM_001005783	10	0	0	0	6	0	0	2	0	0	0	0
NM_001005785	0	0	0	0	0	0	0	0	0	0	0	0
NM_001005786	0	0	0	0	0	0	0	0	0	0	0	0
NM_001005849	0	0	0	0	0	0	0	0	0	0	0	0
NM_001005850	239	97	228	177	113	31	61	104	61	54	68	90
NM_001005851	2032	1110	1681	2195	2029	1919	1539	1411	2531	1390	1870	1850
NM_001005853	0	0	0	7	0	0	0	1	0	0	0	0
NM_001005855	7	10	10	9	14	5	9	13	18	18	9	8
NM_001005861	0	0	0	1	0	0	0	2	0	0	0	0
NM_001005862	89	24	59	88	89	59	62	63	69	42	77	47
NM_001005909	0	0	0	0	0	0	0	0	0	0	0	0
NM_001005910	0	0	0	0	0	0	0	0	0	0	0	0
NM_001005911	0	0	0	0	0	0	0	0	0	0	0	0
NM_001005914	0	0	0	0	0	0	0	0	0	0	0	0
NM_001005915	23	1	0	2	7	8	1	3	1	1	4	1
NM_001005918	0	0	0	0	0	0	0	0	0	0	0	0
NM_001005920	954	743	1153	1193	1268	1041	1131	807	1353	854	980	805
NM_001005922	0	0	0	0	0	0	0	0	0	0	0	0
NM_001006	58267	41744	49630	42125	58460	52770	43192	40369	53203	36849	40170	31714
NM_001006109	0	0	0	0	0	0	0	0	0	0	0	0
NM_001006114	38	33	76	77	118	112	102	46	39	28	140	52
NM_001006115	0	0	0	0	0	0	0	0	0	0	0	0
NM_001006117	0	0	0	0	0	0	0	0	0	0	0	0
NM_001006118	0	0	0	0	0	0	0	0	0	0	0	0
NM_001006120	0	0	0	0	0	0	0	0	0	0	0	0
NM_001006121	0	0	0	0	0	0	0	0	0	0	0	0
NM_001006600	0	0	0	0	0	0	0	0	0	0	0	0
NM_001006605	0	0	0	0	0	0	0	0	0	0	0	0
NM_001006607	377	294	327	323	360	313	296	270	425	274	250	326
NM_001006610	35	46	24	51	42	44	42	39	20	34	17	23
NM_001006612	0	0	0	0	0	0	0	0	0	0	0	0
NM_001006613	0	0	0	0	0	0	0	0	0	0	0	0
NM_001006614	0	0	0	0	0	0	0	0	0	0	0	0
NM_001006616	0	0	0	0	0	0	0	0	0	0	0	0
NM_001006617	0	0	0	0	0	0	0	0	0	0	0	0
NM_001006618	53	65	110	96	50	71	83	29	100	74	118	73
NM_001006619	0	0	0	0	0	0	0	0	0	0	0	0
NM_001006620	0	0	0	0	0	0	0	0	0	0	0	0
NM_001006621	0	0	0	0	0	0	0	0	0	0	0	0
NM_001006622	471	341	377	498	360	564	323	358	592	366	447	430
NM_001006623	156	49	84	136	228	102	71	161	233	55	78	94
NM_001006624	0	0	0	0	0	0	0	0	0	0	0	0
NM_001006625	0	0	0	0	0	0	0	0	0	0	0	0
NM_001006626	0	0	0	1	0	0	1	1	1	0	0	3
NM_001006627	0	0	0	0	0	0	0	0	0	0	0	0
NM_001006628	0	0	0	0	0	0	0	0	0	0	0	0
NM_001006629	0	0	0	0	0	0	0	0	0	0	0	0
NM_001006630	0	0	0	0	0	0	0	0	0	0	0	0
NM_001006631	0	0	0	0	0	0	0	0	0	0	0	0
NM_001006632	0	0	0	0	0	0	0	0	0	0	0	0
NM_001006634	39	22	38	35	40	62	15	38	47	27	63	41
NM_001006636	3	1	0	0	1	4	2	1	5	0	0	4
NM_001006638	0	0	0	0	0	0	0	0	0	0	0	0
NM_001006639	0	0	0	0	0	0	0	0	0	0	0	0
NM_001006640	1	8	2	0	15	0	2	3	6	3	8	6
NM_001006641	0	0	1	2	0	0	0	0	2	1	0	1
NM_001006642	0	0	0	0	0	0	0	0	0	0	0	0
NM_001006655	0	0	0	0	0	0	0	0	0	0	0	0
NM_001006656	0	0	0	0	0	0	0	0	0	0	0	0
NM_001006657	5	0	0	0	4	9	1	5	10	0	4	6
NM_001006658	0	0	0	0	0	0	0	0	0	0	0	0
NM_001006665	0	0	0	0	1	0	0	0	1	0	0	0
NM_001006666	83	66	111	143	111	83	86	85	147	85	105	87
NM_001006681	0	0	0	0	0	0	0	0	0	0	0	0
NM_001006682	0	0	0	0	0	0	0	0	0	0	0	0
NM_001006683	0	0	0	0	0	0	0	0	0	0	0	0
NM_001006684	0	0	0	0	0	0	0	0	0	0	0	0
NM_001006932	3	0	2	0	9	2	1	9	1	0	0	0
NM_001006933	0	2	0	0	0	0	0	0	0	0	0	0
NM_001006935	0	0	0	0	0	0	0	0	0	0	0	0
NM_001006937	0	0	0	0	0	0	0	0	0	0	0	0
NM_001006938	0	0	0	0	0	0	0	0	0	0	0	0
NM_001006939	1	0	0	0	0	0	0	9	0	0	0	0
NM_001006941	44	36	45	51	45	43	65	24	45	61	47	63
NM_001006943	0	0	0	0	0	0	0	0	0	0	0	0
NM_001006944	0	0	0	0	0	0	0	0	0	0	0	0
NM_001006945	0	0	0	0	0	0	0	0	0	0	0	0
NM_001006946	0	0	0	2	0	0	0	2	0	0	0	0
NM_001006947	23	9	8	22	25	22	25	22	37	14	4	8
NM_001007	138706	85306	96752	108420	86574	76094	63997	55557	76836	54452	69449	52138
NM_001007022	0	0	0	0	0	0	0	0	0	0	0	0
NM_001007023	0	0	0	0	0	0	0	0	0	0	0	0
NM_001007024	0	2	0	0	1	0	0	0	0	0	0	0
NM_001007025	0	0	0	0	0	0	0	0	0	0	0	0
NM_001007026	0	11	0	0	2	5	0	8	3	1	0	1
NM_001007027	0	0	0	0	2	0	2	0	0	2	0	0
NM_001007033	0	0	0	0	0	0	0	0	0	0	0	0
NM_001007067	0	0	0	0	0	0	0	0	0	0	0	0
NM_001007068	0	0	0	0	0	0	0	0	0	0	0	0
NM_001007069	0	0	0	0	0	0	0	0	0	0	0	0
NM_001007070	0	0	0	0	0	0	0	0	0	0	0	0
NM_001007072	26	6	21	28	20	28	11	31	22	4	11	9
NM_001007073	0	0	0	0	0	0	0	0	0	0	0	0
NM_001007074	0	0	0	0	0	0	0	0	0	0	0	0
NM_001007075	0	0	0	0	0	0	0	0	0	0	0	0
NM_001007088	0	0	0	0	0	0	0	0	0	0	0	0
NM_001007089	0	0	0	0	0	0	0	0	0	0	0	0
NM_001007090	594	315	350	483	468	513	333	427	564	268	525	436
NM_001007094	124	46	68	89	83	65	64	31	74	30	49	68
NM_001007097	1008	205	320	357	556	276	221	713	652	383	246	348
NM_001007098	40	7	10	36	22	13	15	22	17	24	37	35
NM_001007099	0	0	0	0	0	0	0	0	0	0	0	0
NM_001007100	0	0	0	0	0	0	0	0	0	0	0	0
NM_001007101	0	0	0	0	0	0	0	0	0	0	0	0
NM_001007102	0	0	0	0	0	0	0	0	0	0	0	0
NM_001007122	0	0	10	0	0	0	0	0	0	1	0	0
NM_001007125	0	0	5	0	2	0	0	0	0	0	2	0
NM_001007139	0	0	0	0	0	0	0	0	0	0	0	0
NM_001007156	22	0	23	21	10	12	5	23	48	3	32	9
NM_001007169	14	3	2	17	33	10	5	13	6	5	3	1
NM_001007176	0	0	0	0	0	0	0	0	0	0	0	0
NM_001007188	7	2	0	1	5	3	5	7	5	1	7	0
NM_001007189	1712	969	1400	2306	1718	1614	1620	1352	1951	1470	1660	1569
NM_001007214	35	50	38	37	67	38	64	27	49	27	42	32
NM_001007225	0	0	0	0	0	0	0	0	0	0	0	0
NM_001007226	0	0	0	0	0	0	0	0	0	0	0	0
NM_001007227	0	0	0	0	0	0	0	0	0	0	0	0
NM_001007228	0	0	0	0	0	0	0	0	0	0	0	0
NM_001007229	0	0	0	0	0	0	0	0	0	0	0	0
NM_001007230	0	0	0	0	0	0	0	0	0	0	0	0
NM_001007231	0	0	0	0	0	0	0	0	0	0	0	0
NM_001007232	0	0	0	0	0	0	0	0	0	0	0	0
NM_001007237	0	0	0	0	0	0	0	0	0	0	0	0
NM_001007239	0	0	0	0	0	0	0	0	0	0	0	0
NM_001007240	0	0	0	0	0	0	0	0	0	0	0	0
NM_001007241	0	0	0	0	0	0	0	0	0	0	0	0
NM_001007242	0	0	0	0	0	0	0	0	0	0	0	0
NM_001007245	0	0	0	0	0	0	0	0	0	0	0	0
NM_001007246	1065	847	631	953	962	1064	661	687	928	574	913	581
NM_001007248	298	137	125	234	286	175	126	173	218	159	191	114
NM_001007249	0	0	0	0	0	0	0	0	0	0	0	0
NM_001007250	0	0	0	0	0	0	0	0	0	0	0	0
NM_001007253	802	543	822	896	368	380	226	493	630	430	305	540
NM_001007255	0	0	0	0	0	0	0	0	0	0	0	0
NM_001007257	0	0	0	0	0	0	0	0	0	0	0	0
NM_001007259	0	0	0	0	0	0	0	0	0	0	0	0
NM_001007267	474	75	81	184	338	123	123	259	261	129	140	184
NM_001007269	0	0	0	0	0	0	0	0	0	0	0	0
NM_001007270	0	0	0	0	0	0	0	0	0	0	0	0
NM_001007271	0	0	3	0	0	0	0	0	0	0	0	0
NM_001007272	0	0	0	0	0	0	0	0	0	0	0	0
NM_001007273	0	0	0	0	0	0	0	0	0	0	0	0
NM_001007277	0	0	0	0	0	0	0	0	0	0	0	0
NM_001007278	6	9	8	9	16	6	9	12	27	5	9	7
NM_001007464	0	0	0	0	0	0	0	0	0	0	0	0
NM_001007466	0	0	0	0	0	0	0	0	0	0	0	0
NM_001007467	0	0	0	0	0	0	0	0	0	0	0	0
NM_001007468	0	0	0	0	0	0	0	0	0	0	0	0
NM_001007469	0	0	0	0	0	0	0	0	0	0	0	0
NM_001007470	0	0	0	0	0	0	0	0	0	0	0	0
NM_001007471	0	0	5	0	0	0	0	0	0	0	0	0
NM_001007523	0	0	0	0	0	0	0	0	0	0	0	0
NM_001007524	0	0	0	0	0	0	0	0	0	0	0	0
NM_001007525	3	0	1	1	1	8	0	1	10	0	0	0
NM_001007527	2000	1351	1770	2651	1838	2149	1650	1148	2857	1528	2363	2263
NM_001007530	4	8	0	0	0	0	0	0	0	0	0	0
NM_001007531	202	127	216	221	167	232	199	91	209	113	352	322
NM_001007532	0	0	0	0	0	0	0	0	0	0	1	0
NM_001007533	34	8	30	8	19	21	14	15	18	8	8	9
NM_001007534	0	0	0	0	0	0	0	0	0	0	0	0
NM_001007537	2	0	1	0	1	1	1	13	1	7	4	0
NM_001007538	1	3	4	5	0	0	0	0	1	1	12	0
NM_001007540	1	8	2	0	14	2	4	0	6	1	1	8
NM_001007544	0	0	0	0	0	0	0	14	7	4	0	1
NM_001007551	0	0	0	0	0	0	0	0	0	0	0	0
NM_001007553	0	0	0	0	0	0	0	0	0	0	0	0
NM_001007559	38	23	28	23	61	45	20	47	65	46	44	55
NM_001007561	3616	2984	4152	4292	3709	3512	2972	2909	4300	3059	3260	2957
NM_001007563	13	265	233	364	7	53	61	6	213	93	45	112
NM_001007565	0	0	0	0	0	0	0	0	0	0	0	0
NM_001007593	0	0	0	0	0	0	0	0	0	0	0	0
NM_001007595	0	0	0	1	0	0	4	0	0	1	0	0
NM_001007792	0	0	0	0	0	0	0	0	0	0	0	0
NM_001007793	0	0	0	0	0	0	0	0	0	0	0	0
NM_001007794	178	116	108	137	218	138	76	124	134	82	108	104
NM_001008	42498	27317	32147	33237	46236	37178	30798	30189	38525	27342	31969	25584
NM_001008211	0	0	0	0	0	0	0	0	0	0	0	0
NM_001008212	0	0	0	0	0	0	0	0	0	0	0	0
NM_001008213	0	0	0	0	0	0	0	0	0	0	0	0
NM_001008215	2729	1375	1891	1986	2700	2245	1694	1986	2488	1650	1870	1825
NM_001008216	1	0	0	0	0	0	0	0	0	0	0	0
NM_001008218	0	0	0	0	0	0	0	0	0	0	0	0
NM_001008219	0	0	0	0	0	0	0	0	0	0	0	0
NM_001008220	0	0	0	0	0	0	0	0	0	0	0	0
NM_001008221	0	0	0	0	0	0	0	0	0	0	0	0
NM_001008222	0	0	1	0	1	0	0	0	0	0	0	0
NM_001008223	0	0	1	0	4	0	0	1	0	0	0	0
NM_001008224	29	6	10	1	61	37	13	24	17	3	10	22
NM_001008225	0	0	0	0	0	0	0	0	0	0	0	0
NM_001008226	108	27	30	53	134	74	21	73	78	37	37	34
NM_001008228	0	0	0	0	0	0	0	0	0	0	0	0
NM_001008229	0	0	0	0	0	0	0	0	0	0	0	0
NM_001008237	192	134	138	208	437	327	213	158	253	161	327	145
NM_001008239	0	0	0	0	0	0	0	0	0	0	0	0
NM_001008269	0	0	2	1	6	0	1	0	0	0	4	0
NM_001008270	0	0	0	0	0	0	0	0	0	0	0	0
NM_001008271	0	0	0	0	0	0	0	0	0	0	0	0
NM_001008272	0	0	0	0	0	0	0	0	0	0	0	0
NM_001008273	0	0	0	0	0	0	0	0	0	0	0	0
NM_001008274	0	0	0	0	0	0	0	0	0	0	0	4
NM_001008387	0	0	0	0	0	0	0	0	0	0	0	0
NM_001008388	2993	2236	2484	2381	2441	2701	2254	1685	3252	2134	2351	1944
NM_001008389	0	0	0	0	0	0	0	0	0	0	0	0
NM_001008390	24	38	15	58	51	55	22	35	54	23	60	47
NM_001008391	488	211	233	355	210	242	110	133	224	105	174	147
NM_001008392	0	0	0	0	0	1	0	0	1	0	0	1
NM_001008393	153	123	132	121	172	215	158	110	202	148	136	104
NM_001008394	328	149	137	267	344	265	162	475	523	185	121	182
NM_001008395	5133	3601	4707	4784	5995	4680	4246	4308	5296	3649	4011	3167
NM_001008396	0	0	0	0	0	0	0	0	0	0	0	0
NM_001008397	27783	17052	19195	26197	27088	27908	20113	18218	32433	20888	24768	22318
NM_001008401	1181	718	1003	1414	936	1074	922	796	1492	777	1383	1124
NM_001008404	0	0	0	0	0	0	0	0	0	0	0	0
NM_001008405	3	0	2	11	0	2	0	0	8	0	8	5
NM_001008409	19	14	2	4	8	6	4	1	5	6	10	22
NM_001008410	0	0	0	0	0	0	0	0	0	0	0	0
NM_001008485	0	0	0	0	0	0	0	0	0	0	0	0
NM_001008486	0	0	0	0	0	0	0	0	0	0	0	0
NM_001008487	4	0	0	0	9	0	1	2	0	1	0	0
NM_001008489	0	0	0	0	0	0	0	0	0	0	0	0
NM_001008491	27	29	36	75	29	40	24	41	54	38	48	37
NM_001008492	8	10	6	7	17	8	4	3	10	20	9	7
NM_001008493	4	12	0	7	3	17	0	0	6	0	2	0
NM_001008494	0	0	0	0	0	0	0	0	0	0	0	0
NM_001008495	15	11	7	13	18	14	14	17	15	4	6	16
NM_001008496	0	0	0	0	0	0	0	0	0	0	0	0
NM_001008503	0	0	0	0	3	1	0	0	0	0	0	0
NM_001008504	0	0	0	0	0	0	0	0	0	0	0	0
NM_001008505	0	0	0	0	0	0	0	0	0	0	0	0
NM_001008528	11117	7993	11242	10894	9672	8212	7155	6026	8037	5494	8381	5571
NM_001008529	23	11	4	18	17	18	6	16	6	10	9	2
NM_001008530	1	0	0	0	0	1	0	0	1	0	0	0
NM_001008534	0	0	0	0	0	0	0	0	0	0	0	0
NM_001008535	0	0	0	0	0	0	0	0	0	0	0	0
NM_001008536	0	0	0	0	0	0	0	0	0	0	0	0
NM_001008537	11	8	14	12	0	7	2	0	4	0	0	9
NM_001008539	0	0	0	0	0	0	0	0	0	0	0	0
NM_001008540	0	0	0	0	0	0	0	0	0	0	0	0
NM_001008541	1	2	1	1	0	2	0	2	4	2	0	4
NM_001008563	0	0	0	0	0	0	0	0	0	0	0	0
NM_001008564	0	0	0	0	0	0	0	0	0	0	0	0
NM_001008566	0	3	0	0	0	0	3	0	0	4	1	0
NM_001008657	23	75	46	61	43	83	37	30	164	71	72	36
NM_001008660	10	16	18	23	33	33	12	13	49	10	18	30
NM_001008661	0	0	0	0	0	0	0	0	0	0	0	0
NM_001008662	0	0	0	0	0	0	0	0	0	0	0	0
NM_001008693	0	0	0	0	0	0	0	0	0	0	0	0
NM_001008695	0	0	0	0	0	0	0	0	0	0	0	0
NM_001008697	13	14	8	7	12	10	2	12	23	5	1	0
NM_001008701	4	6	3	1	3	3	0	2	1	1	4	1
NM_001008703	0	0	0	0	0	0	0	0	0	0	0	0
NM_001008704	0	0	0	0	0	0	0	0	0	0	0	0
NM_001008707	0	0	0	0	2	0	0	8	0	1	1	0
NM_001008708	84	179	174	191	111	229	217	25	391	177	158	182
NM_001008709	0	1	0	7	0	3	2	0	3	0	0	3
NM_001008710	0	0	0	0	0	0	0	0	0	0	0	0
NM_001008711	6	9	10	29	25	23	14	17	22	8	29	25
NM_001008712	265	269	289	407	259	227	290	210	346	243	381	316
NM_001008723	53	61	70	109	31	57	39	9	47	62	88	66
NM_001008726	0	0	0	0	0	0	0	0	0	0	0	0
NM_001008727	1526	920	1122	1782	1210	1837	1153	849	1916	1173	1588	1421
NM_001008737	38	65	19	53	79	53	32	52	83	25	50	27
NM_001008738	0	0	0	0	0	0	0	0	0	0	0	0
NM_001008739	40	42	59	222	151	71	68	53	70	67	91	107
NM_001008740	0	4	0	0	12	2	4	10	2	1	1	4
NM_001008743	2	0	0	0	0	0	0	0	0	0	0	0
NM_001008744	0	0	0	0	0	0	0	0	0	0	0	0
NM_001008747	4	3	1	14	2	0	3	0	2	0	10	2
NM_001008749	0	0	0	0	0	0	0	0	0	0	0	0
NM_001008777	0	0	18	1	0	1	3	3	1	4	1	5
NM_001008778	1	0	3	3	1	0	1	12	1	0	3	0
NM_001008779	15	0	1	1	1	0	6	0	0	3	0	0
NM_001008781	2449	1802	2242	2875	1850	1890	1667	659	1056	665	2073	861
NM_001008783	1	0	0	0	0	0	0	8	0	0	0	0
NM_001008784	0	0	0	0	0	0	0	0	0	0	0	0
NM_001008800	0	0	0	0	0	0	0	0	0	0	0	0
NM_001008801	0	0	0	0	0	0	0	0	0	0	0	0
NM_001008844	0	0	0	0	0	0	0	0	0	0	0	0
NM_001008860	0	0	0	0	0	0	0	0	0	0	0	0
NM_001008892	0	0	0	0	0	0	0	0	0	0	0	0
NM_001008894	0	0	0	0	0	0	0	0	0	0	0	0
NM_001008895	0	0	0	0	0	0	0	0	0	0	1	1
NM_001008897	0	0	0	0	0	0	0	0	0	0	0	0
NM_001008901	0	0	0	0	0	0	0	0	0	0	0	0
NM_001008910	0	0	0	0	0	0	0	0	0	0	0	0
NM_001008938	87	60	59	66	93	94	70	40	134	60	50	69
NM_001008949	0	0	0	0	0	0	0	0	0	0	0	0
NM_001009	67249	55596	74332	72297	94028	71361	65071	54182	75586	52571	60009	45884
NM_001009181	0	0	0	0	0	0	0	0	0	0	0	0
NM_001009182	0	0	0	0	0	0	0	0	0	0	0	0
NM_001009183	0	0	0	0	0	0	0	0	0	0	0	0
NM_001009184	0	0	0	0	0	0	0	0	0	0	0	0
NM_001009185	0	0	0	0	0	0	0	0	0	0	0	0
NM_001009186	0	0	0	0	0	0	0	0	0	0	0	0
NM_001009552	7187	7361	8453	9999	7208	9698	7988	4843	10784	6970	8688	7271
NM_001009554	0	0	0	2	0	0	2	0	4	0	0	4
NM_001009555	1	16	9	4	2	17	3	8	6	10	5	8
NM_001009562	0	0	0	0	0	0	0	0	0	0	0	0
NM_001009565	244	129	224	218	169	139	125	149	81	63	144	125
NM_001009566	0	0	0	0	0	0	0	0	0	0	1	0
NM_001009568	0	0	0	1	1	5	0	0	0	0	0	0
NM_001009570	0	0	0	0	0	0	0	0	0	0	0	0
NM_001009571	0	0	0	1	0	0	0	0	1	0	0	0
[truncated: 40,891 more rows]
